# Supplementary material for: Extracellular vesicles from HTLV-1 infected cells modulate target cells and viral spread
Source: Retrovirology. 2021 Feb 23;18:6. doi: 10.1186/s12977-021-00550-8 (PMC7901226; doi:10.1186/s12977-021-00550-8)
Supplement: Supplementary file 2 — Additional file 2. Mass Spectrometry of 10 k EVs isolated from HUT102 cells (HTLV-1 infected cell line) and acquired MS/MS spectra were searched against a fully tryptic indexed human T-cell leukemia retrovirus database (UniProt) with Proteome Discoverer 2.1. [file 12977_2021_550_MOESM2_ESM.xlsx]

## Sheet: Proteins
Extracellular Vesicles From HTLV-1 Infected Cells Regulate Viral Spread and Pathogenesis
Pinto et al., 2020 Retrovirology
Additional file 2: Mass Spectrometry of 10k EVs isolated from HUT102 cells (HTLV-1 infected cell line) and acquired MS/MS spectra were searched against a fully tryptic indexed human T-cell leukemia retrovirus database (UniProt) with Proteome Discoverer 2.1.
Checked	Protein FDR Confidence	Master	Accession	Description	Exp. q-value	Sum PEP Score	Coverage	# Peptides	# PSMs	# Unique Peptides	# Protein Groups	# AAs	MW [kDa]	calc. pI	Score A Sequest HT	# Peptides A Sequest HT
FALSE	High	Master Protein Rejected	Q9QRA1	Pr gag-pro-pol OS=Human T-lymphotropic virus 1 OX=11908 GN=gag-pro-pol PE=4 SV=1	0	195.242	38.9631	34	135	0	0	1273	141.3	9.13	500.92	34
	Checked	Confidence	Identifying Node	PSM Ambiguity	Annotated Sequence	Modifications	# Protein Groups	# Proteins	Master Protein Accessions	Protein Accessions	# Missed Cleavages	Charge	DeltaScore	DeltaCn	Rank	Search Engine Rank	m/z [Da]	MH+ [Da]	DeltaM [ppm]	Deltam/z [Da]	Activation Type	MS Order	Isolation Interference [%]	Ion Inject Time [ms]	RT [min]	First Scan	Spectrum File	Ions Matched	XCorr	Percolator q-Value	Percolator PEP
	FALSE	High	Sequest HT (A2)	Unambiguous	LKPTIPEPEPEEDALLLDLPTDIPHPK		1	6	Q9QR99	A0A1W7HC07; X5GFI7; Q9QR99; O56621; Q9QRA1; Q9QRA0	0	3	0.6005	0	1	1	1006.54	3017.61	-0.37	-0.00037	CID (Collision Induced Dissociation)	MS2	8.76923	28.004	57.9612	31839	07132019_Danny_10K.raw	0/0	4.08	0	0.004775
	FALSE	High	Sequest HT (A2)	Unambiguous	LKPTIPEPEPEEDALLLDLPTDIPHPK		1	6	Q9QR99	A0A1W7HC07; X5GFI7; Q9QR99; O56621; Q9QRA1; Q9QRA0	0	2	0.6856	0	1	1	1509.31	3017.62	2.37	0.00357	CID (Collision Induced Dissociation)	MS2	0	271.445	57.4491	31545	07132019_Danny_10K.raw	0/0	4.04	0	0.004347
	FALSE	High	Sequest HT (A2)	Unambiguous	LKPTIPEPEPEEDALLLDLPTDIPHPK		1	6	Q9QR99	A0A1W7HC07; X5GFI7; Q9QR99; O56621; Q9QRA1; Q9QRA0	0	3	0.6402	0	1	1	1006.54	3017.61	1.45	0.00146	CID (Collision Induced Dissociation)	MS2	4.14593	8.509	57.3641	31476	07132019_Danny_10K.raw	0/0	3.53	0	6.448e-05
	FALSE	High	Sequest HT (A2)	Unambiguous	FLGQIISPNHLTYDAVPTVPIR		1	20	A0A1D8I0X6	A0A1W7HBZ6; A0A1W7HCS8; A0A1W7HCS0; A0A1W7HCV1; A0A1W7HCK5; X5GEU6; A0A1W7HC81; O56622; A0A1D8I0X8; A0A1W7HC32; A0A1D8I0W9; A0A1W7HC24; A0A1W7HCT2; A0A1W7HC20; Q82324; Q9QRA1; A0A1W7HC60; A0A1D8I0X6; A0A1W7HC82; A0A1D8I0Y0	0	3	0.5278	0	1	1	817.784	2451.34	-0.45	-0.00037	CID (Collision Induced Dissociation)	MS2	24.3326	27.604	54.9317	30022	07132019_Danny_10K.raw	0/0	3.24	0	3.105e-05
	FALSE	High	Sequest HT (A2)	Unambiguous	DQIYLNPSQVQSLVQLR		1	22	A0A1D8I0X6	A0A1W7HBZ0; A0A1W7HBZ6; A0A1W7HCS8; A0A1W7HCS0; A0A1W7HCV1; A0A1W7HCK5; X5GEU6; A0A1W7HC81; O56622; A0A1D8I0X8; A0A1W7HC32; A0A1D8I0W9; A0A1W7HC24; A0A1W7HCT2; A0A1W7HC20; Q82324; A0A1W7HCD5; Q9QRA1; A0A1W7HC60; A0A1D8I0X6; A0A1W7HC82; A0A1D8I0Y0	0	2	0.5043	0	1	1	1001.04	2001.08	-0.62	-0.00062	CID (Collision Induced Dissociation)	MS2	0	41.498	62.9199	34874	07132019_Danny_10K.raw	0/0	5.77	0	1.361e-07
	FALSE	High	Sequest HT (A2)	Unambiguous	DQIYLNPSQVQSLVQLR		1	22	A0A1D8I0X6	A0A1W7HBZ0; A0A1W7HBZ6; A0A1W7HCS8; A0A1W7HCS0; A0A1W7HCV1; A0A1W7HCK5; X5GEU6; A0A1W7HC81; O56622; A0A1D8I0X8; A0A1W7HC32; A0A1D8I0W9; A0A1W7HC24; A0A1W7HCT2; A0A1W7HC20; Q82324; A0A1W7HCD5; Q9QRA1; A0A1W7HC60; A0A1D8I0X6; A0A1W7HC82; A0A1D8I0Y0	0	2	0.542	0	1	1	1001.04	2001.08	0.17	0.00017	CID (Collision Induced Dissociation)	MS2	0	51.337	62.6543	34738	07132019_Danny_10K.raw	0/0	5	0	3.536e-07
	FALSE	High	Sequest HT (A2)	Unambiguous	REYQQLWLAAFAALPGSAK		2	24	Q9QR99; Q2VA18	A0A1W7HCT8; A0A1W7HC07; A0A1X9ZMH5; A0A1W7HCQ0; Q82335; A0A1W7HCB0; A0A1W7HCQ3; X5GFI7; Q2VA24; A0A1W7HCI8; A0A1D8I0W7; Q82230; A0A1X9ZMG9; Q9QR99; O56621; A0A1W7HC36; Q9QRA1; A0A1W7HCL7; A0A1D8I0X4; Q2VA18; Q2VA22; Q9QRA0; A0A1W7HC03; A0A1W7HCC4	1	2	0.6014	0	1	1	1060.57	2120.13	0.68	0.00072	CID (Collision Induced Dissociation)	MS2	52.6025	62.448	62.1416	34430	07132019_Danny_10K.raw	0/0	4.29	0	1.735e-05
	FALSE	High	Sequest HT (A2)	Unambiguous	NSPTLFEmQLAHILQPIR	M8(Oxidation)	1	4	A0A1D8I0X6	O56622; Q9QRA1; A0A1D8I0X6; A0A1D8I0Y0	0	2	0.4669	0	1	1	1062.57	2124.13	-0.47	-0.0005	CID (Collision Induced Dissociation)	MS2	51.7951	59.046	62.368	34572	07132019_Danny_10K.raw	0/0	3.02	0	0.003228
	FALSE	High	Sequest HT (A2)	Unambiguous	REYQQLWLAAFAALPGSAK		2	24	Q9QR99; Q2VA18	A0A1W7HCT8; A0A1W7HC07; A0A1X9ZMH5; A0A1W7HCQ0; Q82335; A0A1W7HCB0; A0A1W7HCQ3; X5GFI7; Q2VA24; A0A1W7HCI8; A0A1D8I0W7; Q82230; A0A1X9ZMG9; Q9QR99; O56621; A0A1W7HC36; Q9QRA1; A0A1W7HCL7; A0A1D8I0X4; Q2VA18; Q2VA22; Q9QRA0; A0A1W7HC03; A0A1W7HCC4	1	3	0.5728	0	1	1	707.381	2120.13	0.01	1e-05	CID (Collision Induced Dissociation)	MS2	0	11.256	62.3929	34579	07132019_Danny_10K.raw	0/0	4.05	0	0.0001135
	FALSE	High	Sequest HT (A2)	Unambiguous	REYQQLWLAAFAALPGSAK		2	24	Q9QR99; Q2VA18	A0A1W7HCT8; A0A1W7HC07; A0A1X9ZMH5; A0A1W7HCQ0; Q82335; A0A1W7HCB0; A0A1W7HCQ3; X5GFI7; Q2VA24; A0A1W7HCI8; A0A1D8I0W7; Q82230; A0A1X9ZMG9; Q9QR99; O56621; A0A1W7HC36; Q9QRA1; A0A1W7HCL7; A0A1D8I0X4; Q2VA18; Q2VA22; Q9QRA0; A0A1W7HC03; A0A1W7HCC4	1	3	0.573	0	1	1	707.381	2120.13	-0.59	-0.00042	CID (Collision Induced Dissociation)	MS2	7.712	42.503	62.1106	34410	07132019_Danny_10K.raw	0/0	4.59	0	0.0001903
	FALSE	High	Sequest HT (A2)	Unambiguous	DAFFQIPLPK		1	4	A0A1D8I0X6	O56622; Q9QRA1; A0A1D8I0X6; A0A1D8I0Y0	0	2	0.5528	0	1	1	588.327	1175.65	0.93	0.00055	CID (Collision Induced Dissociation)	MS2	11.0661	44.135	59.023	32437	07132019_Danny_10K.raw	0/0	2.46	0	0.01345
	FALSE	High	Sequest HT (A2)	Unambiguous	DAFFQIPLPK		1	4	A0A1D8I0X6	O56622; Q9QRA1; A0A1D8I0X6; A0A1D8I0Y0	0	2	0.6885	0	1	1	588.327	1175.65	-0.1	-6e-05	CID (Collision Induced Dissociation)	MS2	0	43.647	59.2979	32627	07132019_Danny_10K.raw	0/0	2.44	0	0.0124
	FALSE	High	Sequest HT (A2)	Unambiguous	LNIALDNGLPEGTPKDPILR		1	20	Q9QR99	A0A1W7HCT8; A0A1W7HC07; A0A1X9ZMH5; A0A1W7HCQ0; Q82335; A0A1W7HCB0; X5GFI7; A0A1W7HCI8; A0A1D8I0W7; Q82230; A0A1X9ZMG9; Q9QR99; O56621; A0A1W7HC36; Q9QRA1; A0A1W7HCL7; A0A1D8I0X4; Q9QRA0; A0A1W7HC03; A0A1W7HCC4	1	3	0.7236	0	1	1	716.068	2146.19	0.87	0.00062	CID (Collision Induced Dissociation)	MS2	56.9445	25.87	47.0051	25008	07132019_Danny_10K.raw	0/0	2.75	0	0.002616
	FALSE	High	Sequest HT (A2)	Unambiguous	DLQAIKQEVSQAAPGSPQFmQTIR	M20(Oxidation)	2	34	Q9QR99; Q2VA18	A0A1W7HCT8; A0A1W7HC07; A0A1X9ZMH5; A0A1W7HCQ0; U3RC00; Q82335; A0A1W7HCB0; U3REG1; A0A1W7HCQ3; X5GFI7; U3RJN7; Q2VA24; A0A1W7HCI8; A0A1D8I0W7; Q82230; U3RGT8; A0A1X9ZMG9; Q9QR99; O56621; U3RBW9; A0A1W7HC36; Q9QRA1; U3REF4; U3RC60; Q85594; A0A1W7HCL7; U3REG5; A0A1D8I0X4; Q2VA18; Q2VA22; Q9QRA0; A0A1W7HC03; A0A1W7HCC4; U3RC92	1	3	0.6659	0	1	1	887.122	2659.35	0.8	0.0007	CID (Collision Induced Dissociation)	MS2	0	43.07	47.0869	25060	07132019_Danny_10K.raw	0/0	4.31	0	1.108e-05
	FALSE	High	Sequest HT (A2)	Unambiguous	DLQAIKQEVSQAAPGSPQFmQTIR	M20(Oxidation)	2	34	Q9QR99; Q2VA18	A0A1W7HCT8; A0A1W7HC07; A0A1X9ZMH5; A0A1W7HCQ0; U3RC00; Q82335; A0A1W7HCB0; U3REG1; A0A1W7HCQ3; X5GFI7; U3RJN7; Q2VA24; A0A1W7HCI8; A0A1D8I0W7; Q82230; U3RGT8; A0A1X9ZMG9; Q9QR99; O56621; U3RBW9; A0A1W7HC36; Q9QRA1; U3REF4; U3RC60; Q85594; A0A1W7HCL7; U3REG5; A0A1D8I0X4; Q2VA18; Q2VA22; Q9QRA0; A0A1W7HC03; A0A1W7HCC4; U3RC92	1	2	0.7316	0	1	1	1330.18	2659.35	0.11	0.00015	CID (Collision Induced Dissociation)	MS2	0	279.407	47.1535	25106	07132019_Danny_10K.raw	0/0	5.29	0	5.883e-07
	FALSE	High	Sequest HT (A2)	Unambiguous	DLQAIKQEVSQAAPGSPQFmQTIR	M20(Oxidation)	2	34	Q9QR99; Q2VA18	A0A1W7HCT8; A0A1W7HC07; A0A1X9ZMH5; A0A1W7HCQ0; U3RC00; Q82335; A0A1W7HCB0; U3REG1; A0A1W7HCQ3; X5GFI7; U3RJN7; Q2VA24; A0A1W7HCI8; A0A1D8I0W7; Q82230; U3RGT8; A0A1X9ZMG9; Q9QR99; O56621; U3RBW9; A0A1W7HC36; Q9QRA1; U3REF4; U3RC60; Q85594; A0A1W7HCL7; U3REG5; A0A1D8I0X4; Q2VA18; Q2VA22; Q9QRA0; A0A1W7HC03; A0A1W7HCC4; U3RC92	1	3	0.5767	0	1	1	887.123	2659.35	0.86	0.00077	CID (Collision Induced Dissociation)	MS2	0	0.895	47.3525	25235	07132019_Danny_10K.raw	0/0	3.26	0	0.0001132
	FALSE	High	Sequest HT (A2)	Unambiguous	DLQAIKQEVSQAAPGSPQFmQTIR	M20(Oxidation)	2	34	Q9QR99; Q2VA18	A0A1W7HCT8; A0A1W7HC07; A0A1X9ZMH5; A0A1W7HCQ0; U3RC00; Q82335; A0A1W7HCB0; U3REG1; A0A1W7HCQ3; X5GFI7; U3RJN7; Q2VA24; A0A1W7HCI8; A0A1D8I0W7; Q82230; U3RGT8; A0A1X9ZMG9; Q9QR99; O56621; U3RBW9; A0A1W7HC36; Q9QRA1; U3REF4; U3RC60; Q85594; A0A1W7HCL7; U3REG5; A0A1D8I0X4; Q2VA18; Q2VA22; Q9QRA0; A0A1W7HC03; A0A1W7HCC4; U3RC92	1	2	0.6064	0	1	1	1330.18	2659.35	-0.99	-0.00132	CID (Collision Induced Dissociation)	MS2	0	9.932	47.4014	25279	07132019_Danny_10K.raw	0/0	4.98	0	1.273e-05
	FALSE	High	Sequest HT (A2)	Unambiguous	DLQAIKQEVSQAAPGSPQFmQTIR	M20(Oxidation)	2	34	Q9QR99; Q2VA18	A0A1W7HCT8; A0A1W7HC07; A0A1X9ZMH5; A0A1W7HCQ0; U3RC00; Q82335; A0A1W7HCB0; U3REG1; A0A1W7HCQ3; X5GFI7; U3RJN7; Q2VA24; A0A1W7HCI8; A0A1D8I0W7; Q82230; U3RGT8; A0A1X9ZMG9; Q9QR99; O56621; U3RBW9; A0A1W7HC36; Q9QRA1; U3REF4; U3RC60; Q85594; A0A1W7HCL7; U3REG5; A0A1D8I0X4; Q2VA18; Q2VA22; Q9QRA0; A0A1W7HC03; A0A1W7HCC4; U3RC92	1	3	0.6686	0	1	1	887.121	2659.35	-0.51	-0.00045	CID (Collision Induced Dissociation)	MS2	0	3.297	47.6124	25400	07132019_Danny_10K.raw	0/0	3.53	0	0.001727
	FALSE	High	Sequest HT (A2)	Unambiguous	DLQAIKQEVSQAAPGSPQFmQTIR	M20(Oxidation)	2	34	Q9QR99; Q2VA18	A0A1W7HCT8; A0A1W7HC07; A0A1X9ZMH5; A0A1W7HCQ0; U3RC00; Q82335; A0A1W7HCB0; U3REG1; A0A1W7HCQ3; X5GFI7; U3RJN7; Q2VA24; A0A1W7HCI8; A0A1D8I0W7; Q82230; U3RGT8; A0A1X9ZMG9; Q9QR99; O56621; U3RBW9; A0A1W7HC36; Q9QRA1; U3REF4; U3RC60; Q85594; A0A1W7HCL7; U3REG5; A0A1D8I0X4; Q2VA18; Q2VA22; Q9QRA0; A0A1W7HC03; A0A1W7HCC4; U3RC92	1	2	0.7306	0	1	1	1330.18	2659.35	-0.35	-0.00046	CID (Collision Induced Dissociation)	MS2	0	173.363	47.6886	25440	07132019_Danny_10K.raw	0/0	4.64	0	4.431e-05
	FALSE	High	Sequest HT (A2)	Unambiguous	GLAAHHWLNFLQAAYR		1	31	Q9QR99	A0A1W7HCT8; A0A1W7HC07; Q86918; A0A1X9ZMH5; A0A1W7HCQ0; A0A1W7HCB0; U3REG1; A0A1W7HCQ3; X5GFI7; U3RJN7; A0A1W7HCI8; A0A1D8I0W7; Q82230; A0A1S6KEP5; A0A1X9ZMG9; Q9QR99; O56621; U3RBW9; A0A1S6KF62; A0A1W7HC36; Q9QRA1; U3REF4; U3RC60; Q85594; A0A1W7HCL7; U3REG5; A0A1D8I0X4; A0A1S6KEP2; Q9QRA0; A0A1W7HC03; A0A1W7HCC4	0	3	0.7219	0	1	1	623.329	1867.97	-0.18	-0.00011	CID (Collision Induced Dissociation)	MS2	35.7041	1.373	44.3079	23500	07132019_Danny_10K.raw	0/0	4.53	0	5.272e-05
	FALSE	High	Sequest HT (A2)	Unambiguous	GLAAHHWLNFLQAAYR		1	31	Q9QR99	A0A1W7HCT8; A0A1W7HC07; Q86918; A0A1X9ZMH5; A0A1W7HCQ0; A0A1W7HCB0; U3REG1; A0A1W7HCQ3; X5GFI7; U3RJN7; A0A1W7HCI8; A0A1D8I0W7; Q82230; A0A1S6KEP5; A0A1X9ZMG9; Q9QR99; O56621; U3RBW9; A0A1S6KF62; A0A1W7HC36; Q9QRA1; U3REF4; U3RC60; Q85594; A0A1W7HCL7; U3REG5; A0A1D8I0X4; A0A1S6KEP2; Q9QRA0; A0A1W7HC03; A0A1W7HCC4	0	2	0.7494	0	1	1	934.489	1867.97	-0.57	-0.00053	CID (Collision Induced Dissociation)	MS2	5.821	34.77	44.3626	23544	07132019_Danny_10K.raw	0/0	4.07	0	1.587e-05
	FALSE	High	Sequest HT (A2)	Unambiguous	GLAAHHWLNFLQAAYR		1	31	Q9QR99	A0A1W7HCT8; A0A1W7HC07; Q86918; A0A1X9ZMH5; A0A1W7HCQ0; A0A1W7HCB0; U3REG1; A0A1W7HCQ3; X5GFI7; U3RJN7; A0A1W7HCI8; A0A1D8I0W7; Q82230; A0A1S6KEP5; A0A1X9ZMG9; Q9QR99; O56621; U3RBW9; A0A1S6KF62; A0A1W7HC36; Q9QRA1; U3REF4; U3RC60; Q85594; A0A1W7HCL7; U3REG5; A0A1D8I0X4; A0A1S6KEP2; Q9QRA0; A0A1W7HC03; A0A1W7HCC4	0	3	0.7696	0	1	1	623.328	1867.97	-0.38	-0.00024	CID (Collision Induced Dissociation)	MS2	3.05292	2.234	44.56	23656	07132019_Danny_10K.raw	0/0	5.86	0	5.145e-06
	FALSE	High	Sequest HT (A2)	Unambiguous	GLAAHHWLNFLQAAYR		1	31	Q9QR99	A0A1W7HCT8; A0A1W7HC07; Q86918; A0A1X9ZMH5; A0A1W7HCQ0; A0A1W7HCB0; U3REG1; A0A1W7HCQ3; X5GFI7; U3RJN7; A0A1W7HCI8; A0A1D8I0W7; Q82230; A0A1S6KEP5; A0A1X9ZMG9; Q9QR99; O56621; U3RBW9; A0A1S6KF62; A0A1W7HC36; Q9QRA1; U3REF4; U3RC60; Q85594; A0A1W7HCL7; U3REG5; A0A1D8I0X4; A0A1S6KEP2; Q9QRA0; A0A1W7HC03; A0A1W7HCC4	0	2	0.6963	0	1	1	934.49	1867.97	0.93	0.00087	CID (Collision Induced Dissociation)	MS2	22.2604	83.056	44.6894	23731	07132019_Danny_10K.raw	0/0	4.38	0	2.807e-05
	FALSE	High	Sequest HT (A2)	Unambiguous	LNIALDNGLPEGTPKDPILR		1	20	Q9QR99	A0A1W7HCT8; A0A1W7HC07; A0A1X9ZMH5; A0A1W7HCQ0; Q82335; A0A1W7HCB0; X5GFI7; A0A1W7HCI8; A0A1D8I0W7; Q82230; A0A1X9ZMG9; Q9QR99; O56621; A0A1W7HC36; Q9QRA1; A0A1W7HCL7; A0A1D8I0X4; Q9QRA0; A0A1W7HC03; A0A1W7HCC4	1	3	0.8083	0	1	1	716.069	2146.19	2.75	0.00197	CID (Collision Induced Dissociation)	MS2	0.555011	7.546	45.6999	24162	07132019_Danny_10K.raw	0/0	2.66	0	0.01457
	FALSE	High	Sequest HT (A2)	Unambiguous	LNIALDNGLPEGTPKDPILR		1	20	Q9QR99	A0A1W7HCT8; A0A1W7HC07; A0A1X9ZMH5; A0A1W7HCQ0; Q82335; A0A1W7HCB0; X5GFI7; A0A1W7HCI8; A0A1D8I0W7; Q82230; A0A1X9ZMG9; Q9QR99; O56621; A0A1W7HC36; Q9QRA1; A0A1W7HCL7; A0A1D8I0X4; Q9QRA0; A0A1W7HC03; A0A1W7HCC4	1	2	0.7246	0	1	1	1073.6	2146.19	-0.26	-0.00028	CID (Collision Induced Dissociation)	MS2	0	44.525	45.7024	24165	07132019_Danny_10K.raw	0/0	5.12	0	2.343e-06
	FALSE	High	Sequest HT (A2)	Unambiguous	DALQQcQGVLYLPEAK	C6(Carbamidomethyl)	2	6	Q82134; Q9QR99	Q82134; Q85727; Q9QR99; Q80814; Q9QRA1; Q76R59	0	2	0.5699	0	1	1	916.964	1832.92	-0.02	-2e-05	CID (Collision Induced Dissociation)	MS2	0	41.855	45.7119	24177	07132019_Danny_10K.raw	0/0	5.44	0	3.663e-05
	FALSE	High	Sequest HT (A2)	Unambiguous	LNIALDNGLPEGTPKDPILR		1	20	Q9QR99	A0A1W7HCT8; A0A1W7HC07; A0A1X9ZMH5; A0A1W7HCQ0; Q82335; A0A1W7HCB0; X5GFI7; A0A1W7HCI8; A0A1D8I0W7; Q82230; A0A1X9ZMG9; Q9QR99; O56621; A0A1W7HC36; Q9QRA1; A0A1W7HCL7; A0A1D8I0X4; Q9QRA0; A0A1W7HC03; A0A1W7HCC4	1	2	0.7013	0	1	1	1073.6	2146.18	-1.51	-0.00162	CID (Collision Induced Dissociation)	MS2	0	106.156	45.9987	24348	07132019_Danny_10K.raw	0/0	3.75	0	0.006341
	FALSE	High	Sequest HT (A2)	Unambiguous	LNIALDNGLPEGTPKDPILR		1	20	Q9QR99	A0A1W7HCT8; A0A1W7HC07; A0A1X9ZMH5; A0A1W7HCQ0; Q82335; A0A1W7HCB0; X5GFI7; A0A1W7HCI8; A0A1D8I0W7; Q82230; A0A1X9ZMG9; Q9QR99; O56621; A0A1W7HC36; Q9QRA1; A0A1W7HCL7; A0A1D8I0X4; Q9QRA0; A0A1W7HC03; A0A1W7HCC4	1	3	0.686	0	1	1	716.067	2146.19	-0.24	-0.00017	CID (Collision Induced Dissociation)	MS2	100	18.615	46.112	24447	07132019_Danny_10K.raw	0/0	3.28	0	0.01691
	FALSE	High	Sequest HT (A2)	Unambiguous	GLAAHHWLNFLQAAYR		1	31	Q9QR99	A0A1W7HCT8; A0A1W7HC07; Q86918; A0A1X9ZMH5; A0A1W7HCQ0; A0A1W7HCB0; U3REG1; A0A1W7HCQ3; X5GFI7; U3RJN7; A0A1W7HCI8; A0A1D8I0W7; Q82230; A0A1S6KEP5; A0A1X9ZMG9; Q9QR99; O56621; U3RBW9; A0A1S6KF62; A0A1W7HC36; Q9QRA1; U3REF4; U3RC60; Q85594; A0A1W7HCL7; U3REG5; A0A1D8I0X4; A0A1S6KEP2; Q9QRA0; A0A1W7HC03; A0A1W7HCC4	0	3	0.7641	0	1	1	623.328	1867.97	-0.77	-0.00048	CID (Collision Induced Dissociation)	MS2	4.94708	7.482	44.8173	23815	07132019_Danny_10K.raw	0/0	5.13	0	3.213e-06
	FALSE	High	Sequest HT (A2)	Unambiguous	GLAAHHWLNFLQAAYR		1	31	Q9QR99	A0A1W7HCT8; A0A1W7HC07; Q86918; A0A1X9ZMH5; A0A1W7HCQ0; A0A1W7HCB0; U3REG1; A0A1W7HCQ3; X5GFI7; U3RJN7; A0A1W7HCI8; A0A1D8I0W7; Q82230; A0A1S6KEP5; A0A1X9ZMG9; Q9QR99; O56621; U3RBW9; A0A1S6KF62; A0A1W7HC36; Q9QRA1; U3REF4; U3RC60; Q85594; A0A1W7HCL7; U3REG5; A0A1D8I0X4; A0A1S6KEP2; Q9QRA0; A0A1W7HC03; A0A1W7HCC4	0	2	0.0722	0	1	1	934.49	1867.97	1.07	0.00099	CID (Collision Induced Dissociation)	MS2	53.8871	239.903	44.9893	23927	07132019_Danny_10K.raw	0/0	2.63	0	0.0004493
	FALSE	High	Sequest HT (A2)	Unambiguous	EYQQLWLAAFAALPGSAK		2	24	Q9QR99; Q2VA18	A0A1W7HCT8; A0A1W7HC07; A0A1X9ZMH5; A0A1W7HCQ0; Q82335; A0A1W7HCB0; A0A1W7HCQ3; X5GFI7; Q2VA24; A0A1W7HCI8; A0A1D8I0W7; Q82230; A0A1X9ZMG9; Q9QR99; O56621; A0A1W7HC36; Q9QRA1; A0A1W7HCL7; A0A1D8I0X4; Q2VA18; Q2VA22; Q9QRA0; A0A1W7HC03; A0A1W7HCC4	0	2	0.478	0	1	1	982.517	1964.03	-0.8	-0.00079	CID (Collision Induced Dissociation)	MS2	0	42.56	77.2101	43236	07132019_Danny_10K.raw	0/0	2.95	0	0.004262
	FALSE	High	Sequest HT (A2)	Unambiguous	DPSWASILQGLEEPYHAFVER		2	23	Q9QR99; Q2VA18	A0A1W7HCT8; A0A1W7HC07; A0A1X9ZMH5; A0A1W7HCQ0; Q82335; A0A1W7HCB0; A0A1W7HCQ3; X5GFI7; Q2VA24; A0A1W7HCI8; A0A1D8I0W7; Q82230; A0A1X9ZMG9; Q9QR99; O56621; A0A1W7HC36; Q9QRA1; A0A1W7HCL7; Q2VA18; Q2VA22; Q9QRA0; A0A1W7HC03; A0A1W7HCC4	0	3	0.4749	0	1	1	815.402	2444.19	1.64	0.00134	CID (Collision Induced Dissociation)	MS2	38.4144	43.76	81.2628	45272	07132019_Danny_10K.raw	0/0	2.59	0	0.0008234
	FALSE	High	Sequest HT (A2)	Unambiguous	DPSWASILQGLEEPYHAFVER		2	23	Q9QR99; Q2VA18	A0A1W7HCT8; A0A1W7HC07; A0A1X9ZMH5; A0A1W7HCQ0; Q82335; A0A1W7HCB0; A0A1W7HCQ3; X5GFI7; Q2VA24; A0A1W7HCI8; A0A1D8I0W7; Q82230; A0A1X9ZMG9; Q9QR99; O56621; A0A1W7HC36; Q9QRA1; A0A1W7HCL7; Q2VA18; Q2VA22; Q9QRA0; A0A1W7HC03; A0A1W7HCC4	0	3	0.7307	0	1	1	815.402	2444.19	1.04	0.00085	CID (Collision Induced Dissociation)	MS2	2.55765	3.563	80.6732	44997	07132019_Danny_10K.raw	0/0	4.79	0	7.544e-07
	FALSE	High	Sequest HT (A2)	Unambiguous	DPSWASILQGLEEPYHAFVER		2	23	Q9QR99; Q2VA18	A0A1W7HCT8; A0A1W7HC07; A0A1X9ZMH5; A0A1W7HCQ0; Q82335; A0A1W7HCB0; A0A1W7HCQ3; X5GFI7; Q2VA24; A0A1W7HCI8; A0A1D8I0W7; Q82230; A0A1X9ZMG9; Q9QR99; O56621; A0A1W7HC36; Q9QRA1; A0A1W7HCL7; Q2VA18; Q2VA22; Q9QRA0; A0A1W7HC03; A0A1W7HCC4	0	2	0.7407	0	1	1	1222.6	2444.19	0.77	0.00094	CID (Collision Induced Dissociation)	MS2	0	88.396	80.818	45063	07132019_Danny_10K.raw	0/0	4.05	0	1.715e-05
	FALSE	High	Sequest HT (A2)	Unambiguous	DPSWASILQGLEEPYHAFVER		2	23	Q9QR99; Q2VA18	A0A1W7HCT8; A0A1W7HC07; A0A1X9ZMH5; A0A1W7HCQ0; Q82335; A0A1W7HCB0; A0A1W7HCQ3; X5GFI7; Q2VA24; A0A1W7HCI8; A0A1D8I0W7; Q82230; A0A1X9ZMG9; Q9QR99; O56621; A0A1W7HC36; Q9QRA1; A0A1W7HCL7; Q2VA18; Q2VA22; Q9QRA0; A0A1W7HC03; A0A1W7HCC4	0	3	0.7054	0	1	1	815.401	2444.19	-0.16	-0.00013	CID (Collision Induced Dissociation)	MS2	19.6356	16.632	80.9539	45143	07132019_Danny_10K.raw	0/0	3.36	0	4.789e-05
	FALSE	High	Sequest HT (A2)	Unambiguous	DPSWASILQGLEEPYHAFVER		2	23	Q9QR99; Q2VA18	A0A1W7HCT8; A0A1W7HC07; A0A1X9ZMH5; A0A1W7HCQ0; Q82335; A0A1W7HCB0; A0A1W7HCQ3; X5GFI7; Q2VA24; A0A1W7HCI8; A0A1D8I0W7; Q82230; A0A1X9ZMG9; Q9QR99; O56621; A0A1W7HC36; Q9QRA1; A0A1W7HCL7; Q2VA18; Q2VA22; Q9QRA0; A0A1W7HC03; A0A1W7HCC4	0	2	0.6959	0	1	1	1222.6	2444.19	2.77	0.00339	CID (Collision Induced Dissociation)	MS2	0	108.245	81.1323	45221	07132019_Danny_10K.raw	0/0	3.42	0	0.004074
	FALSE	High	Sequest HT (A2)	Unambiguous	DPSWASILQGLEEPYHAFVER		2	23	Q9QR99; Q2VA18	A0A1W7HCT8; A0A1W7HC07; A0A1X9ZMH5; A0A1W7HCQ0; Q82335; A0A1W7HCB0; A0A1W7HCQ3; X5GFI7; Q2VA24; A0A1W7HCI8; A0A1D8I0W7; Q82230; A0A1X9ZMG9; Q9QR99; O56621; A0A1W7HC36; Q9QRA1; A0A1W7HCL7; Q2VA18; Q2VA22; Q9QRA0; A0A1W7HC03; A0A1W7HCC4	0	2	0.7404	0	1	1	1222.6	2444.19	-0.53	-0.00064	CID (Collision Induced Dissociation)	MS2	0	53.907	80.5502	44934	07132019_Danny_10K.raw	0/0	6.01	0	2.71e-06
	FALSE	High	Sequest HT (A2)	Unambiguous	DPSWASILQGLEEPYHAFVER		2	23	Q9QR99; Q2VA18	A0A1W7HCT8; A0A1W7HC07; A0A1X9ZMH5; A0A1W7HCQ0; Q82335; A0A1W7HCB0; A0A1W7HCQ3; X5GFI7; Q2VA24; A0A1W7HCI8; A0A1D8I0W7; Q82230; A0A1X9ZMG9; Q9QR99; O56621; A0A1W7HC36; Q9QRA1; A0A1W7HCL7; Q2VA18; Q2VA22; Q9QRA0; A0A1W7HC03; A0A1W7HCC4	0	3	0.7116	0	1	1	815.402	2444.19	0.97	0.00079	CID (Collision Induced Dissociation)	MS2	19.4112	16.697	79.8367	44605	07132019_Danny_10K.raw	0/0	3.78	0	8.222e-05
	FALSE	High	Sequest HT (A2)	Unambiguous	DPSWASILQGLEEPYHAFVER		2	23	Q9QR99; Q2VA18	A0A1W7HCT8; A0A1W7HC07; A0A1X9ZMH5; A0A1W7HCQ0; Q82335; A0A1W7HCB0; A0A1W7HCQ3; X5GFI7; Q2VA24; A0A1W7HCI8; A0A1D8I0W7; Q82230; A0A1X9ZMG9; Q9QR99; O56621; A0A1W7HC36; Q9QRA1; A0A1W7HCL7; Q2VA18; Q2VA22; Q9QRA0; A0A1W7HC03; A0A1W7HCC4	0	2	0.7956	0	1	1	1222.59	2444.18	-2.22	-0.00272	CID (Collision Induced Dissociation)	MS2	10.2263	45.255	80.0169	44682	07132019_Danny_10K.raw	0/0	5.04	0	2.579e-06
	FALSE	High	Sequest HT (A2)	Unambiguous	DPSWASILQGLEEPYHAFVER		2	23	Q9QR99; Q2VA18	A0A1W7HCT8; A0A1W7HC07; A0A1X9ZMH5; A0A1W7HCQ0; Q82335; A0A1W7HCB0; A0A1W7HCQ3; X5GFI7; Q2VA24; A0A1W7HCI8; A0A1D8I0W7; Q82230; A0A1X9ZMG9; Q9QR99; O56621; A0A1W7HC36; Q9QRA1; A0A1W7HCL7; Q2VA18; Q2VA22; Q9QRA0; A0A1W7HC03; A0A1W7HCC4	0	3	0.709	0	1	1	815.401	2444.19	-0.23	-0.00019	CID (Collision Induced Dissociation)	MS2	0	1.063	80.1163	44727	07132019_Danny_10K.raw	0/0	2.99	0	8.109e-05
	FALSE	High	Sequest HT (A2)	Unambiguous	DPSWASILQGLEEPYHAFVER		2	23	Q9QR99; Q2VA18	A0A1W7HCT8; A0A1W7HC07; A0A1X9ZMH5; A0A1W7HCQ0; Q82335; A0A1W7HCB0; A0A1W7HCQ3; X5GFI7; Q2VA24; A0A1W7HCI8; A0A1D8I0W7; Q82230; A0A1X9ZMG9; Q9QR99; O56621; A0A1W7HC36; Q9QRA1; A0A1W7HCL7; Q2VA18; Q2VA22; Q9QRA0; A0A1W7HC03; A0A1W7HCC4	0	2	0.7745	0	1	1	1222.6	2444.19	-1.22	-0.0015	CID (Collision Induced Dissociation)	MS2	6.21951	44.465	80.2973	44817	07132019_Danny_10K.raw	0/0	5.81	0	1.918e-06
	FALSE	High	Sequest HT (A2)	Unambiguous	DPSWASILQGLEEPYHAFVER		2	23	Q9QR99; Q2VA18	A0A1W7HCT8; A0A1W7HC07; A0A1X9ZMH5; A0A1W7HCQ0; Q82335; A0A1W7HCB0; A0A1W7HCQ3; X5GFI7; Q2VA24; A0A1W7HCI8; A0A1D8I0W7; Q82230; A0A1X9ZMG9; Q9QR99; O56621; A0A1W7HC36; Q9QRA1; A0A1W7HCL7; Q2VA18; Q2VA22; Q9QRA0; A0A1W7HC03; A0A1W7HCC4	0	3	0.7896	0	1	1	815.401	2444.19	-0.23	-0.00019	CID (Collision Induced Dissociation)	MS2	0.514722	0.401	80.3941	44858	07132019_Danny_10K.raw	0/0	4.04	0	3.502e-06
	FALSE	High	Sequest HT (A2)	Unambiguous	IALETPVWIcPINYSLLASLLPK	C10(Carbamidomethyl)	3	25	A0A1S6KER4; Q9QR99; Q2VA18	A0A1W7HCT8; Q9WNX1; A0A1W7HC07; A0A1X9ZMH5; A0A1W7HCQ0; A0A1W7HCB0; A0A1W7HCQ3; X5GFI7; Q2VA24; A0A1W7HCI8; A0A1D8I0W7; Q82230; A0A1S6KER4; A0A1X9ZMG9; Q9QR99; O56621; Q9QRA1; Q85594; A0A1W7HCL7; A0A1D8I0X4; Q2VA18; Q2VA22; Q9QRA0; A0A1W7HC03; A0A1W7HCC4	0	2	0.7773	0	1	1	1306.23	2611.46	-0.26	-0.00035	CID (Collision Induced Dissociation)	MS2	0	4.155	94.4008	50515	07132019_Danny_10K.raw	0/0	4.31	0	2.17e-05
	FALSE	High	Sequest HT (A2)	Unambiguous	IALETPVWIcPINYSLLASLLPK	C10(Carbamidomethyl)	3	25	A0A1S6KER4; Q9QR99; Q2VA18	A0A1W7HCT8; Q9WNX1; A0A1W7HC07; A0A1X9ZMH5; A0A1W7HCQ0; A0A1W7HCB0; A0A1W7HCQ3; X5GFI7; Q2VA24; A0A1W7HCI8; A0A1D8I0W7; Q82230; A0A1S6KER4; A0A1X9ZMG9; Q9QR99; O56621; Q9QRA1; Q85594; A0A1W7HCL7; A0A1D8I0X4; Q2VA18; Q2VA22; Q9QRA0; A0A1W7HC03; A0A1W7HCC4	0	3	0.8743	0	1	1	871.158	2611.46	0.69	0.0006	CID (Collision Induced Dissociation)	MS2	0	3.97	94.4018	50516	07132019_Danny_10K.raw	0/0	5.49	0	2.339e-07
	FALSE	High	Sequest HT (A2)	Unambiguous	IALETPVWIcPINYSLLASLLPK	C10(Carbamidomethyl)	3	25	A0A1S6KER4; Q9QR99; Q2VA18	A0A1W7HCT8; Q9WNX1; A0A1W7HC07; A0A1X9ZMH5; A0A1W7HCQ0; A0A1W7HCB0; A0A1W7HCQ3; X5GFI7; Q2VA24; A0A1W7HCI8; A0A1D8I0W7; Q82230; A0A1S6KER4; A0A1X9ZMG9; Q9QR99; O56621; Q9QRA1; Q85594; A0A1W7HCL7; A0A1D8I0X4; Q2VA18; Q2VA22; Q9QRA0; A0A1W7HC03; A0A1W7HCC4	0	3	0.8456	0	1	1	871.157	2611.46	-0.22	-0.00019	CID (Collision Induced Dissociation)	MS2	0.938722	10.355	94.6659	50603	07132019_Danny_10K.raw	0/0	6.41	0	1.767e-06
	FALSE	High	Sequest HT (A2)	Unambiguous	IALETPVWIcPINYSLLASLLPK	C10(Carbamidomethyl)	3	25	A0A1S6KER4; Q9QR99; Q2VA18	A0A1W7HCT8; Q9WNX1; A0A1W7HC07; A0A1X9ZMH5; A0A1W7HCQ0; A0A1W7HCB0; A0A1W7HCQ3; X5GFI7; Q2VA24; A0A1W7HCI8; A0A1D8I0W7; Q82230; A0A1S6KER4; A0A1X9ZMG9; Q9QR99; O56621; Q9QRA1; Q85594; A0A1W7HCL7; A0A1D8I0X4; Q2VA18; Q2VA22; Q9QRA0; A0A1W7HC03; A0A1W7HCC4	0	2	0.7591	0	1	1	1306.23	2611.45	-0.92	-0.0012	CID (Collision Induced Dissociation)	MS2	0	16.883	94.6668	50604	07132019_Danny_10K.raw	0/0	4.65	0	2.706e-05
	FALSE	High	Sequest HT (A2)	Unambiguous	IALETPVWIcPINYSLLASLLPK	C10(Carbamidomethyl)	3	25	A0A1S6KER4; Q9QR99; Q2VA18	A0A1W7HCT8; Q9WNX1; A0A1W7HC07; A0A1X9ZMH5; A0A1W7HCQ0; A0A1W7HCB0; A0A1W7HCQ3; X5GFI7; Q2VA24; A0A1W7HCI8; A0A1D8I0W7; Q82230; A0A1S6KER4; A0A1X9ZMG9; Q9QR99; O56621; Q9QRA1; Q85594; A0A1W7HCL7; A0A1D8I0X4; Q2VA18; Q2VA22; Q9QRA0; A0A1W7HC03; A0A1W7HCC4	0	3	0.8317	0	1	1	871.157	2611.46	0.41	0.00036	CID (Collision Induced Dissociation)	MS2	0	42.98	94.9248	50714	07132019_Danny_10K.raw	0/0	4.99	0	1.123e-07
	FALSE	High	Sequest HT (A2)	Unambiguous	IALETPVWIcPINYSLLASLLPK	C10(Carbamidomethyl)	3	25	A0A1S6KER4; Q9QR99; Q2VA18	A0A1W7HCT8; Q9WNX1; A0A1W7HC07; A0A1X9ZMH5; A0A1W7HCQ0; A0A1W7HCB0; A0A1W7HCQ3; X5GFI7; Q2VA24; A0A1W7HCI8; A0A1D8I0W7; Q82230; A0A1S6KER4; A0A1X9ZMG9; Q9QR99; O56621; Q9QRA1; Q85594; A0A1W7HCL7; A0A1D8I0X4; Q2VA18; Q2VA22; Q9QRA0; A0A1W7HC03; A0A1W7HCC4	0	3	0.7038	0	1	1	871.158	2611.46	0.55	0.00048	CID (Collision Induced Dissociation)	MS2	57.278	42.98	95.1871	50799	07132019_Danny_10K.raw	0/0	3.68	0	0.001353
	FALSE	High	Sequest HT (A2)	Unambiguous	IALETPVWIcPINYSLLASLLPK	C10(Carbamidomethyl)	3	25	A0A1S6KER4; Q9QR99; Q2VA18	A0A1W7HCT8; Q9WNX1; A0A1W7HC07; A0A1X9ZMH5; A0A1W7HCQ0; A0A1W7HCB0; A0A1W7HCQ3; X5GFI7; Q2VA24; A0A1W7HCI8; A0A1D8I0W7; Q82230; A0A1S6KER4; A0A1X9ZMG9; Q9QR99; O56621; Q9QRA1; Q85594; A0A1W7HCL7; A0A1D8I0X4; Q2VA18; Q2VA22; Q9QRA0; A0A1W7HC03; A0A1W7HCC4	0	2	0.8301	0	1	1	1306.23	2611.46	0.67	0.00087	CID (Collision Induced Dissociation)	MS2	3.08852	80.464	94.924	50713	07132019_Danny_10K.raw	0/0	3.65	0	0.0001167
	FALSE	High	Sequest HT (A2)	Unambiguous	DLQDLLQYLcSSLVASLHHQQLDSLISEAETR	C10(Carbamidomethyl)	2	33	Q9QR99; Q2VA18	A0A1W7HCT8; A0A1W7HC07; A0A1X9ZMH5; A0A1W7HCQ0; U3RC00; Q82335; A0A1W7HCB0; U3REG1; A0A1W7HCQ3; X5GFI7; U3RJN7; Q2VA24; A0A1W7HCI8; A0A1D8I0W7; Q82230; U3RGT8; A0A1X9ZMG9; Q9QR99; O56621; U3RBW9; A0A1W7HC36; Q9QRA1; U3REF4; U3RC60; A0A1W7HCL7; U3REG5; A0A1D8I0X4; Q2VA18; Q2VA22; Q9QRA0; A0A1W7HC03; A0A1W7HCC4; U3RC92	0	3	0.6354	0	1	1	1228.29	3682.85	1.95	0.0024	CID (Collision Induced Dissociation)	MS2	0	87.965	96.6327	51245	07132019_Danny_10K.raw	0/0	5.43	0	0.0003186
	FALSE	High	Sequest HT (A2)	Unambiguous	DLQDLLQYLcSSLVASLHHQQLDSLISEAETR	C10(Carbamidomethyl)	2	33	Q9QR99; Q2VA18	A0A1W7HCT8; A0A1W7HC07; A0A1X9ZMH5; A0A1W7HCQ0; U3RC00; Q82335; A0A1W7HCB0; U3REG1; A0A1W7HCQ3; X5GFI7; U3RJN7; Q2VA24; A0A1W7HCI8; A0A1D8I0W7; Q82230; U3RGT8; A0A1X9ZMG9; Q9QR99; O56621; U3RBW9; A0A1W7HC36; Q9QRA1; U3REF4; U3RC60; A0A1W7HCL7; U3REG5; A0A1D8I0X4; Q2VA18; Q2VA22; Q9QRA0; A0A1W7HC03; A0A1W7HCC4; U3RC92	0	3	0.7686	0	1	1	1228.28	3682.84	-0.23	-0.00029	CID (Collision Induced Dissociation)	MS2	0	23.97	96.9116	51331	07132019_Danny_10K.raw	0/0	6.44	0	9.604e-08
	FALSE	High	Sequest HT (A2)	Unambiguous	DLQDLLQYLcSSLVASLHHQQLDSLISEAETR	C10(Carbamidomethyl)	2	33	Q9QR99; Q2VA18	A0A1W7HCT8; A0A1W7HC07; A0A1X9ZMH5; A0A1W7HCQ0; U3RC00; Q82335; A0A1W7HCB0; U3REG1; A0A1W7HCQ3; X5GFI7; U3RJN7; Q2VA24; A0A1W7HCI8; A0A1D8I0W7; Q82230; U3RGT8; A0A1X9ZMG9; Q9QR99; O56621; U3RBW9; A0A1W7HC36; Q9QRA1; U3REF4; U3RC60; A0A1W7HCL7; U3REG5; A0A1D8I0X4; Q2VA18; Q2VA22; Q9QRA0; A0A1W7HC03; A0A1W7HCC4; U3RC92	0	3	0.6807	0	1	1	1228.28	3682.84	-0.73	-0.0009	CID (Collision Induced Dissociation)	MS2	4.28091	39.58	97.2167	51409	07132019_Danny_10K.raw	0/0	4.04	0	0.01058
	FALSE	High	Sequest HT (A2)	Unambiguous	DLQDLLQYLcSSLVASLHHQQLDSLISEAETR	C10(Carbamidomethyl)	2	33	Q9QR99; Q2VA18	A0A1W7HCT8; A0A1W7HC07; A0A1X9ZMH5; A0A1W7HCQ0; U3RC00; Q82335; A0A1W7HCB0; U3REG1; A0A1W7HCQ3; X5GFI7; U3RJN7; Q2VA24; A0A1W7HCI8; A0A1D8I0W7; Q82230; U3RGT8; A0A1X9ZMG9; Q9QR99; O56621; U3RBW9; A0A1W7HC36; Q9QRA1; U3REF4; U3RC60; A0A1W7HCL7; U3REG5; A0A1D8I0X4; Q2VA18; Q2VA22; Q9QRA0; A0A1W7HC03; A0A1W7HCC4; U3RC92	0	3	0.3629	0	1	1	1228.29	3682.84	1.66	0.00203	CID (Collision Induced Dissociation)	MS2	46.4665	711.211	97.5873	51525	07132019_Danny_10K.raw	0/0	3.5	0	0.007791
	FALSE	High	Sequest HT (A2)	Unambiguous	IALETPVWIcPINYSLLASLLPK	C10(Carbamidomethyl)	3	25	A0A1S6KER4; Q9QR99; Q2VA18	A0A1W7HCT8; Q9WNX1; A0A1W7HC07; A0A1X9ZMH5; A0A1W7HCQ0; A0A1W7HCB0; A0A1W7HCQ3; X5GFI7; Q2VA24; A0A1W7HCI8; A0A1D8I0W7; Q82230; A0A1S6KER4; A0A1X9ZMG9; Q9QR99; O56621; Q9QRA1; Q85594; A0A1W7HCL7; A0A1D8I0X4; Q2VA18; Q2VA22; Q9QRA0; A0A1W7HC03; A0A1W7HCC4	0	3	0.7918	0	1	1	871.157	2611.46	-0.5	-0.00044	CID (Collision Induced Dissociation)	MS2	0	13.81	94.1168	50424	07132019_Danny_10K.raw	0/0	5.62	0	1.711e-08
	FALSE	High	Sequest HT (A2)	Unambiguous	IALETPVWIcPINYSLLASLLPK	C10(Carbamidomethyl)	3	25	A0A1S6KER4; Q9QR99; Q2VA18	A0A1W7HCT8; Q9WNX1; A0A1W7HC07; A0A1X9ZMH5; A0A1W7HCQ0; A0A1W7HCB0; A0A1W7HCQ3; X5GFI7; Q2VA24; A0A1W7HCI8; A0A1D8I0W7; Q82230; A0A1S6KER4; A0A1X9ZMG9; Q9QR99; O56621; Q9QRA1; Q85594; A0A1W7HCL7; A0A1D8I0X4; Q2VA18; Q2VA22; Q9QRA0; A0A1W7HC03; A0A1W7HCC4	0	2	0.7769	0	1	1	1306.23	2611.45	-1.01	-0.00132	CID (Collision Induced Dissociation)	MS2	0	21.68	94.1155	50423	07132019_Danny_10K.raw	0/0	3.99	0	6.273e-05
	FALSE	High	Sequest HT (A2)	Unambiguous	WALPELQALLGEIQWVSK		1	22	A0A1D8I0X6	A0A1W7HBZ0; A0A1W7HBZ6; A0A1W7HCS8; A0A1W7HCS0; A0A1W7HCV1; A0A1W7HCK5; X5GEU6; A0A1W7HC81; O56622; A0A1D8I0X8; A0A1W7HC32; A0A1D8I0W9; A0A1W7HC24; A0A1W7HCT2; A0A1W7HC20; Q82324; A0A1W7HCD5; Q9QRA1; A0A1W7HC60; A0A1D8I0X6; A0A1W7HC82; A0A1D8I0Y0	0	2	0.6014	0	1	1	1041.08	2081.14	0.53	0.00055	CID (Collision Induced Dissociation)	MS2	17.4573	234.713	93.197	50097	07132019_Danny_10K.raw	0/0	4.29	0	1.436e-06
	FALSE	High	Sequest HT (A2)	Unambiguous	WALPELQALLGEIQWVSK		1	22	A0A1D8I0X6	A0A1W7HBZ0; A0A1W7HBZ6; A0A1W7HCS8; A0A1W7HCS0; A0A1W7HCV1; A0A1W7HCK5; X5GEU6; A0A1W7HC81; O56622; A0A1D8I0X8; A0A1W7HC32; A0A1D8I0W9; A0A1W7HC24; A0A1W7HCT2; A0A1W7HC20; Q82324; A0A1W7HCD5; Q9QRA1; A0A1W7HC60; A0A1D8I0X6; A0A1W7HC82; A0A1D8I0Y0	0	2	0.6589	0	1	1	1041.08	2081.14	0.65	0.00067	CID (Collision Induced Dissociation)	MS2	0	115.795	93.4595	50181	07132019_Danny_10K.raw	0/0	4.31	0	7.986e-07
	FALSE	High	Sequest HT (A2)	Unambiguous	IALETPVWIcPINYSLLASLLPK	C10(Carbamidomethyl)	3	25	A0A1S6KER4; Q9QR99; Q2VA18	A0A1W7HCT8; Q9WNX1; A0A1W7HC07; A0A1X9ZMH5; A0A1W7HCQ0; A0A1W7HCB0; A0A1W7HCQ3; X5GFI7; Q2VA24; A0A1W7HCI8; A0A1D8I0W7; Q82230; A0A1S6KER4; A0A1X9ZMG9; Q9QR99; O56621; Q9QRA1; Q85594; A0A1W7HCL7; A0A1D8I0X4; Q2VA18; Q2VA22; Q9QRA0; A0A1W7HC03; A0A1W7HCC4	0	2	0.75	0	1	1	1306.23	2611.46	0.67	0.00087	CID (Collision Induced Dissociation)	MS2	0	63.127	93.8642	50326	07132019_Danny_10K.raw	0/0	2.88	0	0.02072
	FALSE	High	Sequest HT (A2)	Unambiguous	IALETPVWIcPINYSLLASLLPK	C10(Carbamidomethyl)	3	25	A0A1S6KER4; Q9QR99; Q2VA18	A0A1W7HCT8; Q9WNX1; A0A1W7HC07; A0A1X9ZMH5; A0A1W7HCQ0; A0A1W7HCB0; A0A1W7HCQ3; X5GFI7; Q2VA24; A0A1W7HCI8; A0A1D8I0W7; Q82230; A0A1S6KER4; A0A1X9ZMG9; Q9QR99; O56621; Q9QRA1; Q85594; A0A1W7HCL7; A0A1D8I0X4; Q2VA18; Q2VA22; Q9QRA0; A0A1W7HC03; A0A1W7HCC4	0	3	0.7608	0	1	1	871.157	2611.46	-0.29	-0.00026	CID (Collision Induced Dissociation)	MS2	0	42.98	93.8651	50327	07132019_Danny_10K.raw	0/0	4.18	0	3.409e-05
	FALSE	High	Sequest HT (A2)	Unambiguous	EYQQLWLAAFAALPGSAK		2	24	Q9QR99; Q2VA18	A0A1W7HCT8; A0A1W7HC07; A0A1X9ZMH5; A0A1W7HCQ0; Q82335; A0A1W7HCB0; A0A1W7HCQ3; X5GFI7; Q2VA24; A0A1W7HCI8; A0A1D8I0W7; Q82230; A0A1X9ZMG9; Q9QR99; O56621; A0A1W7HC36; Q9QRA1; A0A1W7HCL7; A0A1D8I0X4; Q2VA18; Q2VA22; Q9QRA0; A0A1W7HC03; A0A1W7HCC4	0	2	0.7312	0	1	1	982.517	1964.03	-0.49	-0.00048	CID (Collision Induced Dissociation)	MS2	0	5.287	74.8325	41982	07132019_Danny_10K.raw	0/0	5.32	0	1.717e-06
	FALSE	High	Sequest HT (A2)	Unambiguous	EYQQLWLAAFAALPGSAK		2	24	Q9QR99; Q2VA18	A0A1W7HCT8; A0A1W7HC07; A0A1X9ZMH5; A0A1W7HCQ0; Q82335; A0A1W7HCB0; A0A1W7HCQ3; X5GFI7; Q2VA24; A0A1W7HCI8; A0A1D8I0W7; Q82230; A0A1X9ZMG9; Q9QR99; O56621; A0A1W7HC36; Q9QRA1; A0A1W7HCL7; A0A1D8I0X4; Q2VA18; Q2VA22; Q9QRA0; A0A1W7HC03; A0A1W7HCC4	0	3	0.6837	0	1	1	655.347	1964.03	-0.34	-0.00022	CID (Collision Induced Dissociation)	MS2	0	16.339	74.8343	41984	07132019_Danny_10K.raw	0/0	5.09	0	2.664e-05
	FALSE	High	Sequest HT (A2)	Unambiguous	EYQQLWLAAFAALPGSAK		2	24	Q9QR99; Q2VA18	A0A1W7HCT8; A0A1W7HC07; A0A1X9ZMH5; A0A1W7HCQ0; Q82335; A0A1W7HCB0; A0A1W7HCQ3; X5GFI7; Q2VA24; A0A1W7HCI8; A0A1D8I0W7; Q82230; A0A1X9ZMG9; Q9QR99; O56621; A0A1W7HC36; Q9QRA1; A0A1W7HCL7; A0A1D8I0X4; Q2VA18; Q2VA22; Q9QRA0; A0A1W7HC03; A0A1W7HCC4	0	3	0.6793	0	1	1	655.347	1964.03	-0.72	-0.00047	CID (Collision Induced Dissociation)	MS2	0	3.508	74.5415	41787	07132019_Danny_10K.raw	0/0	5.52	0	7.872e-06
	FALSE	High	Sequest HT (A2)	Unambiguous	EYQQLWLAAFAALPGSAK		2	24	Q9QR99; Q2VA18	A0A1W7HCT8; A0A1W7HC07; A0A1X9ZMH5; A0A1W7HCQ0; Q82335; A0A1W7HCB0; A0A1W7HCQ3; X5GFI7; Q2VA24; A0A1W7HCI8; A0A1D8I0W7; Q82230; A0A1X9ZMG9; Q9QR99; O56621; A0A1W7HC36; Q9QRA1; A0A1W7HCL7; A0A1D8I0X4; Q2VA18; Q2VA22; Q9QRA0; A0A1W7HC03; A0A1W7HCC4	0	2	0.7697	0	1	1	982.518	1964.03	0.07	7e-05	CID (Collision Induced Dissociation)	MS2	9.75104	12.086	74.2798	41629	07132019_Danny_10K.raw	0/0	6.08	0	2.142e-06
	FALSE	High	Sequest HT (A2)	Unambiguous	EYQQLWLAAFAALPGSAK		2	24	Q9QR99; Q2VA18	A0A1W7HCT8; A0A1W7HC07; A0A1X9ZMH5; A0A1W7HCQ0; Q82335; A0A1W7HCB0; A0A1W7HCQ3; X5GFI7; Q2VA24; A0A1W7HCI8; A0A1D8I0W7; Q82230; A0A1X9ZMG9; Q9QR99; O56621; A0A1W7HC36; Q9QRA1; A0A1W7HCL7; A0A1D8I0X4; Q2VA18; Q2VA22; Q9QRA0; A0A1W7HC03; A0A1W7HCC4	0	3	0.7193	0	1	1	655.346	1964.02	-2.02	-0.00132	CID (Collision Induced Dissociation)	MS2	0	43.97	74.2809	41630	07132019_Danny_10K.raw	0/0	5.45	0	2.901e-08
	FALSE	High	Sequest HT (A2)	Unambiguous	EYQQLWLAAFAALPGSAK		2	24	Q9QR99; Q2VA18	A0A1W7HCT8; A0A1W7HC07; A0A1X9ZMH5; A0A1W7HCQ0; Q82335; A0A1W7HCB0; A0A1W7HCQ3; X5GFI7; Q2VA24; A0A1W7HCI8; A0A1D8I0W7; Q82230; A0A1X9ZMG9; Q9QR99; O56621; A0A1W7HC36; Q9QRA1; A0A1W7HCL7; A0A1D8I0X4; Q2VA18; Q2VA22; Q9QRA0; A0A1W7HC03; A0A1W7HCC4	0	2	0.7243	0	1	1	982.517	1964.03	-0.24	-0.00024	CID (Collision Induced Dissociation)	MS2	1.19871	0.292	74.5397	41785	07132019_Danny_10K.raw	0/0	4.28	0	8.015e-05
	FALSE	High	Sequest HT (A2)	Unambiguous	EYQQLWLAAFAALPGSAK		2	24	Q9QR99; Q2VA18	A0A1W7HCT8; A0A1W7HC07; A0A1X9ZMH5; A0A1W7HCQ0; Q82335; A0A1W7HCB0; A0A1W7HCQ3; X5GFI7; Q2VA24; A0A1W7HCI8; A0A1D8I0W7; Q82230; A0A1X9ZMG9; Q9QR99; O56621; A0A1W7HC36; Q9QRA1; A0A1W7HCL7; A0A1D8I0X4; Q2VA18; Q2VA22; Q9QRA0; A0A1W7HC03; A0A1W7HCC4	0	2	0.6821	0	1	1	982.517	1964.03	-0.24	-0.00024	CID (Collision Induced Dissociation)	MS2	0	36.599	75.1129	42151	07132019_Danny_10K.raw	0/0	5.41	0	1.659e-06
	FALSE	High	Sequest HT (A2)	Unambiguous	EYQQLWLAAFAALPGSAK		2	24	Q9QR99; Q2VA18	A0A1W7HCT8; A0A1W7HC07; A0A1X9ZMH5; A0A1W7HCQ0; Q82335; A0A1W7HCB0; A0A1W7HCQ3; X5GFI7; Q2VA24; A0A1W7HCI8; A0A1D8I0W7; Q82230; A0A1X9ZMG9; Q9QR99; O56621; A0A1W7HC36; Q9QRA1; A0A1W7HCL7; A0A1D8I0X4; Q2VA18; Q2VA22; Q9QRA0; A0A1W7HC03; A0A1W7HCC4	0	2	0.5473	0	1	1	982.521	1964.03	3.55	0.00348	CID (Collision Induced Dissociation)	MS2	0	42.035	76.3501	42785	07132019_Danny_10K.raw	0/0	2.96	0	0.01772
	FALSE	High	Sequest HT (A2)	Unambiguous	EYQQLWLAAFAALPGSAK		2	24	Q9QR99; Q2VA18	A0A1W7HCT8; A0A1W7HC07; A0A1X9ZMH5; A0A1W7HCQ0; Q82335; A0A1W7HCB0; A0A1W7HCQ3; X5GFI7; Q2VA24; A0A1W7HCI8; A0A1D8I0W7; Q82230; A0A1X9ZMG9; Q9QR99; O56621; A0A1W7HC36; Q9QRA1; A0A1W7HCL7; A0A1D8I0X4; Q2VA18; Q2VA22; Q9QRA0; A0A1W7HC03; A0A1W7HCC4	0	3	0.7329	0	1	1	655.347	1964.03	-0.06	-4e-05	CID (Collision Induced Dissociation)	MS2	11.0333	43.775	75.1153	42153	07132019_Danny_10K.raw	0/0	4.38	0	1.631e-06
	FALSE	High	Sequest HT (A2)	Unambiguous	EYQQLWLAAFAALPGSAK		2	24	Q9QR99; Q2VA18	A0A1W7HCT8; A0A1W7HC07; A0A1X9ZMH5; A0A1W7HCQ0; Q82335; A0A1W7HCB0; A0A1W7HCQ3; X5GFI7; Q2VA24; A0A1W7HCI8; A0A1D8I0W7; Q82230; A0A1X9ZMG9; Q9QR99; O56621; A0A1W7HC36; Q9QRA1; A0A1W7HCL7; A0A1D8I0X4; Q2VA18; Q2VA22; Q9QRA0; A0A1W7HC03; A0A1W7HCC4	0	2	0.6758	0	1	1	982.517	1964.03	-0.18	-0.00018	CID (Collision Induced Dissociation)	MS2	21.1528	43.775	75.388	42297	07132019_Danny_10K.raw	0/0	5.09	0	4.314e-07
	FALSE	High	Sequest HT (A2)	Unambiguous	EYQQLWLAAFAALPGSAK		2	24	Q9QR99; Q2VA18	A0A1W7HCT8; A0A1W7HC07; A0A1X9ZMH5; A0A1W7HCQ0; Q82335; A0A1W7HCB0; A0A1W7HCQ3; X5GFI7; Q2VA24; A0A1W7HCI8; A0A1D8I0W7; Q82230; A0A1X9ZMG9; Q9QR99; O56621; A0A1W7HC36; Q9QRA1; A0A1W7HCL7; A0A1D8I0X4; Q2VA18; Q2VA22; Q9QRA0; A0A1W7HC03; A0A1W7HCC4	0	2	0.6769	0	1	1	982.515	1964.02	-2.17	-0.00213	CID (Collision Induced Dissociation)	MS2	15.7982	191.325	75.8389	42542	07132019_Danny_10K.raw	0/0	4.55	0	1.237e-05
	FALSE	High	Sequest HT (A2)	Unambiguous	ATNSLTIDLSSSSPGPPDLSSLPTTLAHLQTIDLK		1	3	A0A1D8I0X6	Q9QRA1; A0A1D8I0X6; A0A1D8I0Y0	0	3	0.6616	0	1	1	1197.63	3590.87	-1.46	-0.00174	CID (Collision Induced Dissociation)	MS2	0	102.918	73.4867	41180	07132019_Danny_10K.raw	0/0	3.96	0	0.0007893
	FALSE	High	Sequest HT (A2)	Unambiguous	DcTQPRPPPGPcPLcQDPTHWK	C2(Carbamidomethyl); C12(Carbamidomethyl); C15(Carbamidomethyl)	1	28	Q9QR99	A0A1W7HCT8; A0A1W7HC07; A0A1X9ZMH5; A0A1W7HCQ0; U3RC00; A0A1W7HCB0; U3REG1; A0A1W7HCQ3; X5GFI7; U3RJN7; A0A1W7HCI8; A0A1D8I0W7; Q82230; U3RGT8; Q9QR99; O56621; U3RBW9; A0A1W7HC36; Q9QRA1; U3REF4; U3RC60; A0A1W7HCL7; U3REG5; A0A1D8I0X4; Q9QRA0; A0A1W7HC03; A0A1W7HCC4; U3RC92	0	3	0.1062	0	1	1	882.067	2644.19	0.36	0.00032	CID (Collision Induced Dissociation)	MS2	0	39.29	30.3573	14469	07132019_Danny_10K.raw	0/0	4.52	0	8.564e-07
	FALSE	High	Sequest HT (A2)	Unambiguous	LAVQQFDPTAK		2	45	Q9QR99; Q2VA18	A0A1W7HCT8; Q9DKR8; A0A1W7HC07; Q9DKS2; B4YQA5; Q9WI14; A0A1X9ZMH5; A0A1W7HCQ0; Q08833; U3RC00; Q82335; A0A1W7HCB0; U3REG1; A0A1W7HCQ3; X5GFI7; E5RCL2; U3RJN7; Q2VA24; A0A1W7HCI8; Q82440; A0A1D8I0W7; Q82230; U3RGT8; A0A1X9ZMG9; Q9QR99; D5I144; O56621; U3RBW9; A0A1W7HC36; Q9QRA1; U3REF4; U3RC60; Q85594; A0A1W7HCL7; U3REG5; A0A1D8I0X4; Q9WS60; Q82343; Q2VA18; Q905D6; Q2VA22; Q9QRA0; A0A1W7HC03; A0A…	0	2	0.6238	0	1	1	609.33	1217.65	-0.36	-0.00022	CID (Collision Induced Dissociation)	MS2	12.1557	5.298	28.6247	13297	07132019_Danny_10K.raw	0/0	3.03	0	0.001698
	FALSE	High	Sequest HT (A2)	Unambiguous	LAVQQFDPTAK		2	45	Q9QR99; Q2VA18	A0A1W7HCT8; Q9DKR8; A0A1W7HC07; Q9DKS2; B4YQA5; Q9WI14; A0A1X9ZMH5; A0A1W7HCQ0; Q08833; U3RC00; Q82335; A0A1W7HCB0; U3REG1; A0A1W7HCQ3; X5GFI7; E5RCL2; U3RJN7; Q2VA24; A0A1W7HCI8; Q82440; A0A1D8I0W7; Q82230; U3RGT8; A0A1X9ZMG9; Q9QR99; D5I144; O56621; U3RBW9; A0A1W7HC36; Q9QRA1; U3REF4; U3RC60; Q85594; A0A1W7HCL7; U3REG5; A0A1D8I0X4; Q9WS60; Q82343; Q2VA18; Q905D6; Q2VA22; Q9QRA0; A0A1W7HC03; A0A…	0	2	0.6377	0	1	1	609.33	1217.65	0.04	2e-05	CID (Collision Induced Dissociation)	MS2	19.1587	18.238	28.102	12958	07132019_Danny_10K.raw	0/0	3.34	0	0.0022
	FALSE	High	Sequest HT (A2)	Unambiguous	LAVQQFDPTAK		2	45	Q9QR99; Q2VA18	A0A1W7HCT8; Q9DKR8; A0A1W7HC07; Q9DKS2; B4YQA5; Q9WI14; A0A1X9ZMH5; A0A1W7HCQ0; Q08833; U3RC00; Q82335; A0A1W7HCB0; U3REG1; A0A1W7HCQ3; X5GFI7; E5RCL2; U3RJN7; Q2VA24; A0A1W7HCI8; Q82440; A0A1D8I0W7; Q82230; U3RGT8; A0A1X9ZMG9; Q9QR99; D5I144; O56621; U3RBW9; A0A1W7HC36; Q9QRA1; U3REF4; U3RC60; Q85594; A0A1W7HCL7; U3REG5; A0A1D8I0X4; Q9WS60; Q82343; Q2VA18; Q905D6; Q2VA22; Q9QRA0; A0A1W7HC03; A0A…	0	2	0.6717	0	1	1	609.33	1217.65	-0.06	-4e-05	CID (Collision Induced Dissociation)	MS2	1.86214	0.678	28.3559	13129	07132019_Danny_10K.raw	0/0	3.29	0	0.0008923
	FALSE	High	Sequest HT (A2)	Unambiguous	NTSVLGAGGQTQDHFK		2	6	Q82134; Q9QR99	Q82134; Q85727; Q9QR99; Q80814; Q9QRA1; Q76R59	0	2	0.7804	0	1	1	830.408	1659.81	0.44	0.00036	CID (Collision Induced Dissociation)	MS2	0	140.997	14.6242	4895	07132019_Danny_10K.raw	0/0	3.87	0	3.161e-06
	FALSE	High	Sequest HT (A2)	Unambiguous	NTSVLGAGGQTQDHFK		2	6	Q82134; Q9QR99	Q82134; Q85727; Q9QR99; Q80814; Q9QRA1; Q76R59	0	2	0.7474	0	1	1	830.409	1659.81	1.03	0.00085	CID (Collision Induced Dissociation)	MS2	0	323.483	14.9204	5045	07132019_Danny_10K.raw	0/0	3.8	0	3.063e-05
	FALSE	High	Sequest HT (A2)	Unambiguous	NTSVLGAGGQTQDHFK		2	6	Q82134; Q9QR99	Q82134; Q85727; Q9QR99; Q80814; Q9QRA1; Q76R59	0	3	0.236	0	1	1	553.941	1659.81	-0.64	-0.00035	CID (Collision Induced Dissociation)	MS2	26.9361	33.87	14.9128	5042	07132019_Danny_10K.raw	0/0	1.78	0	0.01851
	FALSE	High	Sequest HT (A2)	Selected	DcTQPRPPPGPcPLcQDPTHWK	C2(Carbamidomethyl); C12(Carbamidomethyl); C15(Carbamidomethyl)	1	28	Q9QR99	A0A1W7HCT8; A0A1W7HC07; A0A1X9ZMH5; A0A1W7HCQ0; U3RC00; A0A1W7HCB0; U3REG1; A0A1W7HCQ3; X5GFI7; U3RJN7; A0A1W7HCI8; A0A1D8I0W7; Q82230; U3RGT8; Q9QR99; O56621; U3RBW9; A0A1W7HC36; Q9QRA1; U3REF4; U3RC60; A0A1W7HCL7; U3REG5; A0A1D8I0X4; Q9QRA0; A0A1W7HC03; A0A1W7HCC4; U3RC92	0	3		0.029	2	2	882.067	2644.19	0.08	7e-05	CID (Collision Induced Dissociation)	MS2	7.35957	38.45	31.1524	14994	07132019_Danny_10K.raw	0/0	4.35	0	7.513e-07
	FALSE	High	Sequest HT (A2)	Unambiguous	DcTQPRPPPGPcPLcQDPTHWK	C2(Carbamidomethyl); C12(Carbamidomethyl); C15(Carbamidomethyl)	1	28	Q9QR99	A0A1W7HCT8; A0A1W7HC07; A0A1X9ZMH5; A0A1W7HCQ0; U3RC00; A0A1W7HCB0; U3REG1; A0A1W7HCQ3; X5GFI7; U3RJN7; A0A1W7HCI8; A0A1D8I0W7; Q82230; U3RGT8; Q9QR99; O56621; U3RBW9; A0A1W7HC36; Q9QRA1; U3REF4; U3RC60; A0A1W7HCL7; U3REG5; A0A1D8I0X4; Q9QRA0; A0A1W7HC03; A0A1W7HCC4; U3RC92	0	3	0.1146	0	1	1	882.066	2644.18	-0.4	-0.00035	CID (Collision Induced Dissociation)	MS2	0	21.752	30.6372	14650	07132019_Danny_10K.raw	0/0	5.41	0	1.47e-09
	FALSE	High	Sequest HT (A2)	Unambiguous	DcTQPRPPPGPcPLcQDPTHWK	C2(Carbamidomethyl); C12(Carbamidomethyl); C15(Carbamidomethyl)	1	28	Q9QR99	A0A1W7HCT8; A0A1W7HC07; A0A1X9ZMH5; A0A1W7HCQ0; U3RC00; A0A1W7HCB0; U3REG1; A0A1W7HCQ3; X5GFI7; U3RJN7; A0A1W7HCI8; A0A1D8I0W7; Q82230; U3RGT8; Q9QR99; O56621; U3RBW9; A0A1W7HC36; Q9QRA1; U3REF4; U3RC60; A0A1W7HCL7; U3REG5; A0A1D8I0X4; Q9QRA0; A0A1W7HC03; A0A1W7HCC4; U3RC92	0	3	0.1243	0	1	1	882.066	2644.18	-0.68	-0.0006	CID (Collision Induced Dissociation)	MS2	0	5.777	30.8925	14823	07132019_Danny_10K.raw	0/0	5.15	0	3.607e-09
	FALSE	High	Sequest HT (A2)	Unambiguous	LEPGPSSYDFHQLK		2	40	A0A1S6KER4; Q9QR99	A0A1W7HCT8; Q9WNX1; A0A1W7HC07; Q86918; A0A1X9ZMH5; A0A1W7HCQ0; U3RC00; A0A1W7HCB0; U3REG1; A0A1W7HCQ3; X5GFI7; U3RJN7; A0A1W7HCI8; A0A1D8I0W7; Q82230; A0A1S6KER4; A0A1S6KEP5; U3RGT8; A0A1X9ZMG9; Q9QR99; A0A1S6KEQ9; O56621; U3RBW9; A0A1S6KF62; A0A1S6KEQ6; A0A1W7HC36; Q9QRA1; U3REF4; U3RC60; Q85594; A0A1W7HCL7; U3REG5; A0A1D8I0X4; A0A1S6KER6; A0A1S6KEP8; A0A1S6KEP2; Q9QRA0; A0A1W7HC03; A0A1W7HCC4;…	0	2	0.3717	0	1	1	809.398	1617.79	-1.39	-0.00112	CID (Collision Induced Dissociation)	MS2	0	291.271	27.9908	12891	07132019_Danny_10K.raw	0/0	1.13	0	0.005767
	FALSE	High	Sequest HT (A2)	Unambiguous	LEPGPSSYDFHQLKK		2	31	A0A1S6KER4; Q9QR99	A0A1W7HCT8; Q9WNX1; A0A1W7HC07; Q86918; A0A1X9ZMH5; A0A1W7HCQ0; A0A1W7HCB0; A0A1W7HCQ3; X5GFI7; A0A1W7HCI8; A0A1D8I0W7; Q82230; A0A1S6KER4; A0A1S6KEP5; A0A1X9ZMG9; Q9QR99; A0A1S6KEQ9; O56621; A0A1S6KF62; A0A1S6KEQ6; A0A1W7HC36; Q9QRA1; Q85594; A0A1W7HCL7; A0A1D8I0X4; A0A1S6KER6; A0A1S6KEP8; A0A1S6KEP2; Q9QRA0; A0A1W7HC03; A0A1W7HCC4	1	2	0.4834	0	1	1	873.446	1745.88	-0.58	-0.00051	CID (Collision Induced Dissociation)	MS2	40.2777	58.407	21.1218	8545	07132019_Danny_10K.raw	0/0	2.71	0	0.004871
	FALSE	High	Sequest HT (A2)	Unambiguous	QEVSQAAPGSPQFmQTIR	M14(Oxidation)	2	34	Q9QR99; Q2VA18	A0A1W7HCT8; A0A1W7HC07; A0A1X9ZMH5; A0A1W7HCQ0; U3RC00; Q82335; A0A1W7HCB0; U3REG1; A0A1W7HCQ3; X5GFI7; U3RJN7; Q2VA24; A0A1W7HCI8; A0A1D8I0W7; Q82230; U3RGT8; A0A1X9ZMG9; Q9QR99; O56621; U3RBW9; A0A1W7HC36; Q9QRA1; U3REF4; U3RC60; Q85594; A0A1W7HCL7; U3REG5; A0A1D8I0X4; Q2VA18; Q2VA22; Q9QRA0; A0A1W7HC03; A0A1W7HCC4; U3RC92	0	2	0.7633	0	1	1	995.986	1990.96	-0.47	-0.00047	CID (Collision Induced Dissociation)	MS2	0	2.25	26.9837	12215	07132019_Danny_10K.raw	0/0	4.52	0	1.653e-06
	FALSE	High	Sequest HT (A2)	Unambiguous	QEVSQAAPGSPQFmQTIR	M14(Oxidation)	2	34	Q9QR99; Q2VA18	A0A1W7HCT8; A0A1W7HC07; A0A1X9ZMH5; A0A1W7HCQ0; U3RC00; Q82335; A0A1W7HCB0; U3REG1; A0A1W7HCQ3; X5GFI7; U3RJN7; Q2VA24; A0A1W7HCI8; A0A1D8I0W7; Q82230; U3RGT8; A0A1X9ZMG9; Q9QR99; O56621; U3RBW9; A0A1W7HC36; Q9QRA1; U3REF4; U3RC60; Q85594; A0A1W7HCL7; U3REG5; A0A1D8I0X4; Q2VA18; Q2VA22; Q9QRA0; A0A1W7HC03; A0A1W7HCC4; U3RC92	0	3	0.5514	0	1	1	664.326	1990.96	-0.2	-0.00014	CID (Collision Induced Dissociation)	MS2	3.09639	2.18	27.0334	12243	07132019_Danny_10K.raw	0/0	2.92	0	0.005605
	FALSE	High	Sequest HT (A2)	Unambiguous	QEVSQAAPGSPQFmQTIR	M14(Oxidation)	2	34	Q9QR99; Q2VA18	A0A1W7HCT8; A0A1W7HC07; A0A1X9ZMH5; A0A1W7HCQ0; U3RC00; Q82335; A0A1W7HCB0; U3REG1; A0A1W7HCQ3; X5GFI7; U3RJN7; Q2VA24; A0A1W7HCI8; A0A1D8I0W7; Q82230; U3RGT8; A0A1X9ZMG9; Q9QR99; O56621; U3RBW9; A0A1W7HC36; Q9QRA1; U3REF4; U3RC60; Q85594; A0A1W7HCL7; U3REG5; A0A1D8I0X4; Q2VA18; Q2VA22; Q9QRA0; A0A1W7HC03; A0A1W7HCC4; U3RC92	0	2	0.6658	0	1	1	995.986	1990.96	-0.6	-0.00059	CID (Collision Induced Dissociation)	MS2	0	58.01	26.725	12050	07132019_Danny_10K.raw	0/0	4.01	0	2.602e-06
	FALSE	High	Sequest HT (A2)	Unambiguous	QEVSQAAPGSPQFmQTIR	M14(Oxidation)	2	34	Q9QR99; Q2VA18	A0A1W7HCT8; A0A1W7HC07; A0A1X9ZMH5; A0A1W7HCQ0; U3RC00; Q82335; A0A1W7HCB0; U3REG1; A0A1W7HCQ3; X5GFI7; U3RJN7; Q2VA24; A0A1W7HCI8; A0A1D8I0W7; Q82230; U3RGT8; A0A1X9ZMG9; Q9QR99; O56621; U3RBW9; A0A1W7HC36; Q9QRA1; U3REF4; U3RC60; Q85594; A0A1W7HCL7; U3REG5; A0A1D8I0X4; Q2VA18; Q2VA22; Q9QRA0; A0A1W7HC03; A0A1W7HCC4; U3RC92	0	3	0.5403	0	1	1	664.326	1990.96	-1.12	-0.00075	CID (Collision Induced Dissociation)	MS2	23.1046	28.782	26.7619	12078	07132019_Danny_10K.raw	0/0	3.35	0	0.0009882
	FALSE	High	Sequest HT (A2)	Unambiguous	QEVSQAAPGSPQFmQTIR	M14(Oxidation)	2	34	Q9QR99; Q2VA18	A0A1W7HCT8; A0A1W7HC07; A0A1X9ZMH5; A0A1W7HCQ0; U3RC00; Q82335; A0A1W7HCB0; U3REG1; A0A1W7HCQ3; X5GFI7; U3RJN7; Q2VA24; A0A1W7HCI8; A0A1D8I0W7; Q82230; U3RGT8; A0A1X9ZMG9; Q9QR99; O56621; U3RBW9; A0A1W7HC36; Q9QRA1; U3REF4; U3RC60; Q85594; A0A1W7HCL7; U3REG5; A0A1D8I0X4; Q2VA18; Q2VA22; Q9QRA0; A0A1W7HC03; A0A1W7HCC4; U3RC92	0	2	0.7093	0	1	1	995.985	1990.96	-0.9	-0.0009	CID (Collision Induced Dissociation)	MS2	0	46.222	27.2466	12390	07132019_Danny_10K.raw	0/0	3.44	0	2.169e-05
	FALSE	High	Sequest HT (A2)	Unambiguous	DcTQPRPPPGPcPLcQDPTHWKR	C2(Carbamidomethyl); C12(Carbamidomethyl); C15(Carbamidomethyl)	1	28	Q9QR99	A0A1W7HCT8; A0A1W7HC07; A0A1X9ZMH5; A0A1W7HCQ0; U3RC00; A0A1W7HCB0; U3REG1; A0A1W7HCQ3; X5GFI7; U3RJN7; A0A1W7HCI8; A0A1D8I0W7; Q82230; U3RGT8; Q9QR99; O56621; U3RBW9; A0A1W7HC36; Q9QRA1; U3REF4; U3RC60; A0A1W7HCL7; U3REG5; A0A1D8I0X4; Q9QRA0; A0A1W7HC03; A0A1W7HCC4; U3RC92	1	3	0.0883	0	1	1	934.1	2800.29	-0.52	-0.00049	CID (Collision Induced Dissociation)	MS2	0	55.057	26.1755	11704	07132019_Danny_10K.raw	0/0	3.85	0	0.0001066
	FALSE	High	Sequest HT (A2)	Unambiguous	DcTQPRPPPGPcPLcQDPTHWKR	C2(Carbamidomethyl); C12(Carbamidomethyl); C15(Carbamidomethyl)	1	28	Q9QR99	A0A1W7HCT8; A0A1W7HC07; A0A1X9ZMH5; A0A1W7HCQ0; U3RC00; A0A1W7HCB0; U3REG1; A0A1W7HCQ3; X5GFI7; U3RJN7; A0A1W7HCI8; A0A1D8I0W7; Q82230; U3RGT8; Q9QR99; O56621; U3RBW9; A0A1W7HC36; Q9QRA1; U3REF4; U3RC60; A0A1W7HCL7; U3REG5; A0A1D8I0X4; Q9QRA0; A0A1W7HC03; A0A1W7HCC4; U3RC92	1	3	0.1413	0	1	1	934.1	2800.28	-0.85	-0.00079	CID (Collision Induced Dissociation)	MS2	0	307.035	25.9069	11492	07132019_Danny_10K.raw	0/0	5.59	0	4.231e-06
	FALSE	High	Sequest HT (A2)	Unambiguous	LNIALDNGLPEGTPK		2	23	Q9QR99; Q2VA18	A0A1W7HCT8; A0A1W7HC07; A0A1X9ZMH5; A0A1W7HCQ0; Q82335; A0A1W7HCB0; X5GFI7; Q2VA24; A0A1W7HCI8; A0A1D8I0W7; Q82230; A0A1X9ZMG9; Q9QR99; O56621; A0A1W7HC36; Q9QRA1; A0A1W7HCL7; A0A1D8I0X4; Q2VA18; Q2VA22; Q9QRA0; A0A1W7HC03; A0A1W7HCC4	0	2	0.6905	0	1	1	776.422	1551.84	-0.47	-0.00037	CID (Collision Induced Dissociation)	MS2	11.406	15.14	39.6675	20445	07132019_Danny_10K.raw	0/0	4.62	0	1.909e-06
	FALSE	High	Sequest HT (A2)	Unambiguous	LNIALDNGLPEGTPK		2	23	Q9QR99; Q2VA18	A0A1W7HCT8; A0A1W7HC07; A0A1X9ZMH5; A0A1W7HCQ0; Q82335; A0A1W7HCB0; X5GFI7; Q2VA24; A0A1W7HCI8; A0A1D8I0W7; Q82230; A0A1X9ZMG9; Q9QR99; O56621; A0A1W7HC36; Q9QRA1; A0A1W7HCL7; A0A1D8I0X4; Q2VA18; Q2VA22; Q9QRA0; A0A1W7HC03; A0A1W7HCC4	0	2	0.6364	0	1	1	776.422	1551.84	-0.63	-0.00049	CID (Collision Induced Dissociation)	MS2	4.79451	6.96	39.9407	20627	07132019_Danny_10K.raw	0/0	4.07	0	1.956e-05
	FALSE	High	Sequest HT (A2)	Unambiguous	QEVSQAAPGSPQFmQTIR	M14(Oxidation)	2	34	Q9QR99; Q2VA18	A0A1W7HCT8; A0A1W7HC07; A0A1X9ZMH5; A0A1W7HCQ0; U3RC00; Q82335; A0A1W7HCB0; U3REG1; A0A1W7HCQ3; X5GFI7; U3RJN7; Q2VA24; A0A1W7HCI8; A0A1D8I0W7; Q82230; U3RGT8; A0A1X9ZMG9; Q9QR99; O56621; U3RBW9; A0A1W7HC36; Q9QRA1; U3REF4; U3RC60; Q85594; A0A1W7HCL7; U3REG5; A0A1D8I0X4; Q2VA18; Q2VA22; Q9QRA0; A0A1W7HC03; A0A1W7HCC4; U3RC92	0	2	0.3961	0	1	1	995.987	1990.97	1.12	0.00112	CID (Collision Induced Dissociation)	MS2	52.474	236.007	39.2518	20183	07132019_Danny_10K.raw	0/0	2.07	0	0.005152
	FALSE	High	Sequest HT (A2)	Unambiguous	VQANNPQQQGLR		2	32	Q9QR99; Q2VA18	A0A1W7HCT8; A0A1W7HC07; A0A1X9ZMH5; A0A1W7HCQ0; U3RC00; Q82335; A0A1W7HCB0; U3REG1; A0A1W7HCQ3; X5GFI7; U3RJN7; Q2VA24; A0A1W7HCI8; A0A1D8I0W7; Q82230; U3RGT8; A0A1X9ZMG9; Q9QR99; O56621; U3RBW9; A0A1W7HC36; Q9QRA1; U3RC60; A0A1W7HCL7; U3REG5; A0A1D8I0X4; Q2VA18; Q2VA22; Q9QRA0; A0A1W7HC03; A0A1W7HCC4; U3RC92	0	2	0.6366	0	1	1	676.855	1352.7	-0.28	-0.00019	CID (Collision Induced Dissociation)	MS2	6.63709	3.211	9.0158	1954	07132019_Danny_10K.raw	0/0	3.44	0	0.0006414
	FALSE	High	Sequest HT (A2)	Unambiguous	KPPPNQPcFR	C8(Carbamidomethyl)	1	29	Q9QR99	A0A1W7HCT8; A0A1W7HC07; A0A1X9ZMH5; A0A1W7HCQ0; U3RC00; A0A1W7HCB0; U3REG1; A0A1W7HCQ3; X5GFI7; U3RJN7; A0A1W7HCI8; A0A1D8I0W7; Q82230; U3RGT8; A0A1X9ZMG9; Q9QR99; O56621; U3RBW9; A0A1W7HC36; Q9QRA1; U3REF4; U3RC60; A0A1W7HCL7; U3REG5; A0A1D8I0X4; Q9QRA0; A0A1W7HC03; A0A1W7HCC4; U3RC92	0	2	0.4751	0	1	1	620.816	1240.62	-0.49	-0.00031	CID (Collision Induced Dissociation)	MS2	1.80084	210.528	8.3403	1796	07132019_Danny_10K.raw	0/0	1.81	0	0.001156
	FALSE	High	Sequest HT (A2)	Unambiguous	KPPPNQPcFR	C8(Carbamidomethyl)	1	29	Q9QR99	A0A1W7HCT8; A0A1W7HC07; A0A1X9ZMH5; A0A1W7HCQ0; U3RC00; A0A1W7HCB0; U3REG1; A0A1W7HCQ3; X5GFI7; U3RJN7; A0A1W7HCI8; A0A1D8I0W7; Q82230; U3RGT8; A0A1X9ZMG9; Q9QR99; O56621; U3RBW9; A0A1W7HC36; Q9QRA1; U3REF4; U3RC60; A0A1W7HCL7; U3REG5; A0A1D8I0X4; Q9QRA0; A0A1W7HC03; A0A1W7HCC4; U3RC92	0	3	0.5427	0	1	1	414.213	1240.62	-0.7	-0.00029	CID (Collision Induced Dissociation)	MS2	5.99028	74.227	8.3276	1793	07132019_Danny_10K.raw	0/0	2.93	0	0.005071
	FALSE	High	Sequest HT (A2)	Unambiguous	GITGYNPLAGPLR		2	33	Q9QR99; Q2VA18	A0A1W7HCT8; A0A1W7HC07; A0A1X9ZMH5; A0A1W7HCQ0; U3RC00; Q82335; A0A1W7HCB0; U3REG1; A0A1W7HCQ3; X5GFI7; U3RJN7; Q2VA24; A0A1W7HCI8; A0A1D8I0W7; Q82230; U3RGT8; A0A1X9ZMG9; Q9QR99; O56621; U3RBW9; A0A1W7HC36; Q9QRA1; U3REF4; U3RC60; A0A1W7HCL7; U3REG5; A0A1D8I0X4; Q2VA18; Q2VA22; Q9QRA0; A0A1W7HC03; A0A1W7HCC4; U3RC92	0	2	0.6931	0	1	1	664.869	1328.73	-0.46	-0.00031	CID (Collision Induced Dissociation)	MS2	5.04997	1.767	40.6389	21076	07132019_Danny_10K.raw	0/0	2.9	0	0.001011
	FALSE	High	Sequest HT (A2)	Unambiguous	GITGYNPLAGPLR		2	33	Q9QR99; Q2VA18	A0A1W7HCT8; A0A1W7HC07; A0A1X9ZMH5; A0A1W7HCQ0; U3RC00; Q82335; A0A1W7HCB0; U3REG1; A0A1W7HCQ3; X5GFI7; U3RJN7; Q2VA24; A0A1W7HCI8; A0A1D8I0W7; Q82230; U3RGT8; A0A1X9ZMG9; Q9QR99; O56621; U3RBW9; A0A1W7HC36; Q9QRA1; U3REF4; U3RC60; A0A1W7HCL7; U3REG5; A0A1D8I0X4; Q2VA18; Q2VA22; Q9QRA0; A0A1W7HC03; A0A1W7HCC4; U3RC92	0	2	0.6364	0	1	1	664.869	1328.73	-0.46	-0.00031	CID (Collision Induced Dissociation)	MS2	0.535639	0.227	40.3788	20920	07132019_Danny_10K.raw	0/0	3.19	0	0.001901
	FALSE	High	Sequest HT (A2)	Unambiguous	KPPPNQPcFR	C8(Carbamidomethyl)	1	29	Q9QR99	A0A1W7HCT8; A0A1W7HC07; A0A1X9ZMH5; A0A1W7HCQ0; U3RC00; A0A1W7HCB0; U3REG1; A0A1W7HCQ3; X5GFI7; U3RJN7; A0A1W7HCI8; A0A1D8I0W7; Q82230; U3RGT8; A0A1X9ZMG9; Q9QR99; O56621; U3RBW9; A0A1W7HC36; Q9QRA1; U3REF4; U3RC60; A0A1W7HCL7; U3REG5; A0A1D8I0X4; Q9QRA0; A0A1W7HC03; A0A1W7HCC4; U3RC92	0	2	0.5304	0	1	1	620.816	1240.63	-0.1	-6e-05	CID (Collision Induced Dissociation)	MS2	0	823.003	8.9056	1903	07132019_Danny_10K.raw	0/0	1.81	0	0.02092
	FALSE	High	Sequest HT (A2)	Unambiguous	KPPPNQPcFR	C8(Carbamidomethyl)	1	29	Q9QR99	A0A1W7HCT8; A0A1W7HC07; A0A1X9ZMH5; A0A1W7HCQ0; U3RC00; A0A1W7HCB0; U3REG1; A0A1W7HCQ3; X5GFI7; U3RJN7; A0A1W7HCI8; A0A1D8I0W7; Q82230; U3RGT8; A0A1X9ZMG9; Q9QR99; O56621; U3RBW9; A0A1W7HC36; Q9QRA1; U3REF4; U3RC60; A0A1W7HCL7; U3REG5; A0A1D8I0X4; Q9QRA0; A0A1W7HC03; A0A1W7HCC4; U3RC92	0	3	0.3759	0	1	1	414.213	1240.62	-0.48	-0.0002	CID (Collision Induced Dissociation)	MS2	8.85388	354.256	8.8364	1892	07132019_Danny_10K.raw	0/0	2.66	0	0.002479
	FALSE	High	Sequest HT (A2)	Unambiguous	KPPPNQPcFR	C8(Carbamidomethyl)	1	29	Q9QR99	A0A1W7HCT8; A0A1W7HC07; A0A1X9ZMH5; A0A1W7HCQ0; U3RC00; A0A1W7HCB0; U3REG1; A0A1W7HCQ3; X5GFI7; U3RJN7; A0A1W7HCI8; A0A1D8I0W7; Q82230; U3RGT8; A0A1X9ZMG9; Q9QR99; O56621; U3RBW9; A0A1W7HC36; Q9QRA1; U3REF4; U3RC60; A0A1W7HCL7; U3REG5; A0A1D8I0X4; Q9QRA0; A0A1W7HC03; A0A1W7HCC4; U3RC92	0	2	0.4566	0	1	1	620.816	1240.63	-0.1	-6e-05	CID (Collision Induced Dissociation)	MS2	5.09675	403.655	8.607	1853	07132019_Danny_10K.raw	0/0	1.73	0	0.0134
	FALSE	High	Sequest HT (A2)	Unambiguous	KPPPNQPcFR	C8(Carbamidomethyl)	1	29	Q9QR99	A0A1W7HCT8; A0A1W7HC07; A0A1X9ZMH5; A0A1W7HCQ0; U3RC00; A0A1W7HCB0; U3REG1; A0A1W7HCQ3; X5GFI7; U3RJN7; A0A1W7HCI8; A0A1D8I0W7; Q82230; U3RGT8; A0A1X9ZMG9; Q9QR99; O56621; U3RBW9; A0A1W7HC36; Q9QRA1; U3REF4; U3RC60; A0A1W7HCL7; U3REG5; A0A1D8I0X4; Q9QRA0; A0A1W7HC03; A0A1W7HCC4; U3RC92	0	3	0.3417	0	1	1	414.213	1240.63	-0.11	-5e-05	CID (Collision Induced Dissociation)	MS2	7.08845	164.178	8.5799	1848	07132019_Danny_10K.raw	0/0	2.78	0	0.005275
	FALSE	High	Sequest HT (A2)	Unambiguous	GHTNSPLGDmLR	M10(Oxidation)	1	31	Q9QR99	A0A1W7HCT8; A0A1W7HC07; A0A1X9ZMH5; A0A1W7HCQ0; U3RC00; Q82335; A0A1W7HCB0; U3REG1; A0A1W7HCQ3; X5GFI7; U3RJN7; A0A1W7HCI8; A0A1D8I0W7; Q82230; U3RGT8; A0A1X9ZMG9; Q9QR99; O56621; U3RBW9; A0A1W7HC36; Q9QRA1; U3REF4; O70641; U3RC60; A0A1W7HCL7; U3REG5; A0A1D8I0X4; Q9QRA0; A0A1W7HC03; A0A1W7HCC4; U3RC92	0	2	0.8222	0	1	1	657.317	1313.63	0.07	5e-05	CID (Collision Induced Dissociation)	MS2	13.4971	36.084	9.3559	2366	07132019_Danny_10K.raw	0/0	3.43	0	0.0008088
	FALSE	High	Sequest HT (A2)	Unambiguous	GHTNSPLGDmLR	M10(Oxidation)	1	31	Q9QR99	A0A1W7HCT8; A0A1W7HC07; A0A1X9ZMH5; A0A1W7HCQ0; U3RC00; Q82335; A0A1W7HCB0; U3REG1; A0A1W7HCQ3; X5GFI7; U3RJN7; A0A1W7HCI8; A0A1D8I0W7; Q82230; U3RGT8; A0A1X9ZMG9; Q9QR99; O56621; U3RBW9; A0A1W7HC36; Q9QRA1; U3REF4; O70641; U3RC60; A0A1W7HCL7; U3REG5; A0A1D8I0X4; Q9QRA0; A0A1W7HC03; A0A1W7HCC4; U3RC92	0	2	0.7934	0	1	1	657.318	1313.63	1.65	0.00109	CID (Collision Induced Dissociation)	MS2	4.05283	38.66	9.6144	2541	07132019_Danny_10K.raw	0/0	3.05	0	0.001561
	FALSE	High	Sequest HT (A2)	Unambiguous	KPPPNQPcFR	C8(Carbamidomethyl)	1	29	Q9QR99	A0A1W7HCT8; A0A1W7HC07; A0A1X9ZMH5; A0A1W7HCQ0; U3RC00; A0A1W7HCB0; U3REG1; A0A1W7HCQ3; X5GFI7; U3RJN7; A0A1W7HCI8; A0A1D8I0W7; Q82230; U3RGT8; A0A1X9ZMG9; Q9QR99; O56621; U3RBW9; A0A1W7HC36; Q9QRA1; U3REF4; U3RC60; A0A1W7HCL7; U3REG5; A0A1D8I0X4; Q9QRA0; A0A1W7HC03; A0A1W7HCC4; U3RC92	0	2	0.4619	0	1	1	620.816	1240.63	-0.2	-0.00012	CID (Collision Induced Dissociation)	MS2	0	52.368	6.4756	1258	07132019_Danny_10K.raw	0/0	1.97	0	0.01989
	FALSE	High	Sequest HT (A2)	Unambiguous	KPPPNQPcFR	C8(Carbamidomethyl)	1	29	Q9QR99	A0A1W7HCT8; A0A1W7HC07; A0A1X9ZMH5; A0A1W7HCQ0; U3RC00; A0A1W7HCB0; U3REG1; A0A1W7HCQ3; X5GFI7; U3RJN7; A0A1W7HCI8; A0A1D8I0W7; Q82230; U3RGT8; A0A1X9ZMG9; Q9QR99; O56621; U3RBW9; A0A1W7HC36; Q9QRA1; U3REF4; U3RC60; A0A1W7HCL7; U3REG5; A0A1D8I0X4; Q9QRA0; A0A1W7HC03; A0A1W7HCC4; U3RC92	0	3	0.4865	0	1	1	414.214	1240.63	0.85	0.00035	CID (Collision Induced Dissociation)	MS2	1.55175	3.471	6.7437	1357	07132019_Danny_10K.raw	0/0	2.96	0	0.00633
	FALSE	High	Sequest HT (A2)	Unambiguous	KPPPNQPcFR	C8(Carbamidomethyl)	1	29	Q9QR99	A0A1W7HCT8; A0A1W7HC07; A0A1X9ZMH5; A0A1W7HCQ0; U3RC00; A0A1W7HCB0; U3REG1; A0A1W7HCQ3; X5GFI7; U3RJN7; A0A1W7HCI8; A0A1D8I0W7; Q82230; U3RGT8; A0A1X9ZMG9; Q9QR99; O56621; U3RBW9; A0A1W7HC36; Q9QRA1; U3REF4; U3RC60; A0A1W7HCL7; U3REG5; A0A1D8I0X4; Q9QRA0; A0A1W7HC03; A0A1W7HCC4; U3RC92	0	3	0.4029	0	1	1	414.213	1240.63	0.11	5e-05	CID (Collision Induced Dissociation)	MS2	10.2716	23.145	7.2768	1540	07132019_Danny_10K.raw	0/0	2.73	0	0.0227
	FALSE	High	Sequest HT (A2)	Unambiguous	KPPPNQPcFR	C8(Carbamidomethyl)	1	29	Q9QR99	A0A1W7HCT8; A0A1W7HC07; A0A1X9ZMH5; A0A1W7HCQ0; U3RC00; A0A1W7HCB0; U3REG1; A0A1W7HCQ3; X5GFI7; U3RJN7; A0A1W7HCI8; A0A1D8I0W7; Q82230; U3RGT8; A0A1X9ZMG9; Q9QR99; O56621; U3RBW9; A0A1W7HC36; Q9QRA1; U3REF4; U3RC60; A0A1W7HCL7; U3REG5; A0A1D8I0X4; Q9QRA0; A0A1W7HC03; A0A1W7HCC4; U3RC92	0	3	0.404	0	1	1	414.213	1240.63	-0.04	-2e-05	CID (Collision Induced Dissociation)	MS2	12.6091	51.713	7.5387	1608	07132019_Danny_10K.raw	0/0	2.97	0	0.01304
	FALSE	High	Sequest HT (A2)	Unambiguous	KPPPNQPcFR	C8(Carbamidomethyl)	1	29	Q9QR99	A0A1W7HCT8; A0A1W7HC07; A0A1X9ZMH5; A0A1W7HCQ0; U3RC00; A0A1W7HCB0; U3REG1; A0A1W7HCQ3; X5GFI7; U3RJN7; A0A1W7HCI8; A0A1D8I0W7; Q82230; U3RGT8; A0A1X9ZMG9; Q9QR99; O56621; U3RBW9; A0A1W7HC36; Q9QRA1; U3REF4; U3RC60; A0A1W7HCL7; U3REG5; A0A1D8I0X4; Q9QRA0; A0A1W7HC03; A0A1W7HCC4; U3RC92	0	2	0.4339	0	1	1	620.816	1240.63	-0.2	-0.00012	CID (Collision Induced Dissociation)	MS2	1.17248	236.452	8.0561	1730	07132019_Danny_10K.raw	0/0	1.89	0	0.002539
	FALSE	High	Sequest HT (A2)	Unambiguous	KPPPNQPcFR	C8(Carbamidomethyl)	1	29	Q9QR99	A0A1W7HCT8; A0A1W7HC07; A0A1X9ZMH5; A0A1W7HCQ0; U3RC00; A0A1W7HCB0; U3REG1; A0A1W7HCQ3; X5GFI7; U3RJN7; A0A1W7HCI8; A0A1D8I0W7; Q82230; U3RGT8; A0A1X9ZMG9; Q9QR99; O56621; U3RBW9; A0A1W7HC36; Q9QRA1; U3REF4; U3RC60; A0A1W7HCL7; U3REG5; A0A1D8I0X4; Q9QRA0; A0A1W7HC03; A0A1W7HCC4; U3RC92	0	3	0.4055	0	1	1	414.213	1240.63	-0.33	-0.00014	CID (Collision Induced Dissociation)	MS2	13.105	73.891	8.0506	1729	07132019_Danny_10K.raw	0/0	2.91	0	0.007141
	FALSE	High	Sequest HT (A2)	Unambiguous	KPPPNQPcFR	C8(Carbamidomethyl)	1	29	Q9QR99	A0A1W7HCT8; A0A1W7HC07; A0A1X9ZMH5; A0A1W7HCQ0; U3RC00; A0A1W7HCB0; U3REG1; A0A1W7HCQ3; X5GFI7; U3RJN7; A0A1W7HCI8; A0A1D8I0W7; Q82230; U3RGT8; A0A1X9ZMG9; Q9QR99; O56621; U3RBW9; A0A1W7HC36; Q9QRA1; U3REF4; U3RC60; A0A1W7HCL7; U3REG5; A0A1D8I0X4; Q9QRA0; A0A1W7HC03; A0A1W7HCC4; U3RC92	0	3	0.3745	0	1	1	414.214	1240.63	0.33	0.00014	CID (Collision Induced Dissociation)	MS2	13.5889	85.864	7.7963	1670	07132019_Danny_10K.raw	0/0	2.75	0	0.004388
	FALSE	High	Sequest HT (A2)	Unambiguous	KPPPNQPcFR	C8(Carbamidomethyl)	1	29	Q9QR99	A0A1W7HCT8; A0A1W7HC07; A0A1X9ZMH5; A0A1W7HCQ0; U3RC00; A0A1W7HCB0; U3REG1; A0A1W7HCQ3; X5GFI7; U3RJN7; A0A1W7HCI8; A0A1D8I0W7; Q82230; U3RGT8; A0A1X9ZMG9; Q9QR99; O56621; U3RBW9; A0A1W7HC36; Q9QRA1; U3REF4; U3RC60; A0A1W7HCL7; U3REG5; A0A1D8I0X4; Q9QRA0; A0A1W7HC03; A0A1W7HCC4; U3RC92	0	2	0.4565	0	1	1	620.816	1240.63	-0.39	-0.00025	CID (Collision Induced Dissociation)	MS2	16.1002	115.955	7.5418	1609	07132019_Danny_10K.raw	0/0	1.84	0	0.006493
	FALSE	High	Sequest HT (A2)	Unambiguous	KPPPNQPcFR	C8(Carbamidomethyl)	1	29	Q9QR99	A0A1W7HCT8; A0A1W7HC07; A0A1X9ZMH5; A0A1W7HCQ0; U3RC00; A0A1W7HCB0; U3REG1; A0A1W7HCQ3; X5GFI7; U3RJN7; A0A1W7HCI8; A0A1D8I0W7; Q82230; U3RGT8; A0A1X9ZMG9; Q9QR99; O56621; U3RBW9; A0A1W7HC36; Q9QRA1; U3REF4; U3RC60; A0A1W7HCL7; U3REG5; A0A1D8I0X4; Q9QRA0; A0A1W7HC03; A0A1W7HCC4; U3RC92	0	2	0.4286	0	1	1	620.816	1240.62	-0.49	-0.00031	CID (Collision Induced Dissociation)	MS2	1.75998	16.003	6.7445	1358	07132019_Danny_10K.raw	0/0	1.89	0	0.009731
	FALSE	High	Sequest HT (A2)	Unambiguous	KPPPNQPcFR	C8(Carbamidomethyl)	1	29	Q9QR99	A0A1W7HCT8; A0A1W7HC07; A0A1X9ZMH5; A0A1W7HCQ0; U3RC00; A0A1W7HCB0; U3REG1; A0A1W7HCQ3; X5GFI7; U3RJN7; A0A1W7HCI8; A0A1D8I0W7; Q82230; U3RGT8; A0A1X9ZMG9; Q9QR99; O56621; U3RBW9; A0A1W7HC36; Q9QRA1; U3REF4; U3RC60; A0A1W7HCL7; U3REG5; A0A1D8I0X4; Q9QRA0; A0A1W7HC03; A0A1W7HCC4; U3RC92	0	2	0.4889	0	1	1	620.816	1240.63	0	0	CID (Collision Induced Dissociation)	MS2	1.0796	35.25	7.0216	1457	07132019_Danny_10K.raw	0/0	2.25	0	0.001643
	FALSE	High	Sequest HT (A2)	Unambiguous	QEVSQAAPGSPQFMQTIR		2	34	Q9QR99; Q2VA18	A0A1W7HCT8; A0A1W7HC07; A0A1X9ZMH5; A0A1W7HCQ0; U3RC00; Q82335; A0A1W7HCB0; U3REG1; A0A1W7HCQ3; X5GFI7; U3RJN7; Q2VA24; A0A1W7HCI8; A0A1D8I0W7; Q82230; U3RGT8; A0A1X9ZMG9; Q9QR99; O56621; U3RBW9; A0A1W7HC36; Q9QRA1; U3REF4; U3RC60; Q85594; A0A1W7HCL7; U3REG5; A0A1D8I0X4; Q2VA18; Q2VA22; Q9QRA0; A0A1W7HC03; A0A1W7HCC4; U3RC92	0	2	0.6794	0	1	1	987.988	1974.97	-0.27	-0.00027	CID (Collision Induced Dissociation)	MS2	0	1000	35.7223	17931	07132019_Danny_10K.raw	0/0	5.49	0	1.318e-06
	FALSE	High	Sequest HT (A2)	Unambiguous	NTSVLGAGGQTQDHFK		2	6	Q82134; Q9QR99	Q82134; Q85727; Q9QR99; Q80814; Q9QRA1; Q76R59	0	2	0.5816	0	1	1	830.408	1659.81	-0.44	-0.00037	CID (Collision Induced Dissociation)	MS2	0	225.642	14.3753	4767	07132019_Danny_10K.raw	0/0	3.8	0	0.0002106
	FALSE	High	Sequest HT (A2)	Unambiguous	QEVSQAAPGSPQFMQTIR		2	34	Q9QR99; Q2VA18	A0A1W7HCT8; A0A1W7HC07; A0A1X9ZMH5; A0A1W7HCQ0; U3RC00; Q82335; A0A1W7HCB0; U3REG1; A0A1W7HCQ3; X5GFI7; U3RJN7; Q2VA24; A0A1W7HCI8; A0A1D8I0W7; Q82230; U3RGT8; A0A1X9ZMG9; Q9QR99; O56621; U3RBW9; A0A1W7HC36; Q9QRA1; U3REF4; U3RC60; Q85594; A0A1W7HCL7; U3REG5; A0A1D8I0X4; Q2VA18; Q2VA22; Q9QRA0; A0A1W7HC03; A0A1W7HCC4; U3RC92	0	2	0.5861	0	1	1	987.99	1974.97	1.34	0.00132	CID (Collision Induced Dissociation)	MS2	0	1000	35.997	18103	07132019_Danny_10K.raw	0/0	3.6	0	7.611e-05
	FALSE	High	Sequest HT (A2)	Unambiguous	GHTNSPLGDmLR	M10(Oxidation)	1	31	Q9QR99	A0A1W7HCT8; A0A1W7HC07; A0A1X9ZMH5; A0A1W7HCQ0; U3RC00; Q82335; A0A1W7HCB0; U3REG1; A0A1W7HCQ3; X5GFI7; U3RJN7; A0A1W7HCI8; A0A1D8I0W7; Q82230; U3RGT8; A0A1X9ZMG9; Q9QR99; O56621; U3RBW9; A0A1W7HC36; Q9QRA1; U3REF4; O70641; U3RC60; A0A1W7HCL7; U3REG5; A0A1D8I0X4; Q9QRA0; A0A1W7HC03; A0A1W7HCC4; U3RC92	0	3	0.5648	0	1	1	438.547	1313.63	-0.03	-1e-05	CID (Collision Induced Dissociation)	MS2	13.3447	13.827	9.6478	2560	07132019_Danny_10K.raw	0/0	3.01	0.0003153	0.02701
	FALSE	High	Sequest HT (A2)	Unambiguous	SLAYSNANKEcQK	C11(Carbamidomethyl)	1	39	Q9QR99	A0A1W7HCT8; Q9DKR8; A0A1W7HC07; Q9DKS2; B4YQA5; Q9WI14; A0A1X9ZMH5; A0A1W7HCQ0; Q08833; U3RC00; Q82335; U3REG1; A0A1W7HCQ3; X5GFI7; E5RCL2; U3RJN7; A0A1W7HCI8; Q82440; A0A1D8I0W7; Q82230; U3RGT8; A0A1X9ZMG9; Q9QR99; D5I144; O56621; U3RBW9; A0A1W7HC36; Q9QRA1; U3REF4; U3RC60; U3REG5; A0A1D8I0X4; Q9WS60; Q82343; Q905D6; Q9QRA0; A0A1W7HC03; A0A1W7HCC4; U3RC92	1	2	0.3691	0	1	1	756.859	1512.71	0.24	0.00018	CID (Collision Induced Dissociation)	MS2	0	129.106	5.828	912	07132019_Danny_10K.raw	0/0	2.98	0.0003153	0.02703
	FALSE	High	Sequest HT (A2)	Unambiguous	KPPPNQPcFR	C8(Carbamidomethyl)	1	29	Q9QR99	A0A1W7HCT8; A0A1W7HC07; A0A1X9ZMH5; A0A1W7HCQ0; U3RC00; A0A1W7HCB0; U3REG1; A0A1W7HCQ3; X5GFI7; U3RJN7; A0A1W7HCI8; A0A1D8I0W7; Q82230; U3RGT8; A0A1X9ZMG9; Q9QR99; O56621; U3RBW9; A0A1W7HC36; Q9QRA1; U3REF4; U3RC60; A0A1W7HCL7; U3REG5; A0A1D8I0X4; Q9QRA0; A0A1W7HC03; A0A1W7HCC4; U3RC92	0	2	0.5419	0	1	1	620.817	1240.63	0.2	0.00012	CID (Collision Induced Dissociation)	MS2	4.02935	234.533	7.802	1671	07132019_Danny_10K.raw	0/0	2.27	0.0003153	0.02723
	FALSE	High	Sequest HT (A2)	Unambiguous	GHTNSPLGDmLR	M10(Oxidation)	1	31	Q9QR99	A0A1W7HCT8; A0A1W7HC07; A0A1X9ZMH5; A0A1W7HCQ0; U3RC00; Q82335; A0A1W7HCB0; U3REG1; A0A1W7HCQ3; X5GFI7; U3RJN7; A0A1W7HCI8; A0A1D8I0W7; Q82230; U3RGT8; A0A1X9ZMG9; Q9QR99; O56621; U3RBW9; A0A1W7HC36; Q9QRA1; U3REF4; O70641; U3RC60; A0A1W7HCL7; U3REG5; A0A1D8I0X4; Q9QRA0; A0A1W7HC03; A0A1W7HCC4; U3RC92	0	3	0.5675	0	1	1	438.547	1313.63	-0.31	-0.00013	CID (Collision Induced Dissociation)	MS2	9.91332	2.296	9.3749	2379	07132019_Danny_10K.raw	0/0	3.26	0.0003153	0.02426
	FALSE	High	Sequest HT (A2)	Unambiguous	SHTNLPDPISR		1	22	A0A1D8I0X6	A0A1W7HBZ0; A0A1W7HBZ6; A0A1W7HCS8; A0A1W7HCS0; A0A1W7HCV1; A0A1W7HCK5; X5GEU6; A0A1W7HC81; O56622; A0A1D8I0X8; A0A1W7HC32; A0A1D8I0W9; A0A1W7HC24; A0A1W7HCT2; A0A1W7HC20; Q82324; A0A1W7HCD5; Q9QRA1; A0A1W7HC60; A0A1D8I0X6; A0A1W7HC82; A0A1D8I0Y0	0	2	0.2734	0	1	1	618.821	1236.63	0.67	0.00042	CID (Collision Induced Dissociation)	MS2	28.0217	220.487	14.5366	4844	07132019_Danny_10K.raw	0/0	2.56	0.0005951	0.03832
	FALSE	High	Sequest HT (A2)	Unambiguous	KPPPNQPcFR	C8(Carbamidomethyl)	1	29	Q9QR99	A0A1W7HCT8; A0A1W7HC07; A0A1X9ZMH5; A0A1W7HCQ0; U3RC00; A0A1W7HCB0; U3REG1; A0A1W7HCQ3; X5GFI7; U3RJN7; A0A1W7HCI8; A0A1D8I0W7; Q82230; U3RGT8; A0A1X9ZMG9; Q9QR99; O56621; U3RBW9; A0A1W7HC36; Q9QRA1; U3REF4; U3RC60; A0A1W7HCL7; U3REG5; A0A1D8I0X4; Q9QRA0; A0A1W7HC03; A0A1W7HCC4; U3RC92	0	3	0.4363	0	1	1	414.214	1240.63	0.55	0.00023	CID (Collision Induced Dissociation)	MS2	13.5196	32.705	6.4746	1257	07132019_Danny_10K.raw	0/0	2.59	0.0005951	0.04005
	FALSE	High	Sequest HT (A2)	Unambiguous	KPPPNQPcFR	C8(Carbamidomethyl)	1	29	Q9QR99	A0A1W7HCT8; A0A1W7HC07; A0A1X9ZMH5; A0A1W7HCQ0; U3RC00; A0A1W7HCB0; U3REG1; A0A1W7HCQ3; X5GFI7; U3RJN7; A0A1W7HCI8; A0A1D8I0W7; Q82230; U3RGT8; A0A1X9ZMG9; Q9QR99; O56621; U3RBW9; A0A1W7HC36; Q9QRA1; U3REF4; U3RC60; A0A1W7HCL7; U3REG5; A0A1D8I0X4; Q9QRA0; A0A1W7HC03; A0A1W7HCC4; U3RC92	0	3	0.4261	0	1	1	414.214	1240.63	1	0.00041	CID (Collision Induced Dissociation)	MS2	1.25105	9.352	7.0205	1456	07132019_Danny_10K.raw	0/0	2.91	0.0005951	0.02947
	FALSE	High	Sequest HT (A2)	Unambiguous	IALETPVWIcPINYSLLASLLPK	C10(Carbamidomethyl)	3	25	A0A1S6KER4; Q9QR99; Q2VA18	A0A1W7HCT8; Q9WNX1; A0A1W7HC07; A0A1X9ZMH5; A0A1W7HCQ0; A0A1W7HCB0; A0A1W7HCQ3; X5GFI7; Q2VA24; A0A1W7HCI8; A0A1D8I0W7; Q82230; A0A1S6KER4; A0A1X9ZMG9; Q9QR99; O56621; Q9QRA1; Q85594; A0A1W7HCL7; A0A1D8I0X4; Q2VA18; Q2VA22; Q9QRA0; A0A1W7HC03; A0A1W7HCC4	0	2	0.7333	0	1	1	1306.23	2611.45	-1.29	-0.00169	CID (Collision Induced Dissociation)	MS2	25.2749	500.778	95.4861	50901	07132019_Danny_10K.raw	0/0	3.45	0.000848	0.05923
	FALSE	High	Sequest HT (A2)	Unambiguous	QPLHSLYcALQR	C8(Carbamidomethyl)	1	20	A0A1D8I0X6	A0A1W7HBZ0; A0A1W7HBZ6; A0A1W7HCS0; A0A1W7HCV1; A0A1W7HCK5; X5GEU6; A0A1W7HC81; O56622; A0A1D8I0X8; A0A1W7HC32; A0A1D8I0W9; A0A1W7HC24; A0A1W7HC20; Q82324; A0A1W7HCD5; Q9QRA1; A0A1W7HC60; A0A1D8I0X6; A0A1W7HC82; A0A1D8I0Y0	0	3	0.4127	0	1	1	495.926	1485.76	0.29	0.00014	CID (Collision Induced Dissociation)	MS2	37.6526	30.495	28.7519	13392	07132019_Danny_10K.raw	0/0	2.52	0.000848	0.0555
	FALSE	High	Sequest HT (A2)	Unambiguous	TTPIVLTScLVDTK	C9(Carbamidomethyl)	2	8	Q82134; Q9QR99	Q82134; U3LWU0; Q85727; Q9QR99; Q80814; Q9QRA1; Q76R59; U3LWD4	0	2	0.4867	0	1	1	774.422	1547.84	0.53	0.00041	CID (Collision Induced Dissociation)	MS2	0	36.255	42.2837	22120	07132019_Danny_10K.raw	0/0	3	0.000848	0.06181
	FALSE	High	Sequest HT (A2)	Unambiguous	DQIYLNPSQVQSLVQLR		1	22	A0A1D8I0X6	A0A1W7HBZ0; A0A1W7HBZ6; A0A1W7HCS8; A0A1W7HCS0; A0A1W7HCV1; A0A1W7HCK5; X5GEU6; A0A1W7HC81; O56622; A0A1D8I0X8; A0A1W7HC32; A0A1D8I0W9; A0A1W7HC24; A0A1W7HCT2; A0A1W7HC20; Q82324; A0A1W7HCD5; Q9QRA1; A0A1W7HC60; A0A1D8I0X6; A0A1W7HC82; A0A1D8I0Y0	0	3	0.4201	0	1	1	667.697	2001.08	-0.02	-1e-05	CID (Collision Induced Dissociation)	MS2	55.3689	24.979	62.8999	34860	07132019_Danny_10K.raw	0/0	2.88	0.000848	0.06421
	FALSE	High	Sequest HT (A2)	Unambiguous	SLAYSNANKEcQK	C11(Carbamidomethyl)	1	39	Q9QR99	A0A1W7HCT8; Q9DKR8; A0A1W7HC07; Q9DKS2; B4YQA5; Q9WI14; A0A1X9ZMH5; A0A1W7HCQ0; Q08833; U3RC00; Q82335; U3REG1; A0A1W7HCQ3; X5GFI7; E5RCL2; U3RJN7; A0A1W7HCI8; Q82440; A0A1D8I0W7; Q82230; U3RGT8; A0A1X9ZMG9; Q9QR99; D5I144; O56621; U3RBW9; A0A1W7HC36; Q9QRA1; U3REF4; U3RC60; U3REG5; A0A1D8I0X4; Q9WS60; Q82343; Q905D6; Q9QRA0; A0A1W7HC03; A0A1W7HCC4; U3RC92	1	2	0.6793	0	1	1	756.859	1512.71	-0.49	-0.00037	CID (Collision Induced Dissociation)	MS2	29.4132	36.616	6.0836	1020	07132019_Danny_10K.raw	0/0	2.9	0.000848	0.04587
	FALSE	High	Sequest HT (A2)	Unambiguous	NNWAIIGR		2	8	Q82134; Q9QR99	Q82134; U3LWU0; Q85727; Q9QR99; Q80814; Q9QRA1; Q76R59; U3LWD4	0	2	0.4229	0	1	1	472.259	943.51	-0.94	-0.00044	CID (Collision Induced Dissociation)	MS2	57.1607	9.526	29.664	13991	07132019_Danny_10K.raw	0/0	2.27	0.001115	0.07308
	FALSE	High	Sequest HT (A2)	Unambiguous	GITGYNPLAGPLR		2	33	Q9QR99; Q2VA18	A0A1W7HCT8; A0A1W7HC07; A0A1X9ZMH5; A0A1W7HCQ0; U3RC00; Q82335; A0A1W7HCB0; U3REG1; A0A1W7HCQ3; X5GFI7; U3RJN7; Q2VA24; A0A1W7HCI8; A0A1D8I0W7; Q82230; U3RGT8; A0A1X9ZMG9; Q9QR99; O56621; U3RBW9; A0A1W7HC36; Q9QRA1; U3REF4; U3RC60; A0A1W7HCL7; U3REG5; A0A1D8I0X4; Q2VA18; Q2VA22; Q9QRA0; A0A1W7HC03; A0A1W7HCC4; U3RC92	0	2	0.4406	0	1	1	664.869	1328.73	-1.02	-0.00068	CID (Collision Induced Dissociation)	MS2	41.8654	12.156	40.1017	20745	07132019_Danny_10K.raw	0/0	2.86	0.001387	0.07737
	FALSE	High	Sequest HT (A2)	Unambiguous	IALETPVWIcPINYSLLASLLPK	C10(Carbamidomethyl)	3	25	A0A1S6KER4; Q9QR99; Q2VA18	A0A1W7HCT8; Q9WNX1; A0A1W7HC07; A0A1X9ZMH5; A0A1W7HCQ0; A0A1W7HCB0; A0A1W7HCQ3; X5GFI7; Q2VA24; A0A1W7HCI8; A0A1D8I0W7; Q82230; A0A1S6KER4; A0A1X9ZMG9; Q9QR99; O56621; Q9QRA1; Q85594; A0A1W7HCL7; A0A1D8I0X4; Q2VA18; Q2VA22; Q9QRA0; A0A1W7HC03; A0A1W7HCC4	0	2	0.6691	0	1	1	1306.23	2611.46	0.02	2e-05	CID (Collision Induced Dissociation)	MS2	72.2038	121.811	95.1862	50798	07132019_Danny_10K.raw	0/0	2.69	0.00193	0.08487
	FALSE	High	Sequest HT (A2)	Unambiguous	DcTQPRPPPGPcPLcQDPTHWK	C2(Carbamidomethyl); C12(Carbamidomethyl); C15(Carbamidomethyl)	1	28	Q9QR99	A0A1W7HCT8; A0A1W7HC07; A0A1X9ZMH5; A0A1W7HCQ0; U3RC00; A0A1W7HCB0; U3REG1; A0A1W7HCQ3; X5GFI7; U3RJN7; A0A1W7HCI8; A0A1D8I0W7; Q82230; U3RGT8; Q9QR99; O56621; U3RBW9; A0A1W7HC36; Q9QRA1; U3REF4; U3RC60; A0A1W7HCL7; U3REG5; A0A1D8I0X4; Q9QRA0; A0A1W7HC03; A0A1W7HCC4; U3RC92	0	2	0.3386	0	1	1	1322.59	2644.18	-1.2	-0.00159	CID (Collision Induced Dissociation)	MS2	0	1000	30.9694	14863	07132019_Danny_10K.raw	0/0	2.54	0.002459	0.08968
	FALSE	High	Sequest HT (A2)	Unambiguous	AcQTWTPK	C2(Carbamidomethyl)	1	18	Q9QR99	A0A1W7HCT8; A0A1W7HC07; A0A1X9ZMH5; A0A1W7HCQ0; Q82335; A0A1W7HCB0; A0A1W7HCQ3; X5GFI7; A0A1W7HCI8; Q82230; A0A1X9ZMG9; Q9QR99; A0A1W7HC36; Q9QRA1; A0A1W7HCL7; Q9QRA0; A0A1W7HC03; A0A1W7HCC4	0	2	0.2517	0	1	1	496.237	991.467	0.02	1e-05	CID (Collision Induced Dissociation)	MS2	27.0772	2.461	9.3146	2329	07132019_Danny_10K.raw	0/0	2.98	0.003233	0.09887
	FALSE	High	Sequest HT (A2)	Unambiguous	KPPPNQPcFR	C8(Carbamidomethyl)	1	29	Q9QR99	A0A1W7HCT8; A0A1W7HC07; A0A1X9ZMH5; A0A1W7HCQ0; U3RC00; A0A1W7HCB0; U3REG1; A0A1W7HCQ3; X5GFI7; U3RJN7; A0A1W7HCI8; A0A1D8I0W7; Q82230; U3RGT8; A0A1X9ZMG9; Q9QR99; O56621; U3RBW9; A0A1W7HC36; Q9QRA1; U3REF4; U3RC60; A0A1W7HCL7; U3REG5; A0A1D8I0X4; Q9QRA0; A0A1W7HC03; A0A1W7HCC4; U3RC92	0	2	0.432	0	1	1	620.816	1240.63	-0.39	-0.00025	CID (Collision Induced Dissociation)	MS2	27.8145	70.994	7.2786	1541	07132019_Danny_10K.raw	0/0	1.69	0.004448	0.1341
FALSE	High	Master Protein	Q9QR99	Pr gag-pro OS=Human T-lymphotropic virus 1 OX=11908 GN=gag-pro PE=4 SV=1	0	171.07	60.1236	28	125	11	1	647	71.2	8.34	464.1	28
	Checked	Confidence	Identifying Node	PSM Ambiguity	Annotated Sequence	Modifications	# Protein Groups	# Proteins	Master Protein Accessions	Protein Accessions	# Missed Cleavages	Charge	DeltaScore	DeltaCn	Rank	Search Engine Rank	m/z [Da]	MH+ [Da]	DeltaM [ppm]	Deltam/z [Da]	Activation Type	MS Order	Isolation Interference [%]	Ion Inject Time [ms]	RT [min]	First Scan	Spectrum File	Ions Matched	XCorr	Percolator q-Value	Percolator PEP
	FALSE	High	Sequest HT (A2)	Unambiguous	LKPTIPEPEPEEDALLLDLPTDIPHPK		1	6	Q9QR99	A0A1W7HC07; X5GFI7; Q9QR99; O56621; Q9QRA1; Q9QRA0	0	3	0.6005	0	1	1	1006.54	3017.61	-0.37	-0.00037	CID (Collision Induced Dissociation)	MS2	8.76923	28.004	57.9612	31839	07132019_Danny_10K.raw	0/0	4.08	0	0.004775
	FALSE	High	Sequest HT (A2)	Unambiguous	LKPTIPEPEPEEDALLLDLPTDIPHPK		1	6	Q9QR99	A0A1W7HC07; X5GFI7; Q9QR99; O56621; Q9QRA1; Q9QRA0	0	2	0.6856	0	1	1	1509.31	3017.62	2.37	0.00357	CID (Collision Induced Dissociation)	MS2	0	271.445	57.4491	31545	07132019_Danny_10K.raw	0/0	4.04	0	0.004347
	FALSE	High	Sequest HT (A2)	Unambiguous	LKPTIPEPEPEEDALLLDLPTDIPHPK		1	6	Q9QR99	A0A1W7HC07; X5GFI7; Q9QR99; O56621; Q9QRA1; Q9QRA0	0	3	0.6402	0	1	1	1006.54	3017.61	1.45	0.00146	CID (Collision Induced Dissociation)	MS2	4.14593	8.509	57.3641	31476	07132019_Danny_10K.raw	0/0	3.53	0	6.448e-05
	FALSE	High	Sequest HT (A2)	Unambiguous	REYQQLWLAAFAALPGSAK		2	24	Q9QR99; Q2VA18	A0A1W7HCT8; A0A1W7HC07; A0A1X9ZMH5; A0A1W7HCQ0; Q82335; A0A1W7HCB0; A0A1W7HCQ3; X5GFI7; Q2VA24; A0A1W7HCI8; A0A1D8I0W7; Q82230; A0A1X9ZMG9; Q9QR99; O56621; A0A1W7HC36; Q9QRA1; A0A1W7HCL7; A0A1D8I0X4; Q2VA18; Q2VA22; Q9QRA0; A0A1W7HC03; A0A1W7HCC4	1	2	0.6014	0	1	1	1060.57	2120.13	0.68	0.00072	CID (Collision Induced Dissociation)	MS2	52.6025	62.448	62.1416	34430	07132019_Danny_10K.raw	0/0	4.29	0	1.735e-05
	FALSE	High	Sequest HT (A2)	Unambiguous	REYQQLWLAAFAALPGSAK		2	24	Q9QR99; Q2VA18	A0A1W7HCT8; A0A1W7HC07; A0A1X9ZMH5; A0A1W7HCQ0; Q82335; A0A1W7HCB0; A0A1W7HCQ3; X5GFI7; Q2VA24; A0A1W7HCI8; A0A1D8I0W7; Q82230; A0A1X9ZMG9; Q9QR99; O56621; A0A1W7HC36; Q9QRA1; A0A1W7HCL7; A0A1D8I0X4; Q2VA18; Q2VA22; Q9QRA0; A0A1W7HC03; A0A1W7HCC4	1	3	0.5728	0	1	1	707.381	2120.13	0.01	1e-05	CID (Collision Induced Dissociation)	MS2	0	11.256	62.3929	34579	07132019_Danny_10K.raw	0/0	4.05	0	0.0001135
	FALSE	High	Sequest HT (A2)	Unambiguous	REYQQLWLAAFAALPGSAK		2	24	Q9QR99; Q2VA18	A0A1W7HCT8; A0A1W7HC07; A0A1X9ZMH5; A0A1W7HCQ0; Q82335; A0A1W7HCB0; A0A1W7HCQ3; X5GFI7; Q2VA24; A0A1W7HCI8; A0A1D8I0W7; Q82230; A0A1X9ZMG9; Q9QR99; O56621; A0A1W7HC36; Q9QRA1; A0A1W7HCL7; A0A1D8I0X4; Q2VA18; Q2VA22; Q9QRA0; A0A1W7HC03; A0A1W7HCC4	1	3	0.573	0	1	1	707.381	2120.13	-0.59	-0.00042	CID (Collision Induced Dissociation)	MS2	7.712	42.503	62.1106	34410	07132019_Danny_10K.raw	0/0	4.59	0	0.0001903
	FALSE	High	Sequest HT (A2)	Unambiguous	LNIALDNGLPEGTPKDPILR		1	20	Q9QR99	A0A1W7HCT8; A0A1W7HC07; A0A1X9ZMH5; A0A1W7HCQ0; Q82335; A0A1W7HCB0; X5GFI7; A0A1W7HCI8; A0A1D8I0W7; Q82230; A0A1X9ZMG9; Q9QR99; O56621; A0A1W7HC36; Q9QRA1; A0A1W7HCL7; A0A1D8I0X4; Q9QRA0; A0A1W7HC03; A0A1W7HCC4	1	3	0.7236	0	1	1	716.068	2146.19	0.87	0.00062	CID (Collision Induced Dissociation)	MS2	56.9445	25.87	47.0051	25008	07132019_Danny_10K.raw	0/0	2.75	0	0.002616
	FALSE	High	Sequest HT (A2)	Unambiguous	DLQAIKQEVSQAAPGSPQFmQTIR	M20(Oxidation)	2	34	Q9QR99; Q2VA18	A0A1W7HCT8; A0A1W7HC07; A0A1X9ZMH5; A0A1W7HCQ0; U3RC00; Q82335; A0A1W7HCB0; U3REG1; A0A1W7HCQ3; X5GFI7; U3RJN7; Q2VA24; A0A1W7HCI8; A0A1D8I0W7; Q82230; U3RGT8; A0A1X9ZMG9; Q9QR99; O56621; U3RBW9; A0A1W7HC36; Q9QRA1; U3REF4; U3RC60; Q85594; A0A1W7HCL7; U3REG5; A0A1D8I0X4; Q2VA18; Q2VA22; Q9QRA0; A0A1W7HC03; A0A1W7HCC4; U3RC92	1	3	0.6659	0	1	1	887.122	2659.35	0.8	0.0007	CID (Collision Induced Dissociation)	MS2	0	43.07	47.0869	25060	07132019_Danny_10K.raw	0/0	4.31	0	1.108e-05
	FALSE	High	Sequest HT (A2)	Unambiguous	DLQAIKQEVSQAAPGSPQFmQTIR	M20(Oxidation)	2	34	Q9QR99; Q2VA18	A0A1W7HCT8; A0A1W7HC07; A0A1X9ZMH5; A0A1W7HCQ0; U3RC00; Q82335; A0A1W7HCB0; U3REG1; A0A1W7HCQ3; X5GFI7; U3RJN7; Q2VA24; A0A1W7HCI8; A0A1D8I0W7; Q82230; U3RGT8; A0A1X9ZMG9; Q9QR99; O56621; U3RBW9; A0A1W7HC36; Q9QRA1; U3REF4; U3RC60; Q85594; A0A1W7HCL7; U3REG5; A0A1D8I0X4; Q2VA18; Q2VA22; Q9QRA0; A0A1W7HC03; A0A1W7HCC4; U3RC92	1	2	0.7316	0	1	1	1330.18	2659.35	0.11	0.00015	CID (Collision Induced Dissociation)	MS2	0	279.407	47.1535	25106	07132019_Danny_10K.raw	0/0	5.29	0	5.883e-07
	FALSE	High	Sequest HT (A2)	Unambiguous	DLQAIKQEVSQAAPGSPQFmQTIR	M20(Oxidation)	2	34	Q9QR99; Q2VA18	A0A1W7HCT8; A0A1W7HC07; A0A1X9ZMH5; A0A1W7HCQ0; U3RC00; Q82335; A0A1W7HCB0; U3REG1; A0A1W7HCQ3; X5GFI7; U3RJN7; Q2VA24; A0A1W7HCI8; A0A1D8I0W7; Q82230; U3RGT8; A0A1X9ZMG9; Q9QR99; O56621; U3RBW9; A0A1W7HC36; Q9QRA1; U3REF4; U3RC60; Q85594; A0A1W7HCL7; U3REG5; A0A1D8I0X4; Q2VA18; Q2VA22; Q9QRA0; A0A1W7HC03; A0A1W7HCC4; U3RC92	1	3	0.5767	0	1	1	887.123	2659.35	0.86	0.00077	CID (Collision Induced Dissociation)	MS2	0	0.895	47.3525	25235	07132019_Danny_10K.raw	0/0	3.26	0	0.0001132
	FALSE	High	Sequest HT (A2)	Unambiguous	DLQAIKQEVSQAAPGSPQFmQTIR	M20(Oxidation)	2	34	Q9QR99; Q2VA18	A0A1W7HCT8; A0A1W7HC07; A0A1X9ZMH5; A0A1W7HCQ0; U3RC00; Q82335; A0A1W7HCB0; U3REG1; A0A1W7HCQ3; X5GFI7; U3RJN7; Q2VA24; A0A1W7HCI8; A0A1D8I0W7; Q82230; U3RGT8; A0A1X9ZMG9; Q9QR99; O56621; U3RBW9; A0A1W7HC36; Q9QRA1; U3REF4; U3RC60; Q85594; A0A1W7HCL7; U3REG5; A0A1D8I0X4; Q2VA18; Q2VA22; Q9QRA0; A0A1W7HC03; A0A1W7HCC4; U3RC92	1	2	0.6064	0	1	1	1330.18	2659.35	-0.99	-0.00132	CID (Collision Induced Dissociation)	MS2	0	9.932	47.4014	25279	07132019_Danny_10K.raw	0/0	4.98	0	1.273e-05
	FALSE	High	Sequest HT (A2)	Unambiguous	DLQAIKQEVSQAAPGSPQFmQTIR	M20(Oxidation)	2	34	Q9QR99; Q2VA18	A0A1W7HCT8; A0A1W7HC07; A0A1X9ZMH5; A0A1W7HCQ0; U3RC00; Q82335; A0A1W7HCB0; U3REG1; A0A1W7HCQ3; X5GFI7; U3RJN7; Q2VA24; A0A1W7HCI8; A0A1D8I0W7; Q82230; U3RGT8; A0A1X9ZMG9; Q9QR99; O56621; U3RBW9; A0A1W7HC36; Q9QRA1; U3REF4; U3RC60; Q85594; A0A1W7HCL7; U3REG5; A0A1D8I0X4; Q2VA18; Q2VA22; Q9QRA0; A0A1W7HC03; A0A1W7HCC4; U3RC92	1	3	0.6686	0	1	1	887.121	2659.35	-0.51	-0.00045	CID (Collision Induced Dissociation)	MS2	0	3.297	47.6124	25400	07132019_Danny_10K.raw	0/0	3.53	0	0.001727
	FALSE	High	Sequest HT (A2)	Unambiguous	DLQAIKQEVSQAAPGSPQFmQTIR	M20(Oxidation)	2	34	Q9QR99; Q2VA18	A0A1W7HCT8; A0A1W7HC07; A0A1X9ZMH5; A0A1W7HCQ0; U3RC00; Q82335; A0A1W7HCB0; U3REG1; A0A1W7HCQ3; X5GFI7; U3RJN7; Q2VA24; A0A1W7HCI8; A0A1D8I0W7; Q82230; U3RGT8; A0A1X9ZMG9; Q9QR99; O56621; U3RBW9; A0A1W7HC36; Q9QRA1; U3REF4; U3RC60; Q85594; A0A1W7HCL7; U3REG5; A0A1D8I0X4; Q2VA18; Q2VA22; Q9QRA0; A0A1W7HC03; A0A1W7HCC4; U3RC92	1	2	0.7306	0	1	1	1330.18	2659.35	-0.35	-0.00046	CID (Collision Induced Dissociation)	MS2	0	173.363	47.6886	25440	07132019_Danny_10K.raw	0/0	4.64	0	4.431e-05
	FALSE	High	Sequest HT (A2)	Unambiguous	GLAAHHWLNFLQAAYR		1	31	Q9QR99	A0A1W7HCT8; A0A1W7HC07; Q86918; A0A1X9ZMH5; A0A1W7HCQ0; A0A1W7HCB0; U3REG1; A0A1W7HCQ3; X5GFI7; U3RJN7; A0A1W7HCI8; A0A1D8I0W7; Q82230; A0A1S6KEP5; A0A1X9ZMG9; Q9QR99; O56621; U3RBW9; A0A1S6KF62; A0A1W7HC36; Q9QRA1; U3REF4; U3RC60; Q85594; A0A1W7HCL7; U3REG5; A0A1D8I0X4; A0A1S6KEP2; Q9QRA0; A0A1W7HC03; A0A1W7HCC4	0	3	0.7219	0	1	1	623.329	1867.97	-0.18	-0.00011	CID (Collision Induced Dissociation)	MS2	35.7041	1.373	44.3079	23500	07132019_Danny_10K.raw	0/0	4.53	0	5.272e-05
	FALSE	High	Sequest HT (A2)	Unambiguous	GLAAHHWLNFLQAAYR		1	31	Q9QR99	A0A1W7HCT8; A0A1W7HC07; Q86918; A0A1X9ZMH5; A0A1W7HCQ0; A0A1W7HCB0; U3REG1; A0A1W7HCQ3; X5GFI7; U3RJN7; A0A1W7HCI8; A0A1D8I0W7; Q82230; A0A1S6KEP5; A0A1X9ZMG9; Q9QR99; O56621; U3RBW9; A0A1S6KF62; A0A1W7HC36; Q9QRA1; U3REF4; U3RC60; Q85594; A0A1W7HCL7; U3REG5; A0A1D8I0X4; A0A1S6KEP2; Q9QRA0; A0A1W7HC03; A0A1W7HCC4	0	2	0.7494	0	1	1	934.489	1867.97	-0.57	-0.00053	CID (Collision Induced Dissociation)	MS2	5.821	34.77	44.3626	23544	07132019_Danny_10K.raw	0/0	4.07	0	1.587e-05
	FALSE	High	Sequest HT (A2)	Unambiguous	GLAAHHWLNFLQAAYR		1	31	Q9QR99	A0A1W7HCT8; A0A1W7HC07; Q86918; A0A1X9ZMH5; A0A1W7HCQ0; A0A1W7HCB0; U3REG1; A0A1W7HCQ3; X5GFI7; U3RJN7; A0A1W7HCI8; A0A1D8I0W7; Q82230; A0A1S6KEP5; A0A1X9ZMG9; Q9QR99; O56621; U3RBW9; A0A1S6KF62; A0A1W7HC36; Q9QRA1; U3REF4; U3RC60; Q85594; A0A1W7HCL7; U3REG5; A0A1D8I0X4; A0A1S6KEP2; Q9QRA0; A0A1W7HC03; A0A1W7HCC4	0	3	0.7696	0	1	1	623.328	1867.97	-0.38	-0.00024	CID (Collision Induced Dissociation)	MS2	3.05292	2.234	44.56	23656	07132019_Danny_10K.raw	0/0	5.86	0	5.145e-06
	FALSE	High	Sequest HT (A2)	Unambiguous	GLAAHHWLNFLQAAYR		1	31	Q9QR99	A0A1W7HCT8; A0A1W7HC07; Q86918; A0A1X9ZMH5; A0A1W7HCQ0; A0A1W7HCB0; U3REG1; A0A1W7HCQ3; X5GFI7; U3RJN7; A0A1W7HCI8; A0A1D8I0W7; Q82230; A0A1S6KEP5; A0A1X9ZMG9; Q9QR99; O56621; U3RBW9; A0A1S6KF62; A0A1W7HC36; Q9QRA1; U3REF4; U3RC60; Q85594; A0A1W7HCL7; U3REG5; A0A1D8I0X4; A0A1S6KEP2; Q9QRA0; A0A1W7HC03; A0A1W7HCC4	0	2	0.6963	0	1	1	934.49	1867.97	0.93	0.00087	CID (Collision Induced Dissociation)	MS2	22.2604	83.056	44.6894	23731	07132019_Danny_10K.raw	0/0	4.38	0	2.807e-05
	FALSE	High	Sequest HT (A2)	Unambiguous	LNIALDNGLPEGTPKDPILR		1	20	Q9QR99	A0A1W7HCT8; A0A1W7HC07; A0A1X9ZMH5; A0A1W7HCQ0; Q82335; A0A1W7HCB0; X5GFI7; A0A1W7HCI8; A0A1D8I0W7; Q82230; A0A1X9ZMG9; Q9QR99; O56621; A0A1W7HC36; Q9QRA1; A0A1W7HCL7; A0A1D8I0X4; Q9QRA0; A0A1W7HC03; A0A1W7HCC4	1	3	0.8083	0	1	1	716.069	2146.19	2.75	0.00197	CID (Collision Induced Dissociation)	MS2	0.555011	7.546	45.6999	24162	07132019_Danny_10K.raw	0/0	2.66	0	0.01457
	FALSE	High	Sequest HT (A2)	Unambiguous	LNIALDNGLPEGTPKDPILR		1	20	Q9QR99	A0A1W7HCT8; A0A1W7HC07; A0A1X9ZMH5; A0A1W7HCQ0; Q82335; A0A1W7HCB0; X5GFI7; A0A1W7HCI8; A0A1D8I0W7; Q82230; A0A1X9ZMG9; Q9QR99; O56621; A0A1W7HC36; Q9QRA1; A0A1W7HCL7; A0A1D8I0X4; Q9QRA0; A0A1W7HC03; A0A1W7HCC4	1	2	0.7246	0	1	1	1073.6	2146.19	-0.26	-0.00028	CID (Collision Induced Dissociation)	MS2	0	44.525	45.7024	24165	07132019_Danny_10K.raw	0/0	5.12	0	2.343e-06
	FALSE	High	Sequest HT (A2)	Unambiguous	DALQQcQGVLYLPEAK	C6(Carbamidomethyl)	2	6	Q82134; Q9QR99	Q82134; Q85727; Q9QR99; Q80814; Q9QRA1; Q76R59	0	2	0.5699	0	1	1	916.964	1832.92	-0.02	-2e-05	CID (Collision Induced Dissociation)	MS2	0	41.855	45.7119	24177	07132019_Danny_10K.raw	0/0	5.44	0	3.663e-05
	FALSE	High	Sequest HT (A2)	Unambiguous	LNIALDNGLPEGTPKDPILR		1	20	Q9QR99	A0A1W7HCT8; A0A1W7HC07; A0A1X9ZMH5; A0A1W7HCQ0; Q82335; A0A1W7HCB0; X5GFI7; A0A1W7HCI8; A0A1D8I0W7; Q82230; A0A1X9ZMG9; Q9QR99; O56621; A0A1W7HC36; Q9QRA1; A0A1W7HCL7; A0A1D8I0X4; Q9QRA0; A0A1W7HC03; A0A1W7HCC4	1	2	0.7013	0	1	1	1073.6	2146.18	-1.51	-0.00162	CID (Collision Induced Dissociation)	MS2	0	106.156	45.9987	24348	07132019_Danny_10K.raw	0/0	3.75	0	0.006341
	FALSE	High	Sequest HT (A2)	Unambiguous	LNIALDNGLPEGTPKDPILR		1	20	Q9QR99	A0A1W7HCT8; A0A1W7HC07; A0A1X9ZMH5; A0A1W7HCQ0; Q82335; A0A1W7HCB0; X5GFI7; A0A1W7HCI8; A0A1D8I0W7; Q82230; A0A1X9ZMG9; Q9QR99; O56621; A0A1W7HC36; Q9QRA1; A0A1W7HCL7; A0A1D8I0X4; Q9QRA0; A0A1W7HC03; A0A1W7HCC4	1	3	0.686	0	1	1	716.067	2146.19	-0.24	-0.00017	CID (Collision Induced Dissociation)	MS2	100	18.615	46.112	24447	07132019_Danny_10K.raw	0/0	3.28	0	0.01691
	FALSE	High	Sequest HT (A2)	Unambiguous	GLAAHHWLNFLQAAYR		1	31	Q9QR99	A0A1W7HCT8; A0A1W7HC07; Q86918; A0A1X9ZMH5; A0A1W7HCQ0; A0A1W7HCB0; U3REG1; A0A1W7HCQ3; X5GFI7; U3RJN7; A0A1W7HCI8; A0A1D8I0W7; Q82230; A0A1S6KEP5; A0A1X9ZMG9; Q9QR99; O56621; U3RBW9; A0A1S6KF62; A0A1W7HC36; Q9QRA1; U3REF4; U3RC60; Q85594; A0A1W7HCL7; U3REG5; A0A1D8I0X4; A0A1S6KEP2; Q9QRA0; A0A1W7HC03; A0A1W7HCC4	0	3	0.7641	0	1	1	623.328	1867.97	-0.77	-0.00048	CID (Collision Induced Dissociation)	MS2	4.94708	7.482	44.8173	23815	07132019_Danny_10K.raw	0/0	5.13	0	3.213e-06
	FALSE	High	Sequest HT (A2)	Unambiguous	GLAAHHWLNFLQAAYR		1	31	Q9QR99	A0A1W7HCT8; A0A1W7HC07; Q86918; A0A1X9ZMH5; A0A1W7HCQ0; A0A1W7HCB0; U3REG1; A0A1W7HCQ3; X5GFI7; U3RJN7; A0A1W7HCI8; A0A1D8I0W7; Q82230; A0A1S6KEP5; A0A1X9ZMG9; Q9QR99; O56621; U3RBW9; A0A1S6KF62; A0A1W7HC36; Q9QRA1; U3REF4; U3RC60; Q85594; A0A1W7HCL7; U3REG5; A0A1D8I0X4; A0A1S6KEP2; Q9QRA0; A0A1W7HC03; A0A1W7HCC4	0	2	0.0722	0	1	1	934.49	1867.97	1.07	0.00099	CID (Collision Induced Dissociation)	MS2	53.8871	239.903	44.9893	23927	07132019_Danny_10K.raw	0/0	2.63	0	0.0004493
	FALSE	High	Sequest HT (A2)	Unambiguous	EYQQLWLAAFAALPGSAK		2	24	Q9QR99; Q2VA18	A0A1W7HCT8; A0A1W7HC07; A0A1X9ZMH5; A0A1W7HCQ0; Q82335; A0A1W7HCB0; A0A1W7HCQ3; X5GFI7; Q2VA24; A0A1W7HCI8; A0A1D8I0W7; Q82230; A0A1X9ZMG9; Q9QR99; O56621; A0A1W7HC36; Q9QRA1; A0A1W7HCL7; A0A1D8I0X4; Q2VA18; Q2VA22; Q9QRA0; A0A1W7HC03; A0A1W7HCC4	0	2	0.478	0	1	1	982.517	1964.03	-0.8	-0.00079	CID (Collision Induced Dissociation)	MS2	0	42.56	77.2101	43236	07132019_Danny_10K.raw	0/0	2.95	0	0.004262
	FALSE	High	Sequest HT (A2)	Unambiguous	DPSWASILQGLEEPYHAFVER		2	23	Q9QR99; Q2VA18	A0A1W7HCT8; A0A1W7HC07; A0A1X9ZMH5; A0A1W7HCQ0; Q82335; A0A1W7HCB0; A0A1W7HCQ3; X5GFI7; Q2VA24; A0A1W7HCI8; A0A1D8I0W7; Q82230; A0A1X9ZMG9; Q9QR99; O56621; A0A1W7HC36; Q9QRA1; A0A1W7HCL7; Q2VA18; Q2VA22; Q9QRA0; A0A1W7HC03; A0A1W7HCC4	0	3	0.4749	0	1	1	815.402	2444.19	1.64	0.00134	CID (Collision Induced Dissociation)	MS2	38.4144	43.76	81.2628	45272	07132019_Danny_10K.raw	0/0	2.59	0	0.0008234
	FALSE	High	Sequest HT (A2)	Unambiguous	DPSWASILQGLEEPYHAFVER		2	23	Q9QR99; Q2VA18	A0A1W7HCT8; A0A1W7HC07; A0A1X9ZMH5; A0A1W7HCQ0; Q82335; A0A1W7HCB0; A0A1W7HCQ3; X5GFI7; Q2VA24; A0A1W7HCI8; A0A1D8I0W7; Q82230; A0A1X9ZMG9; Q9QR99; O56621; A0A1W7HC36; Q9QRA1; A0A1W7HCL7; Q2VA18; Q2VA22; Q9QRA0; A0A1W7HC03; A0A1W7HCC4	0	3	0.7307	0	1	1	815.402	2444.19	1.04	0.00085	CID (Collision Induced Dissociation)	MS2	2.55765	3.563	80.6732	44997	07132019_Danny_10K.raw	0/0	4.79	0	7.544e-07
	FALSE	High	Sequest HT (A2)	Unambiguous	DPSWASILQGLEEPYHAFVER		2	23	Q9QR99; Q2VA18	A0A1W7HCT8; A0A1W7HC07; A0A1X9ZMH5; A0A1W7HCQ0; Q82335; A0A1W7HCB0; A0A1W7HCQ3; X5GFI7; Q2VA24; A0A1W7HCI8; A0A1D8I0W7; Q82230; A0A1X9ZMG9; Q9QR99; O56621; A0A1W7HC36; Q9QRA1; A0A1W7HCL7; Q2VA18; Q2VA22; Q9QRA0; A0A1W7HC03; A0A1W7HCC4	0	2	0.7407	0	1	1	1222.6	2444.19	0.77	0.00094	CID (Collision Induced Dissociation)	MS2	0	88.396	80.818	45063	07132019_Danny_10K.raw	0/0	4.05	0	1.715e-05
	FALSE	High	Sequest HT (A2)	Unambiguous	DPSWASILQGLEEPYHAFVER		2	23	Q9QR99; Q2VA18	A0A1W7HCT8; A0A1W7HC07; A0A1X9ZMH5; A0A1W7HCQ0; Q82335; A0A1W7HCB0; A0A1W7HCQ3; X5GFI7; Q2VA24; A0A1W7HCI8; A0A1D8I0W7; Q82230; A0A1X9ZMG9; Q9QR99; O56621; A0A1W7HC36; Q9QRA1; A0A1W7HCL7; Q2VA18; Q2VA22; Q9QRA0; A0A1W7HC03; A0A1W7HCC4	0	3	0.7054	0	1	1	815.401	2444.19	-0.16	-0.00013	CID (Collision Induced Dissociation)	MS2	19.6356	16.632	80.9539	45143	07132019_Danny_10K.raw	0/0	3.36	0	4.789e-05
	FALSE	High	Sequest HT (A2)	Unambiguous	DPSWASILQGLEEPYHAFVER		2	23	Q9QR99; Q2VA18	A0A1W7HCT8; A0A1W7HC07; A0A1X9ZMH5; A0A1W7HCQ0; Q82335; A0A1W7HCB0; A0A1W7HCQ3; X5GFI7; Q2VA24; A0A1W7HCI8; A0A1D8I0W7; Q82230; A0A1X9ZMG9; Q9QR99; O56621; A0A1W7HC36; Q9QRA1; A0A1W7HCL7; Q2VA18; Q2VA22; Q9QRA0; A0A1W7HC03; A0A1W7HCC4	0	2	0.6959	0	1	1	1222.6	2444.19	2.77	0.00339	CID (Collision Induced Dissociation)	MS2	0	108.245	81.1323	45221	07132019_Danny_10K.raw	0/0	3.42	0	0.004074
	FALSE	High	Sequest HT (A2)	Unambiguous	DPSWASILQGLEEPYHAFVER		2	23	Q9QR99; Q2VA18	A0A1W7HCT8; A0A1W7HC07; A0A1X9ZMH5; A0A1W7HCQ0; Q82335; A0A1W7HCB0; A0A1W7HCQ3; X5GFI7; Q2VA24; A0A1W7HCI8; A0A1D8I0W7; Q82230; A0A1X9ZMG9; Q9QR99; O56621; A0A1W7HC36; Q9QRA1; A0A1W7HCL7; Q2VA18; Q2VA22; Q9QRA0; A0A1W7HC03; A0A1W7HCC4	0	2	0.7404	0	1	1	1222.6	2444.19	-0.53	-0.00064	CID (Collision Induced Dissociation)	MS2	0	53.907	80.5502	44934	07132019_Danny_10K.raw	0/0	6.01	0	2.71e-06
	FALSE	High	Sequest HT (A2)	Unambiguous	DPSWASILQGLEEPYHAFVER		2	23	Q9QR99; Q2VA18	A0A1W7HCT8; A0A1W7HC07; A0A1X9ZMH5; A0A1W7HCQ0; Q82335; A0A1W7HCB0; A0A1W7HCQ3; X5GFI7; Q2VA24; A0A1W7HCI8; A0A1D8I0W7; Q82230; A0A1X9ZMG9; Q9QR99; O56621; A0A1W7HC36; Q9QRA1; A0A1W7HCL7; Q2VA18; Q2VA22; Q9QRA0; A0A1W7HC03; A0A1W7HCC4	0	3	0.7116	0	1	1	815.402	2444.19	0.97	0.00079	CID (Collision Induced Dissociation)	MS2	19.4112	16.697	79.8367	44605	07132019_Danny_10K.raw	0/0	3.78	0	8.222e-05
	FALSE	High	Sequest HT (A2)	Unambiguous	DPSWASILQGLEEPYHAFVER		2	23	Q9QR99; Q2VA18	A0A1W7HCT8; A0A1W7HC07; A0A1X9ZMH5; A0A1W7HCQ0; Q82335; A0A1W7HCB0; A0A1W7HCQ3; X5GFI7; Q2VA24; A0A1W7HCI8; A0A1D8I0W7; Q82230; A0A1X9ZMG9; Q9QR99; O56621; A0A1W7HC36; Q9QRA1; A0A1W7HCL7; Q2VA18; Q2VA22; Q9QRA0; A0A1W7HC03; A0A1W7HCC4	0	2	0.7956	0	1	1	1222.59	2444.18	-2.22	-0.00272	CID (Collision Induced Dissociation)	MS2	10.2263	45.255	80.0169	44682	07132019_Danny_10K.raw	0/0	5.04	0	2.579e-06
	FALSE	High	Sequest HT (A2)	Unambiguous	DPSWASILQGLEEPYHAFVER		2	23	Q9QR99; Q2VA18	A0A1W7HCT8; A0A1W7HC07; A0A1X9ZMH5; A0A1W7HCQ0; Q82335; A0A1W7HCB0; A0A1W7HCQ3; X5GFI7; Q2VA24; A0A1W7HCI8; A0A1D8I0W7; Q82230; A0A1X9ZMG9; Q9QR99; O56621; A0A1W7HC36; Q9QRA1; A0A1W7HCL7; Q2VA18; Q2VA22; Q9QRA0; A0A1W7HC03; A0A1W7HCC4	0	3	0.709	0	1	1	815.401	2444.19	-0.23	-0.00019	CID (Collision Induced Dissociation)	MS2	0	1.063	80.1163	44727	07132019_Danny_10K.raw	0/0	2.99	0	8.109e-05
	FALSE	High	Sequest HT (A2)	Unambiguous	DPSWASILQGLEEPYHAFVER		2	23	Q9QR99; Q2VA18	A0A1W7HCT8; A0A1W7HC07; A0A1X9ZMH5; A0A1W7HCQ0; Q82335; A0A1W7HCB0; A0A1W7HCQ3; X5GFI7; Q2VA24; A0A1W7HCI8; A0A1D8I0W7; Q82230; A0A1X9ZMG9; Q9QR99; O56621; A0A1W7HC36; Q9QRA1; A0A1W7HCL7; Q2VA18; Q2VA22; Q9QRA0; A0A1W7HC03; A0A1W7HCC4	0	2	0.7745	0	1	1	1222.6	2444.19	-1.22	-0.0015	CID (Collision Induced Dissociation)	MS2	6.21951	44.465	80.2973	44817	07132019_Danny_10K.raw	0/0	5.81	0	1.918e-06
	FALSE	High	Sequest HT (A2)	Unambiguous	DPSWASILQGLEEPYHAFVER		2	23	Q9QR99; Q2VA18	A0A1W7HCT8; A0A1W7HC07; A0A1X9ZMH5; A0A1W7HCQ0; Q82335; A0A1W7HCB0; A0A1W7HCQ3; X5GFI7; Q2VA24; A0A1W7HCI8; A0A1D8I0W7; Q82230; A0A1X9ZMG9; Q9QR99; O56621; A0A1W7HC36; Q9QRA1; A0A1W7HCL7; Q2VA18; Q2VA22; Q9QRA0; A0A1W7HC03; A0A1W7HCC4	0	3	0.7896	0	1	1	815.401	2444.19	-0.23	-0.00019	CID (Collision Induced Dissociation)	MS2	0.514722	0.401	80.3941	44858	07132019_Danny_10K.raw	0/0	4.04	0	3.502e-06
	FALSE	High	Sequest HT (A2)	Unambiguous	IALETPVWIcPINYSLLASLLPK	C10(Carbamidomethyl)	3	25	A0A1S6KER4; Q9QR99; Q2VA18	A0A1W7HCT8; Q9WNX1; A0A1W7HC07; A0A1X9ZMH5; A0A1W7HCQ0; A0A1W7HCB0; A0A1W7HCQ3; X5GFI7; Q2VA24; A0A1W7HCI8; A0A1D8I0W7; Q82230; A0A1S6KER4; A0A1X9ZMG9; Q9QR99; O56621; Q9QRA1; Q85594; A0A1W7HCL7; A0A1D8I0X4; Q2VA18; Q2VA22; Q9QRA0; A0A1W7HC03; A0A1W7HCC4	0	2	0.7773	0	1	1	1306.23	2611.46	-0.26	-0.00035	CID (Collision Induced Dissociation)	MS2	0	4.155	94.4008	50515	07132019_Danny_10K.raw	0/0	4.31	0	2.17e-05
	FALSE	High	Sequest HT (A2)	Unambiguous	IALETPVWIcPINYSLLASLLPK	C10(Carbamidomethyl)	3	25	A0A1S6KER4; Q9QR99; Q2VA18	A0A1W7HCT8; Q9WNX1; A0A1W7HC07; A0A1X9ZMH5; A0A1W7HCQ0; A0A1W7HCB0; A0A1W7HCQ3; X5GFI7; Q2VA24; A0A1W7HCI8; A0A1D8I0W7; Q82230; A0A1S6KER4; A0A1X9ZMG9; Q9QR99; O56621; Q9QRA1; Q85594; A0A1W7HCL7; A0A1D8I0X4; Q2VA18; Q2VA22; Q9QRA0; A0A1W7HC03; A0A1W7HCC4	0	3	0.8743	0	1	1	871.158	2611.46	0.69	0.0006	CID (Collision Induced Dissociation)	MS2	0	3.97	94.4018	50516	07132019_Danny_10K.raw	0/0	5.49	0	2.339e-07
	FALSE	High	Sequest HT (A2)	Unambiguous	IALETPVWIcPINYSLLASLLPK	C10(Carbamidomethyl)	3	25	A0A1S6KER4; Q9QR99; Q2VA18	A0A1W7HCT8; Q9WNX1; A0A1W7HC07; A0A1X9ZMH5; A0A1W7HCQ0; A0A1W7HCB0; A0A1W7HCQ3; X5GFI7; Q2VA24; A0A1W7HCI8; A0A1D8I0W7; Q82230; A0A1S6KER4; A0A1X9ZMG9; Q9QR99; O56621; Q9QRA1; Q85594; A0A1W7HCL7; A0A1D8I0X4; Q2VA18; Q2VA22; Q9QRA0; A0A1W7HC03; A0A1W7HCC4	0	3	0.8456	0	1	1	871.157	2611.46	-0.22	-0.00019	CID (Collision Induced Dissociation)	MS2	0.938722	10.355	94.6659	50603	07132019_Danny_10K.raw	0/0	6.41	0	1.767e-06
	FALSE	High	Sequest HT (A2)	Unambiguous	IALETPVWIcPINYSLLASLLPK	C10(Carbamidomethyl)	3	25	A0A1S6KER4; Q9QR99; Q2VA18	A0A1W7HCT8; Q9WNX1; A0A1W7HC07; A0A1X9ZMH5; A0A1W7HCQ0; A0A1W7HCB0; A0A1W7HCQ3; X5GFI7; Q2VA24; A0A1W7HCI8; A0A1D8I0W7; Q82230; A0A1S6KER4; A0A1X9ZMG9; Q9QR99; O56621; Q9QRA1; Q85594; A0A1W7HCL7; A0A1D8I0X4; Q2VA18; Q2VA22; Q9QRA0; A0A1W7HC03; A0A1W7HCC4	0	2	0.7591	0	1	1	1306.23	2611.45	-0.92	-0.0012	CID (Collision Induced Dissociation)	MS2	0	16.883	94.6668	50604	07132019_Danny_10K.raw	0/0	4.65	0	2.706e-05
	FALSE	High	Sequest HT (A2)	Unambiguous	IALETPVWIcPINYSLLASLLPK	C10(Carbamidomethyl)	3	25	A0A1S6KER4; Q9QR99; Q2VA18	A0A1W7HCT8; Q9WNX1; A0A1W7HC07; A0A1X9ZMH5; A0A1W7HCQ0; A0A1W7HCB0; A0A1W7HCQ3; X5GFI7; Q2VA24; A0A1W7HCI8; A0A1D8I0W7; Q82230; A0A1S6KER4; A0A1X9ZMG9; Q9QR99; O56621; Q9QRA1; Q85594; A0A1W7HCL7; A0A1D8I0X4; Q2VA18; Q2VA22; Q9QRA0; A0A1W7HC03; A0A1W7HCC4	0	3	0.8317	0	1	1	871.157	2611.46	0.41	0.00036	CID (Collision Induced Dissociation)	MS2	0	42.98	94.9248	50714	07132019_Danny_10K.raw	0/0	4.99	0	1.123e-07
	FALSE	High	Sequest HT (A2)	Unambiguous	IALETPVWIcPINYSLLASLLPK	C10(Carbamidomethyl)	3	25	A0A1S6KER4; Q9QR99; Q2VA18	A0A1W7HCT8; Q9WNX1; A0A1W7HC07; A0A1X9ZMH5; A0A1W7HCQ0; A0A1W7HCB0; A0A1W7HCQ3; X5GFI7; Q2VA24; A0A1W7HCI8; A0A1D8I0W7; Q82230; A0A1S6KER4; A0A1X9ZMG9; Q9QR99; O56621; Q9QRA1; Q85594; A0A1W7HCL7; A0A1D8I0X4; Q2VA18; Q2VA22; Q9QRA0; A0A1W7HC03; A0A1W7HCC4	0	3	0.7038	0	1	1	871.158	2611.46	0.55	0.00048	CID (Collision Induced Dissociation)	MS2	57.278	42.98	95.1871	50799	07132019_Danny_10K.raw	0/0	3.68	0	0.001353
	FALSE	High	Sequest HT (A2)	Unambiguous	IALETPVWIcPINYSLLASLLPK	C10(Carbamidomethyl)	3	25	A0A1S6KER4; Q9QR99; Q2VA18	A0A1W7HCT8; Q9WNX1; A0A1W7HC07; A0A1X9ZMH5; A0A1W7HCQ0; A0A1W7HCB0; A0A1W7HCQ3; X5GFI7; Q2VA24; A0A1W7HCI8; A0A1D8I0W7; Q82230; A0A1S6KER4; A0A1X9ZMG9; Q9QR99; O56621; Q9QRA1; Q85594; A0A1W7HCL7; A0A1D8I0X4; Q2VA18; Q2VA22; Q9QRA0; A0A1W7HC03; A0A1W7HCC4	0	2	0.8301	0	1	1	1306.23	2611.46	0.67	0.00087	CID (Collision Induced Dissociation)	MS2	3.08852	80.464	94.924	50713	07132019_Danny_10K.raw	0/0	3.65	0	0.0001167
	FALSE	High	Sequest HT (A2)	Unambiguous	DLQDLLQYLcSSLVASLHHQQLDSLISEAETR	C10(Carbamidomethyl)	2	33	Q9QR99; Q2VA18	A0A1W7HCT8; A0A1W7HC07; A0A1X9ZMH5; A0A1W7HCQ0; U3RC00; Q82335; A0A1W7HCB0; U3REG1; A0A1W7HCQ3; X5GFI7; U3RJN7; Q2VA24; A0A1W7HCI8; A0A1D8I0W7; Q82230; U3RGT8; A0A1X9ZMG9; Q9QR99; O56621; U3RBW9; A0A1W7HC36; Q9QRA1; U3REF4; U3RC60; A0A1W7HCL7; U3REG5; A0A1D8I0X4; Q2VA18; Q2VA22; Q9QRA0; A0A1W7HC03; A0A1W7HCC4; U3RC92	0	3	0.6354	0	1	1	1228.29	3682.85	1.95	0.0024	CID (Collision Induced Dissociation)	MS2	0	87.965	96.6327	51245	07132019_Danny_10K.raw	0/0	5.43	0	0.0003186
	FALSE	High	Sequest HT (A2)	Unambiguous	DLQDLLQYLcSSLVASLHHQQLDSLISEAETR	C10(Carbamidomethyl)	2	33	Q9QR99; Q2VA18	A0A1W7HCT8; A0A1W7HC07; A0A1X9ZMH5; A0A1W7HCQ0; U3RC00; Q82335; A0A1W7HCB0; U3REG1; A0A1W7HCQ3; X5GFI7; U3RJN7; Q2VA24; A0A1W7HCI8; A0A1D8I0W7; Q82230; U3RGT8; A0A1X9ZMG9; Q9QR99; O56621; U3RBW9; A0A1W7HC36; Q9QRA1; U3REF4; U3RC60; A0A1W7HCL7; U3REG5; A0A1D8I0X4; Q2VA18; Q2VA22; Q9QRA0; A0A1W7HC03; A0A1W7HCC4; U3RC92	0	3	0.7686	0	1	1	1228.28	3682.84	-0.23	-0.00029	CID (Collision Induced Dissociation)	MS2	0	23.97	96.9116	51331	07132019_Danny_10K.raw	0/0	6.44	0	9.604e-08
	FALSE	High	Sequest HT (A2)	Unambiguous	DLQDLLQYLcSSLVASLHHQQLDSLISEAETR	C10(Carbamidomethyl)	2	33	Q9QR99; Q2VA18	A0A1W7HCT8; A0A1W7HC07; A0A1X9ZMH5; A0A1W7HCQ0; U3RC00; Q82335; A0A1W7HCB0; U3REG1; A0A1W7HCQ3; X5GFI7; U3RJN7; Q2VA24; A0A1W7HCI8; A0A1D8I0W7; Q82230; U3RGT8; A0A1X9ZMG9; Q9QR99; O56621; U3RBW9; A0A1W7HC36; Q9QRA1; U3REF4; U3RC60; A0A1W7HCL7; U3REG5; A0A1D8I0X4; Q2VA18; Q2VA22; Q9QRA0; A0A1W7HC03; A0A1W7HCC4; U3RC92	0	3	0.6807	0	1	1	1228.28	3682.84	-0.73	-0.0009	CID (Collision Induced Dissociation)	MS2	4.28091	39.58	97.2167	51409	07132019_Danny_10K.raw	0/0	4.04	0	0.01058
	FALSE	High	Sequest HT (A2)	Unambiguous	DLQDLLQYLcSSLVASLHHQQLDSLISEAETR	C10(Carbamidomethyl)	2	33	Q9QR99; Q2VA18	A0A1W7HCT8; A0A1W7HC07; A0A1X9ZMH5; A0A1W7HCQ0; U3RC00; Q82335; A0A1W7HCB0; U3REG1; A0A1W7HCQ3; X5GFI7; U3RJN7; Q2VA24; A0A1W7HCI8; A0A1D8I0W7; Q82230; U3RGT8; A0A1X9ZMG9; Q9QR99; O56621; U3RBW9; A0A1W7HC36; Q9QRA1; U3REF4; U3RC60; A0A1W7HCL7; U3REG5; A0A1D8I0X4; Q2VA18; Q2VA22; Q9QRA0; A0A1W7HC03; A0A1W7HCC4; U3RC92	0	3	0.3629	0	1	1	1228.29	3682.84	1.66	0.00203	CID (Collision Induced Dissociation)	MS2	46.4665	711.211	97.5873	51525	07132019_Danny_10K.raw	0/0	3.5	0	0.007791
	FALSE	High	Sequest HT (A2)	Unambiguous	IALETPVWIcPINYSLLASLLPK	C10(Carbamidomethyl)	3	25	A0A1S6KER4; Q9QR99; Q2VA18	A0A1W7HCT8; Q9WNX1; A0A1W7HC07; A0A1X9ZMH5; A0A1W7HCQ0; A0A1W7HCB0; A0A1W7HCQ3; X5GFI7; Q2VA24; A0A1W7HCI8; A0A1D8I0W7; Q82230; A0A1S6KER4; A0A1X9ZMG9; Q9QR99; O56621; Q9QRA1; Q85594; A0A1W7HCL7; A0A1D8I0X4; Q2VA18; Q2VA22; Q9QRA0; A0A1W7HC03; A0A1W7HCC4	0	3	0.7918	0	1	1	871.157	2611.46	-0.5	-0.00044	CID (Collision Induced Dissociation)	MS2	0	13.81	94.1168	50424	07132019_Danny_10K.raw	0/0	5.62	0	1.711e-08
	FALSE	High	Sequest HT (A2)	Unambiguous	IALETPVWIcPINYSLLASLLPK	C10(Carbamidomethyl)	3	25	A0A1S6KER4; Q9QR99; Q2VA18	A0A1W7HCT8; Q9WNX1; A0A1W7HC07; A0A1X9ZMH5; A0A1W7HCQ0; A0A1W7HCB0; A0A1W7HCQ3; X5GFI7; Q2VA24; A0A1W7HCI8; A0A1D8I0W7; Q82230; A0A1S6KER4; A0A1X9ZMG9; Q9QR99; O56621; Q9QRA1; Q85594; A0A1W7HCL7; A0A1D8I0X4; Q2VA18; Q2VA22; Q9QRA0; A0A1W7HC03; A0A1W7HCC4	0	2	0.7769	0	1	1	1306.23	2611.45	-1.01	-0.00132	CID (Collision Induced Dissociation)	MS2	0	21.68	94.1155	50423	07132019_Danny_10K.raw	0/0	3.99	0	6.273e-05
	FALSE	High	Sequest HT (A2)	Unambiguous	IALETPVWIcPINYSLLASLLPK	C10(Carbamidomethyl)	3	25	A0A1S6KER4; Q9QR99; Q2VA18	A0A1W7HCT8; Q9WNX1; A0A1W7HC07; A0A1X9ZMH5; A0A1W7HCQ0; A0A1W7HCB0; A0A1W7HCQ3; X5GFI7; Q2VA24; A0A1W7HCI8; A0A1D8I0W7; Q82230; A0A1S6KER4; A0A1X9ZMG9; Q9QR99; O56621; Q9QRA1; Q85594; A0A1W7HCL7; A0A1D8I0X4; Q2VA18; Q2VA22; Q9QRA0; A0A1W7HC03; A0A1W7HCC4	0	2	0.75	0	1	1	1306.23	2611.46	0.67	0.00087	CID (Collision Induced Dissociation)	MS2	0	63.127	93.8642	50326	07132019_Danny_10K.raw	0/0	2.88	0	0.02072
	FALSE	High	Sequest HT (A2)	Unambiguous	IALETPVWIcPINYSLLASLLPK	C10(Carbamidomethyl)	3	25	A0A1S6KER4; Q9QR99; Q2VA18	A0A1W7HCT8; Q9WNX1; A0A1W7HC07; A0A1X9ZMH5; A0A1W7HCQ0; A0A1W7HCB0; A0A1W7HCQ3; X5GFI7; Q2VA24; A0A1W7HCI8; A0A1D8I0W7; Q82230; A0A1S6KER4; A0A1X9ZMG9; Q9QR99; O56621; Q9QRA1; Q85594; A0A1W7HCL7; A0A1D8I0X4; Q2VA18; Q2VA22; Q9QRA0; A0A1W7HC03; A0A1W7HCC4	0	3	0.7608	0	1	1	871.157	2611.46	-0.29	-0.00026	CID (Collision Induced Dissociation)	MS2	0	42.98	93.8651	50327	07132019_Danny_10K.raw	0/0	4.18	0	3.409e-05
	FALSE	High	Sequest HT (A2)	Unambiguous	EYQQLWLAAFAALPGSAK		2	24	Q9QR99; Q2VA18	A0A1W7HCT8; A0A1W7HC07; A0A1X9ZMH5; A0A1W7HCQ0; Q82335; A0A1W7HCB0; A0A1W7HCQ3; X5GFI7; Q2VA24; A0A1W7HCI8; A0A1D8I0W7; Q82230; A0A1X9ZMG9; Q9QR99; O56621; A0A1W7HC36; Q9QRA1; A0A1W7HCL7; A0A1D8I0X4; Q2VA18; Q2VA22; Q9QRA0; A0A1W7HC03; A0A1W7HCC4	0	2	0.7312	0	1	1	982.517	1964.03	-0.49	-0.00048	CID (Collision Induced Dissociation)	MS2	0	5.287	74.8325	41982	07132019_Danny_10K.raw	0/0	5.32	0	1.717e-06
	FALSE	High	Sequest HT (A2)	Unambiguous	EYQQLWLAAFAALPGSAK		2	24	Q9QR99; Q2VA18	A0A1W7HCT8; A0A1W7HC07; A0A1X9ZMH5; A0A1W7HCQ0; Q82335; A0A1W7HCB0; A0A1W7HCQ3; X5GFI7; Q2VA24; A0A1W7HCI8; A0A1D8I0W7; Q82230; A0A1X9ZMG9; Q9QR99; O56621; A0A1W7HC36; Q9QRA1; A0A1W7HCL7; A0A1D8I0X4; Q2VA18; Q2VA22; Q9QRA0; A0A1W7HC03; A0A1W7HCC4	0	3	0.6837	0	1	1	655.347	1964.03	-0.34	-0.00022	CID (Collision Induced Dissociation)	MS2	0	16.339	74.8343	41984	07132019_Danny_10K.raw	0/0	5.09	0	2.664e-05
	FALSE	High	Sequest HT (A2)	Unambiguous	EYQQLWLAAFAALPGSAK		2	24	Q9QR99; Q2VA18	A0A1W7HCT8; A0A1W7HC07; A0A1X9ZMH5; A0A1W7HCQ0; Q82335; A0A1W7HCB0; A0A1W7HCQ3; X5GFI7; Q2VA24; A0A1W7HCI8; A0A1D8I0W7; Q82230; A0A1X9ZMG9; Q9QR99; O56621; A0A1W7HC36; Q9QRA1; A0A1W7HCL7; A0A1D8I0X4; Q2VA18; Q2VA22; Q9QRA0; A0A1W7HC03; A0A1W7HCC4	0	3	0.6793	0	1	1	655.347	1964.03	-0.72	-0.00047	CID (Collision Induced Dissociation)	MS2	0	3.508	74.5415	41787	07132019_Danny_10K.raw	0/0	5.52	0	7.872e-06
	FALSE	High	Sequest HT (A2)	Unambiguous	EYQQLWLAAFAALPGSAK		2	24	Q9QR99; Q2VA18	A0A1W7HCT8; A0A1W7HC07; A0A1X9ZMH5; A0A1W7HCQ0; Q82335; A0A1W7HCB0; A0A1W7HCQ3; X5GFI7; Q2VA24; A0A1W7HCI8; A0A1D8I0W7; Q82230; A0A1X9ZMG9; Q9QR99; O56621; A0A1W7HC36; Q9QRA1; A0A1W7HCL7; A0A1D8I0X4; Q2VA18; Q2VA22; Q9QRA0; A0A1W7HC03; A0A1W7HCC4	0	2	0.7697	0	1	1	982.518	1964.03	0.07	7e-05	CID (Collision Induced Dissociation)	MS2	9.75104	12.086	74.2798	41629	07132019_Danny_10K.raw	0/0	6.08	0	2.142e-06
	FALSE	High	Sequest HT (A2)	Unambiguous	EYQQLWLAAFAALPGSAK		2	24	Q9QR99; Q2VA18	A0A1W7HCT8; A0A1W7HC07; A0A1X9ZMH5; A0A1W7HCQ0; Q82335; A0A1W7HCB0; A0A1W7HCQ3; X5GFI7; Q2VA24; A0A1W7HCI8; A0A1D8I0W7; Q82230; A0A1X9ZMG9; Q9QR99; O56621; A0A1W7HC36; Q9QRA1; A0A1W7HCL7; A0A1D8I0X4; Q2VA18; Q2VA22; Q9QRA0; A0A1W7HC03; A0A1W7HCC4	0	3	0.7193	0	1	1	655.346	1964.02	-2.02	-0.00132	CID (Collision Induced Dissociation)	MS2	0	43.97	74.2809	41630	07132019_Danny_10K.raw	0/0	5.45	0	2.901e-08
	FALSE	High	Sequest HT (A2)	Unambiguous	EYQQLWLAAFAALPGSAK		2	24	Q9QR99; Q2VA18	A0A1W7HCT8; A0A1W7HC07; A0A1X9ZMH5; A0A1W7HCQ0; Q82335; A0A1W7HCB0; A0A1W7HCQ3; X5GFI7; Q2VA24; A0A1W7HCI8; A0A1D8I0W7; Q82230; A0A1X9ZMG9; Q9QR99; O56621; A0A1W7HC36; Q9QRA1; A0A1W7HCL7; A0A1D8I0X4; Q2VA18; Q2VA22; Q9QRA0; A0A1W7HC03; A0A1W7HCC4	0	2	0.7243	0	1	1	982.517	1964.03	-0.24	-0.00024	CID (Collision Induced Dissociation)	MS2	1.19871	0.292	74.5397	41785	07132019_Danny_10K.raw	0/0	4.28	0	8.015e-05
	FALSE	High	Sequest HT (A2)	Unambiguous	EYQQLWLAAFAALPGSAK		2	24	Q9QR99; Q2VA18	A0A1W7HCT8; A0A1W7HC07; A0A1X9ZMH5; A0A1W7HCQ0; Q82335; A0A1W7HCB0; A0A1W7HCQ3; X5GFI7; Q2VA24; A0A1W7HCI8; A0A1D8I0W7; Q82230; A0A1X9ZMG9; Q9QR99; O56621; A0A1W7HC36; Q9QRA1; A0A1W7HCL7; A0A1D8I0X4; Q2VA18; Q2VA22; Q9QRA0; A0A1W7HC03; A0A1W7HCC4	0	2	0.6821	0	1	1	982.517	1964.03	-0.24	-0.00024	CID (Collision Induced Dissociation)	MS2	0	36.599	75.1129	42151	07132019_Danny_10K.raw	0/0	5.41	0	1.659e-06
	FALSE	High	Sequest HT (A2)	Unambiguous	EYQQLWLAAFAALPGSAK		2	24	Q9QR99; Q2VA18	A0A1W7HCT8; A0A1W7HC07; A0A1X9ZMH5; A0A1W7HCQ0; Q82335; A0A1W7HCB0; A0A1W7HCQ3; X5GFI7; Q2VA24; A0A1W7HCI8; A0A1D8I0W7; Q82230; A0A1X9ZMG9; Q9QR99; O56621; A0A1W7HC36; Q9QRA1; A0A1W7HCL7; A0A1D8I0X4; Q2VA18; Q2VA22; Q9QRA0; A0A1W7HC03; A0A1W7HCC4	0	2	0.5473	0	1	1	982.521	1964.03	3.55	0.00348	CID (Collision Induced Dissociation)	MS2	0	42.035	76.3501	42785	07132019_Danny_10K.raw	0/0	2.96	0	0.01772
	FALSE	High	Sequest HT (A2)	Unambiguous	EYQQLWLAAFAALPGSAK		2	24	Q9QR99; Q2VA18	A0A1W7HCT8; A0A1W7HC07; A0A1X9ZMH5; A0A1W7HCQ0; Q82335; A0A1W7HCB0; A0A1W7HCQ3; X5GFI7; Q2VA24; A0A1W7HCI8; A0A1D8I0W7; Q82230; A0A1X9ZMG9; Q9QR99; O56621; A0A1W7HC36; Q9QRA1; A0A1W7HCL7; A0A1D8I0X4; Q2VA18; Q2VA22; Q9QRA0; A0A1W7HC03; A0A1W7HCC4	0	3	0.7329	0	1	1	655.347	1964.03	-0.06	-4e-05	CID (Collision Induced Dissociation)	MS2	11.0333	43.775	75.1153	42153	07132019_Danny_10K.raw	0/0	4.38	0	1.631e-06
	FALSE	High	Sequest HT (A2)	Unambiguous	EYQQLWLAAFAALPGSAK		2	24	Q9QR99; Q2VA18	A0A1W7HCT8; A0A1W7HC07; A0A1X9ZMH5; A0A1W7HCQ0; Q82335; A0A1W7HCB0; A0A1W7HCQ3; X5GFI7; Q2VA24; A0A1W7HCI8; A0A1D8I0W7; Q82230; A0A1X9ZMG9; Q9QR99; O56621; A0A1W7HC36; Q9QRA1; A0A1W7HCL7; A0A1D8I0X4; Q2VA18; Q2VA22; Q9QRA0; A0A1W7HC03; A0A1W7HCC4	0	2	0.6758	0	1	1	982.517	1964.03	-0.18	-0.00018	CID (Collision Induced Dissociation)	MS2	21.1528	43.775	75.388	42297	07132019_Danny_10K.raw	0/0	5.09	0	4.314e-07
	FALSE	High	Sequest HT (A2)	Unambiguous	EYQQLWLAAFAALPGSAK		2	24	Q9QR99; Q2VA18	A0A1W7HCT8; A0A1W7HC07; A0A1X9ZMH5; A0A1W7HCQ0; Q82335; A0A1W7HCB0; A0A1W7HCQ3; X5GFI7; Q2VA24; A0A1W7HCI8; A0A1D8I0W7; Q82230; A0A1X9ZMG9; Q9QR99; O56621; A0A1W7HC36; Q9QRA1; A0A1W7HCL7; A0A1D8I0X4; Q2VA18; Q2VA22; Q9QRA0; A0A1W7HC03; A0A1W7HCC4	0	2	0.6769	0	1	1	982.515	1964.02	-2.17	-0.00213	CID (Collision Induced Dissociation)	MS2	15.7982	191.325	75.8389	42542	07132019_Danny_10K.raw	0/0	4.55	0	1.237e-05
	FALSE	High	Sequest HT (A2)	Unambiguous	DcTQPRPPPGPcPLcQDPTHWK	C2(Carbamidomethyl); C12(Carbamidomethyl); C15(Carbamidomethyl)	1	28	Q9QR99	A0A1W7HCT8; A0A1W7HC07; A0A1X9ZMH5; A0A1W7HCQ0; U3RC00; A0A1W7HCB0; U3REG1; A0A1W7HCQ3; X5GFI7; U3RJN7; A0A1W7HCI8; A0A1D8I0W7; Q82230; U3RGT8; Q9QR99; O56621; U3RBW9; A0A1W7HC36; Q9QRA1; U3REF4; U3RC60; A0A1W7HCL7; U3REG5; A0A1D8I0X4; Q9QRA0; A0A1W7HC03; A0A1W7HCC4; U3RC92	0	3	0.1062	0	1	1	882.067	2644.19	0.36	0.00032	CID (Collision Induced Dissociation)	MS2	0	39.29	30.3573	14469	07132019_Danny_10K.raw	0/0	4.52	0	8.564e-07
	FALSE	High	Sequest HT (A2)	Unambiguous	LAVQQFDPTAK		2	45	Q9QR99; Q2VA18	A0A1W7HCT8; Q9DKR8; A0A1W7HC07; Q9DKS2; B4YQA5; Q9WI14; A0A1X9ZMH5; A0A1W7HCQ0; Q08833; U3RC00; Q82335; A0A1W7HCB0; U3REG1; A0A1W7HCQ3; X5GFI7; E5RCL2; U3RJN7; Q2VA24; A0A1W7HCI8; Q82440; A0A1D8I0W7; Q82230; U3RGT8; A0A1X9ZMG9; Q9QR99; D5I144; O56621; U3RBW9; A0A1W7HC36; Q9QRA1; U3REF4; U3RC60; Q85594; A0A1W7HCL7; U3REG5; A0A1D8I0X4; Q9WS60; Q82343; Q2VA18; Q905D6; Q2VA22; Q9QRA0; A0A1W7HC03; A0A…	0	2	0.6238	0	1	1	609.33	1217.65	-0.36	-0.00022	CID (Collision Induced Dissociation)	MS2	12.1557	5.298	28.6247	13297	07132019_Danny_10K.raw	0/0	3.03	0	0.001698
	FALSE	High	Sequest HT (A2)	Unambiguous	LAVQQFDPTAK		2	45	Q9QR99; Q2VA18	A0A1W7HCT8; Q9DKR8; A0A1W7HC07; Q9DKS2; B4YQA5; Q9WI14; A0A1X9ZMH5; A0A1W7HCQ0; Q08833; U3RC00; Q82335; A0A1W7HCB0; U3REG1; A0A1W7HCQ3; X5GFI7; E5RCL2; U3RJN7; Q2VA24; A0A1W7HCI8; Q82440; A0A1D8I0W7; Q82230; U3RGT8; A0A1X9ZMG9; Q9QR99; D5I144; O56621; U3RBW9; A0A1W7HC36; Q9QRA1; U3REF4; U3RC60; Q85594; A0A1W7HCL7; U3REG5; A0A1D8I0X4; Q9WS60; Q82343; Q2VA18; Q905D6; Q2VA22; Q9QRA0; A0A1W7HC03; A0A…	0	2	0.6377	0	1	1	609.33	1217.65	0.04	2e-05	CID (Collision Induced Dissociation)	MS2	19.1587	18.238	28.102	12958	07132019_Danny_10K.raw	0/0	3.34	0	0.0022
	FALSE	High	Sequest HT (A2)	Unambiguous	LAVQQFDPTAK		2	45	Q9QR99; Q2VA18	A0A1W7HCT8; Q9DKR8; A0A1W7HC07; Q9DKS2; B4YQA5; Q9WI14; A0A1X9ZMH5; A0A1W7HCQ0; Q08833; U3RC00; Q82335; A0A1W7HCB0; U3REG1; A0A1W7HCQ3; X5GFI7; E5RCL2; U3RJN7; Q2VA24; A0A1W7HCI8; Q82440; A0A1D8I0W7; Q82230; U3RGT8; A0A1X9ZMG9; Q9QR99; D5I144; O56621; U3RBW9; A0A1W7HC36; Q9QRA1; U3REF4; U3RC60; Q85594; A0A1W7HCL7; U3REG5; A0A1D8I0X4; Q9WS60; Q82343; Q2VA18; Q905D6; Q2VA22; Q9QRA0; A0A1W7HC03; A0A…	0	2	0.6717	0	1	1	609.33	1217.65	-0.06	-4e-05	CID (Collision Induced Dissociation)	MS2	1.86214	0.678	28.3559	13129	07132019_Danny_10K.raw	0/0	3.29	0	0.0008923
	FALSE	High	Sequest HT (A2)	Unambiguous	RPmEPGDSSTTcGPLTL	M3(Oxidation); C12(Carbamidomethyl)	1	3	Q9QR99	Q9QR99; Q80814; Q76R59	0	2	0.6492	0	1	1	917.919	1834.83	0.07	6e-05	CID (Collision Induced Dissociation)	MS2	58.9829	89.794	32.3464	15790	07132019_Danny_10K.raw	0/0	3.25	0	0.007952
	FALSE	High	Sequest HT (A2)	Unambiguous	NTSVLGAGGQTQDHFK		2	6	Q82134; Q9QR99	Q82134; Q85727; Q9QR99; Q80814; Q9QRA1; Q76R59	0	2	0.7804	0	1	1	830.408	1659.81	0.44	0.00036	CID (Collision Induced Dissociation)	MS2	0	140.997	14.6242	4895	07132019_Danny_10K.raw	0/0	3.87	0	3.161e-06
	FALSE	High	Sequest HT (A2)	Unambiguous	NTSVLGAGGQTQDHFK		2	6	Q82134; Q9QR99	Q82134; Q85727; Q9QR99; Q80814; Q9QRA1; Q76R59	0	2	0.7474	0	1	1	830.409	1659.81	1.03	0.00085	CID (Collision Induced Dissociation)	MS2	0	323.483	14.9204	5045	07132019_Danny_10K.raw	0/0	3.8	0	3.063e-05
	FALSE	High	Sequest HT (A2)	Unambiguous	NTSVLGAGGQTQDHFK		2	6	Q82134; Q9QR99	Q82134; Q85727; Q9QR99; Q80814; Q9QRA1; Q76R59	0	3	0.236	0	1	1	553.941	1659.81	-0.64	-0.00035	CID (Collision Induced Dissociation)	MS2	26.9361	33.87	14.9128	5042	07132019_Danny_10K.raw	0/0	1.78	0	0.01851
	FALSE	High	Sequest HT (A2)	Selected	DcTQPRPPPGPcPLcQDPTHWK	C2(Carbamidomethyl); C12(Carbamidomethyl); C15(Carbamidomethyl)	1	28	Q9QR99	A0A1W7HCT8; A0A1W7HC07; A0A1X9ZMH5; A0A1W7HCQ0; U3RC00; A0A1W7HCB0; U3REG1; A0A1W7HCQ3; X5GFI7; U3RJN7; A0A1W7HCI8; A0A1D8I0W7; Q82230; U3RGT8; Q9QR99; O56621; U3RBW9; A0A1W7HC36; Q9QRA1; U3REF4; U3RC60; A0A1W7HCL7; U3REG5; A0A1D8I0X4; Q9QRA0; A0A1W7HC03; A0A1W7HCC4; U3RC92	0	3		0.029	2	2	882.067	2644.19	0.08	7e-05	CID (Collision Induced Dissociation)	MS2	7.35957	38.45	31.1524	14994	07132019_Danny_10K.raw	0/0	4.35	0	7.513e-07
	FALSE	High	Sequest HT (A2)	Unambiguous	DcTQPRPPPGPcPLcQDPTHWK	C2(Carbamidomethyl); C12(Carbamidomethyl); C15(Carbamidomethyl)	1	28	Q9QR99	A0A1W7HCT8; A0A1W7HC07; A0A1X9ZMH5; A0A1W7HCQ0; U3RC00; A0A1W7HCB0; U3REG1; A0A1W7HCQ3; X5GFI7; U3RJN7; A0A1W7HCI8; A0A1D8I0W7; Q82230; U3RGT8; Q9QR99; O56621; U3RBW9; A0A1W7HC36; Q9QRA1; U3REF4; U3RC60; A0A1W7HCL7; U3REG5; A0A1D8I0X4; Q9QRA0; A0A1W7HC03; A0A1W7HCC4; U3RC92	0	3	0.1146	0	1	1	882.066	2644.18	-0.4	-0.00035	CID (Collision Induced Dissociation)	MS2	0	21.752	30.6372	14650	07132019_Danny_10K.raw	0/0	5.41	0	1.47e-09
	FALSE	High	Sequest HT (A2)	Unambiguous	DcTQPRPPPGPcPLcQDPTHWK	C2(Carbamidomethyl); C12(Carbamidomethyl); C15(Carbamidomethyl)	1	28	Q9QR99	A0A1W7HCT8; A0A1W7HC07; A0A1X9ZMH5; A0A1W7HCQ0; U3RC00; A0A1W7HCB0; U3REG1; A0A1W7HCQ3; X5GFI7; U3RJN7; A0A1W7HCI8; A0A1D8I0W7; Q82230; U3RGT8; Q9QR99; O56621; U3RBW9; A0A1W7HC36; Q9QRA1; U3REF4; U3RC60; A0A1W7HCL7; U3REG5; A0A1D8I0X4; Q9QRA0; A0A1W7HC03; A0A1W7HCC4; U3RC92	0	3	0.1243	0	1	1	882.066	2644.18	-0.68	-0.0006	CID (Collision Induced Dissociation)	MS2	0	5.777	30.8925	14823	07132019_Danny_10K.raw	0/0	5.15	0	3.607e-09
	FALSE	High	Sequest HT (A2)	Unambiguous	LEPGPSSYDFHQLK		2	40	A0A1S6KER4; Q9QR99	A0A1W7HCT8; Q9WNX1; A0A1W7HC07; Q86918; A0A1X9ZMH5; A0A1W7HCQ0; U3RC00; A0A1W7HCB0; U3REG1; A0A1W7HCQ3; X5GFI7; U3RJN7; A0A1W7HCI8; A0A1D8I0W7; Q82230; A0A1S6KER4; A0A1S6KEP5; U3RGT8; A0A1X9ZMG9; Q9QR99; A0A1S6KEQ9; O56621; U3RBW9; A0A1S6KF62; A0A1S6KEQ6; A0A1W7HC36; Q9QRA1; U3REF4; U3RC60; Q85594; A0A1W7HCL7; U3REG5; A0A1D8I0X4; A0A1S6KER6; A0A1S6KEP8; A0A1S6KEP2; Q9QRA0; A0A1W7HC03; A0A1W7HCC4;…	0	2	0.3717	0	1	1	809.398	1617.79	-1.39	-0.00112	CID (Collision Induced Dissociation)	MS2	0	291.271	27.9908	12891	07132019_Danny_10K.raw	0/0	1.13	0	0.005767
	FALSE	High	Sequest HT (A2)	Unambiguous	LEPGPSSYDFHQLKK		2	31	A0A1S6KER4; Q9QR99	A0A1W7HCT8; Q9WNX1; A0A1W7HC07; Q86918; A0A1X9ZMH5; A0A1W7HCQ0; A0A1W7HCB0; A0A1W7HCQ3; X5GFI7; A0A1W7HCI8; A0A1D8I0W7; Q82230; A0A1S6KER4; A0A1S6KEP5; A0A1X9ZMG9; Q9QR99; A0A1S6KEQ9; O56621; A0A1S6KF62; A0A1S6KEQ6; A0A1W7HC36; Q9QRA1; Q85594; A0A1W7HCL7; A0A1D8I0X4; A0A1S6KER6; A0A1S6KEP8; A0A1S6KEP2; Q9QRA0; A0A1W7HC03; A0A1W7HCC4	1	2	0.4834	0	1	1	873.446	1745.88	-0.58	-0.00051	CID (Collision Induced Dissociation)	MS2	40.2777	58.407	21.1218	8545	07132019_Danny_10K.raw	0/0	2.71	0	0.004871
	FALSE	High	Sequest HT (A2)	Unambiguous	QEVSQAAPGSPQFmQTIR	M14(Oxidation)	2	34	Q9QR99; Q2VA18	A0A1W7HCT8; A0A1W7HC07; A0A1X9ZMH5; A0A1W7HCQ0; U3RC00; Q82335; A0A1W7HCB0; U3REG1; A0A1W7HCQ3; X5GFI7; U3RJN7; Q2VA24; A0A1W7HCI8; A0A1D8I0W7; Q82230; U3RGT8; A0A1X9ZMG9; Q9QR99; O56621; U3RBW9; A0A1W7HC36; Q9QRA1; U3REF4; U3RC60; Q85594; A0A1W7HCL7; U3REG5; A0A1D8I0X4; Q2VA18; Q2VA22; Q9QRA0; A0A1W7HC03; A0A1W7HCC4; U3RC92	0	2	0.7633	0	1	1	995.986	1990.96	-0.47	-0.00047	CID (Collision Induced Dissociation)	MS2	0	2.25	26.9837	12215	07132019_Danny_10K.raw	0/0	4.52	0	1.653e-06
	FALSE	High	Sequest HT (A2)	Unambiguous	QEVSQAAPGSPQFmQTIR	M14(Oxidation)	2	34	Q9QR99; Q2VA18	A0A1W7HCT8; A0A1W7HC07; A0A1X9ZMH5; A0A1W7HCQ0; U3RC00; Q82335; A0A1W7HCB0; U3REG1; A0A1W7HCQ3; X5GFI7; U3RJN7; Q2VA24; A0A1W7HCI8; A0A1D8I0W7; Q82230; U3RGT8; A0A1X9ZMG9; Q9QR99; O56621; U3RBW9; A0A1W7HC36; Q9QRA1; U3REF4; U3RC60; Q85594; A0A1W7HCL7; U3REG5; A0A1D8I0X4; Q2VA18; Q2VA22; Q9QRA0; A0A1W7HC03; A0A1W7HCC4; U3RC92	0	3	0.5514	0	1	1	664.326	1990.96	-0.2	-0.00014	CID (Collision Induced Dissociation)	MS2	3.09639	2.18	27.0334	12243	07132019_Danny_10K.raw	0/0	2.92	0	0.005605
	FALSE	High	Sequest HT (A2)	Unambiguous	QEVSQAAPGSPQFmQTIR	M14(Oxidation)	2	34	Q9QR99; Q2VA18	A0A1W7HCT8; A0A1W7HC07; A0A1X9ZMH5; A0A1W7HCQ0; U3RC00; Q82335; A0A1W7HCB0; U3REG1; A0A1W7HCQ3; X5GFI7; U3RJN7; Q2VA24; A0A1W7HCI8; A0A1D8I0W7; Q82230; U3RGT8; A0A1X9ZMG9; Q9QR99; O56621; U3RBW9; A0A1W7HC36; Q9QRA1; U3REF4; U3RC60; Q85594; A0A1W7HCL7; U3REG5; A0A1D8I0X4; Q2VA18; Q2VA22; Q9QRA0; A0A1W7HC03; A0A1W7HCC4; U3RC92	0	2	0.6658	0	1	1	995.986	1990.96	-0.6	-0.00059	CID (Collision Induced Dissociation)	MS2	0	58.01	26.725	12050	07132019_Danny_10K.raw	0/0	4.01	0	2.602e-06
	FALSE	High	Sequest HT (A2)	Unambiguous	QEVSQAAPGSPQFmQTIR	M14(Oxidation)	2	34	Q9QR99; Q2VA18	A0A1W7HCT8; A0A1W7HC07; A0A1X9ZMH5; A0A1W7HCQ0; U3RC00; Q82335; A0A1W7HCB0; U3REG1; A0A1W7HCQ3; X5GFI7; U3RJN7; Q2VA24; A0A1W7HCI8; A0A1D8I0W7; Q82230; U3RGT8; A0A1X9ZMG9; Q9QR99; O56621; U3RBW9; A0A1W7HC36; Q9QRA1; U3REF4; U3RC60; Q85594; A0A1W7HCL7; U3REG5; A0A1D8I0X4; Q2VA18; Q2VA22; Q9QRA0; A0A1W7HC03; A0A1W7HCC4; U3RC92	0	3	0.5403	0	1	1	664.326	1990.96	-1.12	-0.00075	CID (Collision Induced Dissociation)	MS2	23.1046	28.782	26.7619	12078	07132019_Danny_10K.raw	0/0	3.35	0	0.0009882
	FALSE	High	Sequest HT (A2)	Unambiguous	QEVSQAAPGSPQFmQTIR	M14(Oxidation)	2	34	Q9QR99; Q2VA18	A0A1W7HCT8; A0A1W7HC07; A0A1X9ZMH5; A0A1W7HCQ0; U3RC00; Q82335; A0A1W7HCB0; U3REG1; A0A1W7HCQ3; X5GFI7; U3RJN7; Q2VA24; A0A1W7HCI8; A0A1D8I0W7; Q82230; U3RGT8; A0A1X9ZMG9; Q9QR99; O56621; U3RBW9; A0A1W7HC36; Q9QRA1; U3REF4; U3RC60; Q85594; A0A1W7HCL7; U3REG5; A0A1D8I0X4; Q2VA18; Q2VA22; Q9QRA0; A0A1W7HC03; A0A1W7HCC4; U3RC92	0	2	0.7093	0	1	1	995.985	1990.96	-0.9	-0.0009	CID (Collision Induced Dissociation)	MS2	0	46.222	27.2466	12390	07132019_Danny_10K.raw	0/0	3.44	0	2.169e-05
	FALSE	High	Sequest HT (A2)	Unambiguous	DcTQPRPPPGPcPLcQDPTHWKR	C2(Carbamidomethyl); C12(Carbamidomethyl); C15(Carbamidomethyl)	1	28	Q9QR99	A0A1W7HCT8; A0A1W7HC07; A0A1X9ZMH5; A0A1W7HCQ0; U3RC00; A0A1W7HCB0; U3REG1; A0A1W7HCQ3; X5GFI7; U3RJN7; A0A1W7HCI8; A0A1D8I0W7; Q82230; U3RGT8; Q9QR99; O56621; U3RBW9; A0A1W7HC36; Q9QRA1; U3REF4; U3RC60; A0A1W7HCL7; U3REG5; A0A1D8I0X4; Q9QRA0; A0A1W7HC03; A0A1W7HCC4; U3RC92	1	3	0.0883	0	1	1	934.1	2800.29	-0.52	-0.00049	CID (Collision Induced Dissociation)	MS2	0	55.057	26.1755	11704	07132019_Danny_10K.raw	0/0	3.85	0	0.0001066
	FALSE	High	Sequest HT (A2)	Unambiguous	DcTQPRPPPGPcPLcQDPTHWKR	C2(Carbamidomethyl); C12(Carbamidomethyl); C15(Carbamidomethyl)	1	28	Q9QR99	A0A1W7HCT8; A0A1W7HC07; A0A1X9ZMH5; A0A1W7HCQ0; U3RC00; A0A1W7HCB0; U3REG1; A0A1W7HCQ3; X5GFI7; U3RJN7; A0A1W7HCI8; A0A1D8I0W7; Q82230; U3RGT8; Q9QR99; O56621; U3RBW9; A0A1W7HC36; Q9QRA1; U3REF4; U3RC60; A0A1W7HCL7; U3REG5; A0A1D8I0X4; Q9QRA0; A0A1W7HC03; A0A1W7HCC4; U3RC92	1	3	0.1413	0	1	1	934.1	2800.28	-0.85	-0.00079	CID (Collision Induced Dissociation)	MS2	0	307.035	25.9069	11492	07132019_Danny_10K.raw	0/0	5.59	0	4.231e-06
	FALSE	High	Sequest HT (A2)	Unambiguous	LNIALDNGLPEGTPK		2	23	Q9QR99; Q2VA18	A0A1W7HCT8; A0A1W7HC07; A0A1X9ZMH5; A0A1W7HCQ0; Q82335; A0A1W7HCB0; X5GFI7; Q2VA24; A0A1W7HCI8; A0A1D8I0W7; Q82230; A0A1X9ZMG9; Q9QR99; O56621; A0A1W7HC36; Q9QRA1; A0A1W7HCL7; A0A1D8I0X4; Q2VA18; Q2VA22; Q9QRA0; A0A1W7HC03; A0A1W7HCC4	0	2	0.6905	0	1	1	776.422	1551.84	-0.47	-0.00037	CID (Collision Induced Dissociation)	MS2	11.406	15.14	39.6675	20445	07132019_Danny_10K.raw	0/0	4.62	0	1.909e-06
	FALSE	High	Sequest HT (A2)	Unambiguous	LNIALDNGLPEGTPK		2	23	Q9QR99; Q2VA18	A0A1W7HCT8; A0A1W7HC07; A0A1X9ZMH5; A0A1W7HCQ0; Q82335; A0A1W7HCB0; X5GFI7; Q2VA24; A0A1W7HCI8; A0A1D8I0W7; Q82230; A0A1X9ZMG9; Q9QR99; O56621; A0A1W7HC36; Q9QRA1; A0A1W7HCL7; A0A1D8I0X4; Q2VA18; Q2VA22; Q9QRA0; A0A1W7HC03; A0A1W7HCC4	0	2	0.6364	0	1	1	776.422	1551.84	-0.63	-0.00049	CID (Collision Induced Dissociation)	MS2	4.79451	6.96	39.9407	20627	07132019_Danny_10K.raw	0/0	4.07	0	1.956e-05
	FALSE	High	Sequest HT (A2)	Unambiguous	QEVSQAAPGSPQFmQTIR	M14(Oxidation)	2	34	Q9QR99; Q2VA18	A0A1W7HCT8; A0A1W7HC07; A0A1X9ZMH5; A0A1W7HCQ0; U3RC00; Q82335; A0A1W7HCB0; U3REG1; A0A1W7HCQ3; X5GFI7; U3RJN7; Q2VA24; A0A1W7HCI8; A0A1D8I0W7; Q82230; U3RGT8; A0A1X9ZMG9; Q9QR99; O56621; U3RBW9; A0A1W7HC36; Q9QRA1; U3REF4; U3RC60; Q85594; A0A1W7HCL7; U3REG5; A0A1D8I0X4; Q2VA18; Q2VA22; Q9QRA0; A0A1W7HC03; A0A1W7HCC4; U3RC92	0	2	0.3961	0	1	1	995.987	1990.97	1.12	0.00112	CID (Collision Induced Dissociation)	MS2	52.474	236.007	39.2518	20183	07132019_Danny_10K.raw	0/0	2.07	0	0.005152
	FALSE	High	Sequest HT (A2)	Unambiguous	VQANNPQQQGLR		2	32	Q9QR99; Q2VA18	A0A1W7HCT8; A0A1W7HC07; A0A1X9ZMH5; A0A1W7HCQ0; U3RC00; Q82335; A0A1W7HCB0; U3REG1; A0A1W7HCQ3; X5GFI7; U3RJN7; Q2VA24; A0A1W7HCI8; A0A1D8I0W7; Q82230; U3RGT8; A0A1X9ZMG9; Q9QR99; O56621; U3RBW9; A0A1W7HC36; Q9QRA1; U3RC60; A0A1W7HCL7; U3REG5; A0A1D8I0X4; Q2VA18; Q2VA22; Q9QRA0; A0A1W7HC03; A0A1W7HCC4; U3RC92	0	2	0.6366	0	1	1	676.855	1352.7	-0.28	-0.00019	CID (Collision Induced Dissociation)	MS2	6.63709	3.211	9.0158	1954	07132019_Danny_10K.raw	0/0	3.44	0	0.0006414
	FALSE	High	Sequest HT (A2)	Unambiguous	KPPPNQPcFR	C8(Carbamidomethyl)	1	29	Q9QR99	A0A1W7HCT8; A0A1W7HC07; A0A1X9ZMH5; A0A1W7HCQ0; U3RC00; A0A1W7HCB0; U3REG1; A0A1W7HCQ3; X5GFI7; U3RJN7; A0A1W7HCI8; A0A1D8I0W7; Q82230; U3RGT8; A0A1X9ZMG9; Q9QR99; O56621; U3RBW9; A0A1W7HC36; Q9QRA1; U3REF4; U3RC60; A0A1W7HCL7; U3REG5; A0A1D8I0X4; Q9QRA0; A0A1W7HC03; A0A1W7HCC4; U3RC92	0	2	0.4751	0	1	1	620.816	1240.62	-0.49	-0.00031	CID (Collision Induced Dissociation)	MS2	1.80084	210.528	8.3403	1796	07132019_Danny_10K.raw	0/0	1.81	0	0.001156
	FALSE	High	Sequest HT (A2)	Unambiguous	KPPPNQPcFR	C8(Carbamidomethyl)	1	29	Q9QR99	A0A1W7HCT8; A0A1W7HC07; A0A1X9ZMH5; A0A1W7HCQ0; U3RC00; A0A1W7HCB0; U3REG1; A0A1W7HCQ3; X5GFI7; U3RJN7; A0A1W7HCI8; A0A1D8I0W7; Q82230; U3RGT8; A0A1X9ZMG9; Q9QR99; O56621; U3RBW9; A0A1W7HC36; Q9QRA1; U3REF4; U3RC60; A0A1W7HCL7; U3REG5; A0A1D8I0X4; Q9QRA0; A0A1W7HC03; A0A1W7HCC4; U3RC92	0	3	0.5427	0	1	1	414.213	1240.62	-0.7	-0.00029	CID (Collision Induced Dissociation)	MS2	5.99028	74.227	8.3276	1793	07132019_Danny_10K.raw	0/0	2.93	0	0.005071
	FALSE	High	Sequest HT (A2)	Unambiguous	GITGYNPLAGPLR		2	33	Q9QR99; Q2VA18	A0A1W7HCT8; A0A1W7HC07; A0A1X9ZMH5; A0A1W7HCQ0; U3RC00; Q82335; A0A1W7HCB0; U3REG1; A0A1W7HCQ3; X5GFI7; U3RJN7; Q2VA24; A0A1W7HCI8; A0A1D8I0W7; Q82230; U3RGT8; A0A1X9ZMG9; Q9QR99; O56621; U3RBW9; A0A1W7HC36; Q9QRA1; U3REF4; U3RC60; A0A1W7HCL7; U3REG5; A0A1D8I0X4; Q2VA18; Q2VA22; Q9QRA0; A0A1W7HC03; A0A1W7HCC4; U3RC92	0	2	0.6931	0	1	1	664.869	1328.73	-0.46	-0.00031	CID (Collision Induced Dissociation)	MS2	5.04997	1.767	40.6389	21076	07132019_Danny_10K.raw	0/0	2.9	0	0.001011
	FALSE	High	Sequest HT (A2)	Unambiguous	GITGYNPLAGPLR		2	33	Q9QR99; Q2VA18	A0A1W7HCT8; A0A1W7HC07; A0A1X9ZMH5; A0A1W7HCQ0; U3RC00; Q82335; A0A1W7HCB0; U3REG1; A0A1W7HCQ3; X5GFI7; U3RJN7; Q2VA24; A0A1W7HCI8; A0A1D8I0W7; Q82230; U3RGT8; A0A1X9ZMG9; Q9QR99; O56621; U3RBW9; A0A1W7HC36; Q9QRA1; U3REF4; U3RC60; A0A1W7HCL7; U3REG5; A0A1D8I0X4; Q2VA18; Q2VA22; Q9QRA0; A0A1W7HC03; A0A1W7HCC4; U3RC92	0	2	0.6364	0	1	1	664.869	1328.73	-0.46	-0.00031	CID (Collision Induced Dissociation)	MS2	0.535639	0.227	40.3788	20920	07132019_Danny_10K.raw	0/0	3.19	0	0.001901
	FALSE	High	Sequest HT (A2)	Unambiguous	KPPPNQPcFR	C8(Carbamidomethyl)	1	29	Q9QR99	A0A1W7HCT8; A0A1W7HC07; A0A1X9ZMH5; A0A1W7HCQ0; U3RC00; A0A1W7HCB0; U3REG1; A0A1W7HCQ3; X5GFI7; U3RJN7; A0A1W7HCI8; A0A1D8I0W7; Q82230; U3RGT8; A0A1X9ZMG9; Q9QR99; O56621; U3RBW9; A0A1W7HC36; Q9QRA1; U3REF4; U3RC60; A0A1W7HCL7; U3REG5; A0A1D8I0X4; Q9QRA0; A0A1W7HC03; A0A1W7HCC4; U3RC92	0	2	0.5304	0	1	1	620.816	1240.63	-0.1	-6e-05	CID (Collision Induced Dissociation)	MS2	0	823.003	8.9056	1903	07132019_Danny_10K.raw	0/0	1.81	0	0.02092
	FALSE	High	Sequest HT (A2)	Unambiguous	KPPPNQPcFR	C8(Carbamidomethyl)	1	29	Q9QR99	A0A1W7HCT8; A0A1W7HC07; A0A1X9ZMH5; A0A1W7HCQ0; U3RC00; A0A1W7HCB0; U3REG1; A0A1W7HCQ3; X5GFI7; U3RJN7; A0A1W7HCI8; A0A1D8I0W7; Q82230; U3RGT8; A0A1X9ZMG9; Q9QR99; O56621; U3RBW9; A0A1W7HC36; Q9QRA1; U3REF4; U3RC60; A0A1W7HCL7; U3REG5; A0A1D8I0X4; Q9QRA0; A0A1W7HC03; A0A1W7HCC4; U3RC92	0	3	0.3759	0	1	1	414.213	1240.62	-0.48	-0.0002	CID (Collision Induced Dissociation)	MS2	8.85388	354.256	8.8364	1892	07132019_Danny_10K.raw	0/0	2.66	0	0.002479
	FALSE	High	Sequest HT (A2)	Unambiguous	KPPPNQPcFR	C8(Carbamidomethyl)	1	29	Q9QR99	A0A1W7HCT8; A0A1W7HC07; A0A1X9ZMH5; A0A1W7HCQ0; U3RC00; A0A1W7HCB0; U3REG1; A0A1W7HCQ3; X5GFI7; U3RJN7; A0A1W7HCI8; A0A1D8I0W7; Q82230; U3RGT8; A0A1X9ZMG9; Q9QR99; O56621; U3RBW9; A0A1W7HC36; Q9QRA1; U3REF4; U3RC60; A0A1W7HCL7; U3REG5; A0A1D8I0X4; Q9QRA0; A0A1W7HC03; A0A1W7HCC4; U3RC92	0	2	0.4566	0	1	1	620.816	1240.63	-0.1	-6e-05	CID (Collision Induced Dissociation)	MS2	5.09675	403.655	8.607	1853	07132019_Danny_10K.raw	0/0	1.73	0	0.0134
	FALSE	High	Sequest HT (A2)	Unambiguous	KPPPNQPcFR	C8(Carbamidomethyl)	1	29	Q9QR99	A0A1W7HCT8; A0A1W7HC07; A0A1X9ZMH5; A0A1W7HCQ0; U3RC00; A0A1W7HCB0; U3REG1; A0A1W7HCQ3; X5GFI7; U3RJN7; A0A1W7HCI8; A0A1D8I0W7; Q82230; U3RGT8; A0A1X9ZMG9; Q9QR99; O56621; U3RBW9; A0A1W7HC36; Q9QRA1; U3REF4; U3RC60; A0A1W7HCL7; U3REG5; A0A1D8I0X4; Q9QRA0; A0A1W7HC03; A0A1W7HCC4; U3RC92	0	3	0.3417	0	1	1	414.213	1240.63	-0.11	-5e-05	CID (Collision Induced Dissociation)	MS2	7.08845	164.178	8.5799	1848	07132019_Danny_10K.raw	0/0	2.78	0	0.005275
	FALSE	High	Sequest HT (A2)	Unambiguous	GHTNSPLGDmLR	M10(Oxidation)	1	31	Q9QR99	A0A1W7HCT8; A0A1W7HC07; A0A1X9ZMH5; A0A1W7HCQ0; U3RC00; Q82335; A0A1W7HCB0; U3REG1; A0A1W7HCQ3; X5GFI7; U3RJN7; A0A1W7HCI8; A0A1D8I0W7; Q82230; U3RGT8; A0A1X9ZMG9; Q9QR99; O56621; U3RBW9; A0A1W7HC36; Q9QRA1; U3REF4; O70641; U3RC60; A0A1W7HCL7; U3REG5; A0A1D8I0X4; Q9QRA0; A0A1W7HC03; A0A1W7HCC4; U3RC92	0	2	0.8222	0	1	1	657.317	1313.63	0.07	5e-05	CID (Collision Induced Dissociation)	MS2	13.4971	36.084	9.3559	2366	07132019_Danny_10K.raw	0/0	3.43	0	0.0008088
	FALSE	High	Sequest HT (A2)	Unambiguous	GHTNSPLGDmLR	M10(Oxidation)	1	31	Q9QR99	A0A1W7HCT8; A0A1W7HC07; A0A1X9ZMH5; A0A1W7HCQ0; U3RC00; Q82335; A0A1W7HCB0; U3REG1; A0A1W7HCQ3; X5GFI7; U3RJN7; A0A1W7HCI8; A0A1D8I0W7; Q82230; U3RGT8; A0A1X9ZMG9; Q9QR99; O56621; U3RBW9; A0A1W7HC36; Q9QRA1; U3REF4; O70641; U3RC60; A0A1W7HCL7; U3REG5; A0A1D8I0X4; Q9QRA0; A0A1W7HC03; A0A1W7HCC4; U3RC92	0	2	0.7934	0	1	1	657.318	1313.63	1.65	0.00109	CID (Collision Induced Dissociation)	MS2	4.05283	38.66	9.6144	2541	07132019_Danny_10K.raw	0/0	3.05	0	0.001561
	FALSE	High	Sequest HT (A2)	Unambiguous	KPPPNQPcFR	C8(Carbamidomethyl)	1	29	Q9QR99	A0A1W7HCT8; A0A1W7HC07; A0A1X9ZMH5; A0A1W7HCQ0; U3RC00; A0A1W7HCB0; U3REG1; A0A1W7HCQ3; X5GFI7; U3RJN7; A0A1W7HCI8; A0A1D8I0W7; Q82230; U3RGT8; A0A1X9ZMG9; Q9QR99; O56621; U3RBW9; A0A1W7HC36; Q9QRA1; U3REF4; U3RC60; A0A1W7HCL7; U3REG5; A0A1D8I0X4; Q9QRA0; A0A1W7HC03; A0A1W7HCC4; U3RC92	0	2	0.4619	0	1	1	620.816	1240.63	-0.2	-0.00012	CID (Collision Induced Dissociation)	MS2	0	52.368	6.4756	1258	07132019_Danny_10K.raw	0/0	1.97	0	0.01989
	FALSE	High	Sequest HT (A2)	Unambiguous	KPPPNQPcFR	C8(Carbamidomethyl)	1	29	Q9QR99	A0A1W7HCT8; A0A1W7HC07; A0A1X9ZMH5; A0A1W7HCQ0; U3RC00; A0A1W7HCB0; U3REG1; A0A1W7HCQ3; X5GFI7; U3RJN7; A0A1W7HCI8; A0A1D8I0W7; Q82230; U3RGT8; A0A1X9ZMG9; Q9QR99; O56621; U3RBW9; A0A1W7HC36; Q9QRA1; U3REF4; U3RC60; A0A1W7HCL7; U3REG5; A0A1D8I0X4; Q9QRA0; A0A1W7HC03; A0A1W7HCC4; U3RC92	0	3	0.4865	0	1	1	414.214	1240.63	0.85	0.00035	CID (Collision Induced Dissociation)	MS2	1.55175	3.471	6.7437	1357	07132019_Danny_10K.raw	0/0	2.96	0	0.00633
	FALSE	High	Sequest HT (A2)	Unambiguous	KPPPNQPcFR	C8(Carbamidomethyl)	1	29	Q9QR99	A0A1W7HCT8; A0A1W7HC07; A0A1X9ZMH5; A0A1W7HCQ0; U3RC00; A0A1W7HCB0; U3REG1; A0A1W7HCQ3; X5GFI7; U3RJN7; A0A1W7HCI8; A0A1D8I0W7; Q82230; U3RGT8; A0A1X9ZMG9; Q9QR99; O56621; U3RBW9; A0A1W7HC36; Q9QRA1; U3REF4; U3RC60; A0A1W7HCL7; U3REG5; A0A1D8I0X4; Q9QRA0; A0A1W7HC03; A0A1W7HCC4; U3RC92	0	3	0.4029	0	1	1	414.213	1240.63	0.11	5e-05	CID (Collision Induced Dissociation)	MS2	10.2716	23.145	7.2768	1540	07132019_Danny_10K.raw	0/0	2.73	0	0.0227
	FALSE	High	Sequest HT (A2)	Unambiguous	KPPPNQPcFR	C8(Carbamidomethyl)	1	29	Q9QR99	A0A1W7HCT8; A0A1W7HC07; A0A1X9ZMH5; A0A1W7HCQ0; U3RC00; A0A1W7HCB0; U3REG1; A0A1W7HCQ3; X5GFI7; U3RJN7; A0A1W7HCI8; A0A1D8I0W7; Q82230; U3RGT8; A0A1X9ZMG9; Q9QR99; O56621; U3RBW9; A0A1W7HC36; Q9QRA1; U3REF4; U3RC60; A0A1W7HCL7; U3REG5; A0A1D8I0X4; Q9QRA0; A0A1W7HC03; A0A1W7HCC4; U3RC92	0	3	0.404	0	1	1	414.213	1240.63	-0.04	-2e-05	CID (Collision Induced Dissociation)	MS2	12.6091	51.713	7.5387	1608	07132019_Danny_10K.raw	0/0	2.97	0	0.01304
	FALSE	High	Sequest HT (A2)	Unambiguous	KPPPNQPcFR	C8(Carbamidomethyl)	1	29	Q9QR99	A0A1W7HCT8; A0A1W7HC07; A0A1X9ZMH5; A0A1W7HCQ0; U3RC00; A0A1W7HCB0; U3REG1; A0A1W7HCQ3; X5GFI7; U3RJN7; A0A1W7HCI8; A0A1D8I0W7; Q82230; U3RGT8; A0A1X9ZMG9; Q9QR99; O56621; U3RBW9; A0A1W7HC36; Q9QRA1; U3REF4; U3RC60; A0A1W7HCL7; U3REG5; A0A1D8I0X4; Q9QRA0; A0A1W7HC03; A0A1W7HCC4; U3RC92	0	2	0.4339	0	1	1	620.816	1240.63	-0.2	-0.00012	CID (Collision Induced Dissociation)	MS2	1.17248	236.452	8.0561	1730	07132019_Danny_10K.raw	0/0	1.89	0	0.002539
	FALSE	High	Sequest HT (A2)	Unambiguous	KPPPNQPcFR	C8(Carbamidomethyl)	1	29	Q9QR99	A0A1W7HCT8; A0A1W7HC07; A0A1X9ZMH5; A0A1W7HCQ0; U3RC00; A0A1W7HCB0; U3REG1; A0A1W7HCQ3; X5GFI7; U3RJN7; A0A1W7HCI8; A0A1D8I0W7; Q82230; U3RGT8; A0A1X9ZMG9; Q9QR99; O56621; U3RBW9; A0A1W7HC36; Q9QRA1; U3REF4; U3RC60; A0A1W7HCL7; U3REG5; A0A1D8I0X4; Q9QRA0; A0A1W7HC03; A0A1W7HCC4; U3RC92	0	3	0.4055	0	1	1	414.213	1240.63	-0.33	-0.00014	CID (Collision Induced Dissociation)	MS2	13.105	73.891	8.0506	1729	07132019_Danny_10K.raw	0/0	2.91	0	0.007141
	FALSE	High	Sequest HT (A2)	Unambiguous	KPPPNQPcFR	C8(Carbamidomethyl)	1	29	Q9QR99	A0A1W7HCT8; A0A1W7HC07; A0A1X9ZMH5; A0A1W7HCQ0; U3RC00; A0A1W7HCB0; U3REG1; A0A1W7HCQ3; X5GFI7; U3RJN7; A0A1W7HCI8; A0A1D8I0W7; Q82230; U3RGT8; A0A1X9ZMG9; Q9QR99; O56621; U3RBW9; A0A1W7HC36; Q9QRA1; U3REF4; U3RC60; A0A1W7HCL7; U3REG5; A0A1D8I0X4; Q9QRA0; A0A1W7HC03; A0A1W7HCC4; U3RC92	0	3	0.3745	0	1	1	414.214	1240.63	0.33	0.00014	CID (Collision Induced Dissociation)	MS2	13.5889	85.864	7.7963	1670	07132019_Danny_10K.raw	0/0	2.75	0	0.004388
	FALSE	High	Sequest HT (A2)	Unambiguous	KPPPNQPcFR	C8(Carbamidomethyl)	1	29	Q9QR99	A0A1W7HCT8; A0A1W7HC07; A0A1X9ZMH5; A0A1W7HCQ0; U3RC00; A0A1W7HCB0; U3REG1; A0A1W7HCQ3; X5GFI7; U3RJN7; A0A1W7HCI8; A0A1D8I0W7; Q82230; U3RGT8; A0A1X9ZMG9; Q9QR99; O56621; U3RBW9; A0A1W7HC36; Q9QRA1; U3REF4; U3RC60; A0A1W7HCL7; U3REG5; A0A1D8I0X4; Q9QRA0; A0A1W7HC03; A0A1W7HCC4; U3RC92	0	2	0.4565	0	1	1	620.816	1240.63	-0.39	-0.00025	CID (Collision Induced Dissociation)	MS2	16.1002	115.955	7.5418	1609	07132019_Danny_10K.raw	0/0	1.84	0	0.006493
	FALSE	High	Sequest HT (A2)	Unambiguous	KPPPNQPcFR	C8(Carbamidomethyl)	1	29	Q9QR99	A0A1W7HCT8; A0A1W7HC07; A0A1X9ZMH5; A0A1W7HCQ0; U3RC00; A0A1W7HCB0; U3REG1; A0A1W7HCQ3; X5GFI7; U3RJN7; A0A1W7HCI8; A0A1D8I0W7; Q82230; U3RGT8; A0A1X9ZMG9; Q9QR99; O56621; U3RBW9; A0A1W7HC36; Q9QRA1; U3REF4; U3RC60; A0A1W7HCL7; U3REG5; A0A1D8I0X4; Q9QRA0; A0A1W7HC03; A0A1W7HCC4; U3RC92	0	2	0.4286	0	1	1	620.816	1240.62	-0.49	-0.00031	CID (Collision Induced Dissociation)	MS2	1.75998	16.003	6.7445	1358	07132019_Danny_10K.raw	0/0	1.89	0	0.009731
	FALSE	High	Sequest HT (A2)	Unambiguous	KPPPNQPcFR	C8(Carbamidomethyl)	1	29	Q9QR99	A0A1W7HCT8; A0A1W7HC07; A0A1X9ZMH5; A0A1W7HCQ0; U3RC00; A0A1W7HCB0; U3REG1; A0A1W7HCQ3; X5GFI7; U3RJN7; A0A1W7HCI8; A0A1D8I0W7; Q82230; U3RGT8; A0A1X9ZMG9; Q9QR99; O56621; U3RBW9; A0A1W7HC36; Q9QRA1; U3REF4; U3RC60; A0A1W7HCL7; U3REG5; A0A1D8I0X4; Q9QRA0; A0A1W7HC03; A0A1W7HCC4; U3RC92	0	2	0.4889	0	1	1	620.816	1240.63	0	0	CID (Collision Induced Dissociation)	MS2	1.0796	35.25	7.0216	1457	07132019_Danny_10K.raw	0/0	2.25	0	0.001643
	FALSE	High	Sequest HT (A2)	Unambiguous	QEVSQAAPGSPQFMQTIR		2	34	Q9QR99; Q2VA18	A0A1W7HCT8; A0A1W7HC07; A0A1X9ZMH5; A0A1W7HCQ0; U3RC00; Q82335; A0A1W7HCB0; U3REG1; A0A1W7HCQ3; X5GFI7; U3RJN7; Q2VA24; A0A1W7HCI8; A0A1D8I0W7; Q82230; U3RGT8; A0A1X9ZMG9; Q9QR99; O56621; U3RBW9; A0A1W7HC36; Q9QRA1; U3REF4; U3RC60; Q85594; A0A1W7HCL7; U3REG5; A0A1D8I0X4; Q2VA18; Q2VA22; Q9QRA0; A0A1W7HC03; A0A1W7HCC4; U3RC92	0	2	0.6794	0	1	1	987.988	1974.97	-0.27	-0.00027	CID (Collision Induced Dissociation)	MS2	0	1000	35.7223	17931	07132019_Danny_10K.raw	0/0	5.49	0	1.318e-06
	FALSE	High	Sequest HT (A2)	Unambiguous	NTSVLGAGGQTQDHFK		2	6	Q82134; Q9QR99	Q82134; Q85727; Q9QR99; Q80814; Q9QRA1; Q76R59	0	2	0.5816	0	1	1	830.408	1659.81	-0.44	-0.00037	CID (Collision Induced Dissociation)	MS2	0	225.642	14.3753	4767	07132019_Danny_10K.raw	0/0	3.8	0	0.0002106
	FALSE	High	Sequest HT (A2)	Unambiguous	QAISNPTPGQEITQYSQLK		1	1	Q9QR99	Q9QR99	0	2	0.1639	0	1	1	1052.04	2103.07	-0.16	-0.00017	CID (Collision Induced Dissociation)	MS2	40.9572	57.828	37.7495	19245	07132019_Danny_10K.raw	0/0	2.38	0	0.002721
	FALSE	High	Sequest HT (A2)	Unambiguous	QEVSQAAPGSPQFMQTIR		2	34	Q9QR99; Q2VA18	A0A1W7HCT8; A0A1W7HC07; A0A1X9ZMH5; A0A1W7HCQ0; U3RC00; Q82335; A0A1W7HCB0; U3REG1; A0A1W7HCQ3; X5GFI7; U3RJN7; Q2VA24; A0A1W7HCI8; A0A1D8I0W7; Q82230; U3RGT8; A0A1X9ZMG9; Q9QR99; O56621; U3RBW9; A0A1W7HC36; Q9QRA1; U3REF4; U3RC60; Q85594; A0A1W7HCL7; U3REG5; A0A1D8I0X4; Q2VA18; Q2VA22; Q9QRA0; A0A1W7HC03; A0A1W7HCC4; U3RC92	0	2	0.5861	0	1	1	987.99	1974.97	1.34	0.00132	CID (Collision Induced Dissociation)	MS2	0	1000	35.997	18103	07132019_Danny_10K.raw	0/0	3.6	0	7.611e-05
	FALSE	High	Sequest HT (A2)	Unambiguous	GHTNSPLGDmLR	M10(Oxidation)	1	31	Q9QR99	A0A1W7HCT8; A0A1W7HC07; A0A1X9ZMH5; A0A1W7HCQ0; U3RC00; Q82335; A0A1W7HCB0; U3REG1; A0A1W7HCQ3; X5GFI7; U3RJN7; A0A1W7HCI8; A0A1D8I0W7; Q82230; U3RGT8; A0A1X9ZMG9; Q9QR99; O56621; U3RBW9; A0A1W7HC36; Q9QRA1; U3REF4; O70641; U3RC60; A0A1W7HCL7; U3REG5; A0A1D8I0X4; Q9QRA0; A0A1W7HC03; A0A1W7HCC4; U3RC92	0	3	0.5648	0	1	1	438.547	1313.63	-0.03	-1e-05	CID (Collision Induced Dissociation)	MS2	13.3447	13.827	9.6478	2560	07132019_Danny_10K.raw	0/0	3.01	0.0003153	0.02701
	FALSE	High	Sequest HT (A2)	Unambiguous	SLAYSNANKEcQK	C11(Carbamidomethyl)	1	39	Q9QR99	A0A1W7HCT8; Q9DKR8; A0A1W7HC07; Q9DKS2; B4YQA5; Q9WI14; A0A1X9ZMH5; A0A1W7HCQ0; Q08833; U3RC00; Q82335; U3REG1; A0A1W7HCQ3; X5GFI7; E5RCL2; U3RJN7; A0A1W7HCI8; Q82440; A0A1D8I0W7; Q82230; U3RGT8; A0A1X9ZMG9; Q9QR99; D5I144; O56621; U3RBW9; A0A1W7HC36; Q9QRA1; U3REF4; U3RC60; U3REG5; A0A1D8I0X4; Q9WS60; Q82343; Q905D6; Q9QRA0; A0A1W7HC03; A0A1W7HCC4; U3RC92	1	2	0.3691	0	1	1	756.859	1512.71	0.24	0.00018	CID (Collision Induced Dissociation)	MS2	0	129.106	5.828	912	07132019_Danny_10K.raw	0/0	2.98	0.0003153	0.02703
	FALSE	High	Sequest HT (A2)	Unambiguous	KPPPNQPcFR	C8(Carbamidomethyl)	1	29	Q9QR99	A0A1W7HCT8; A0A1W7HC07; A0A1X9ZMH5; A0A1W7HCQ0; U3RC00; A0A1W7HCB0; U3REG1; A0A1W7HCQ3; X5GFI7; U3RJN7; A0A1W7HCI8; A0A1D8I0W7; Q82230; U3RGT8; A0A1X9ZMG9; Q9QR99; O56621; U3RBW9; A0A1W7HC36; Q9QRA1; U3REF4; U3RC60; A0A1W7HCL7; U3REG5; A0A1D8I0X4; Q9QRA0; A0A1W7HC03; A0A1W7HCC4; U3RC92	0	2	0.5419	0	1	1	620.817	1240.63	0.2	0.00012	CID (Collision Induced Dissociation)	MS2	4.02935	234.533	7.802	1671	07132019_Danny_10K.raw	0/0	2.27	0.0003153	0.02723
	FALSE	High	Sequest HT (A2)	Unambiguous	GHTNSPLGDmLR	M10(Oxidation)	1	31	Q9QR99	A0A1W7HCT8; A0A1W7HC07; A0A1X9ZMH5; A0A1W7HCQ0; U3RC00; Q82335; A0A1W7HCB0; U3REG1; A0A1W7HCQ3; X5GFI7; U3RJN7; A0A1W7HCI8; A0A1D8I0W7; Q82230; U3RGT8; A0A1X9ZMG9; Q9QR99; O56621; U3RBW9; A0A1W7HC36; Q9QRA1; U3REF4; O70641; U3RC60; A0A1W7HCL7; U3REG5; A0A1D8I0X4; Q9QRA0; A0A1W7HC03; A0A1W7HCC4; U3RC92	0	3	0.5675	0	1	1	438.547	1313.63	-0.31	-0.00013	CID (Collision Induced Dissociation)	MS2	9.91332	2.296	9.3749	2379	07132019_Danny_10K.raw	0/0	3.26	0.0003153	0.02426
	FALSE	High	Sequest HT (A2)	Unambiguous	KPPPNQPcFR	C8(Carbamidomethyl)	1	29	Q9QR99	A0A1W7HCT8; A0A1W7HC07; A0A1X9ZMH5; A0A1W7HCQ0; U3RC00; A0A1W7HCB0; U3REG1; A0A1W7HCQ3; X5GFI7; U3RJN7; A0A1W7HCI8; A0A1D8I0W7; Q82230; U3RGT8; A0A1X9ZMG9; Q9QR99; O56621; U3RBW9; A0A1W7HC36; Q9QRA1; U3REF4; U3RC60; A0A1W7HCL7; U3REG5; A0A1D8I0X4; Q9QRA0; A0A1W7HC03; A0A1W7HCC4; U3RC92	0	3	0.4363	0	1	1	414.214	1240.63	0.55	0.00023	CID (Collision Induced Dissociation)	MS2	13.5196	32.705	6.4746	1257	07132019_Danny_10K.raw	0/0	2.59	0.0005951	0.04005
	FALSE	High	Sequest HT (A2)	Unambiguous	KPPPNQPcFR	C8(Carbamidomethyl)	1	29	Q9QR99	A0A1W7HCT8; A0A1W7HC07; A0A1X9ZMH5; A0A1W7HCQ0; U3RC00; A0A1W7HCB0; U3REG1; A0A1W7HCQ3; X5GFI7; U3RJN7; A0A1W7HCI8; A0A1D8I0W7; Q82230; U3RGT8; A0A1X9ZMG9; Q9QR99; O56621; U3RBW9; A0A1W7HC36; Q9QRA1; U3REF4; U3RC60; A0A1W7HCL7; U3REG5; A0A1D8I0X4; Q9QRA0; A0A1W7HC03; A0A1W7HCC4; U3RC92	0	3	0.4261	0	1	1	414.214	1240.63	1	0.00041	CID (Collision Induced Dissociation)	MS2	1.25105	9.352	7.0205	1456	07132019_Danny_10K.raw	0/0	2.91	0.0005951	0.02947
	FALSE	High	Sequest HT (A2)	Unambiguous	IALETPVWIcPINYSLLASLLPK	C10(Carbamidomethyl)	3	25	A0A1S6KER4; Q9QR99; Q2VA18	A0A1W7HCT8; Q9WNX1; A0A1W7HC07; A0A1X9ZMH5; A0A1W7HCQ0; A0A1W7HCB0; A0A1W7HCQ3; X5GFI7; Q2VA24; A0A1W7HCI8; A0A1D8I0W7; Q82230; A0A1S6KER4; A0A1X9ZMG9; Q9QR99; O56621; Q9QRA1; Q85594; A0A1W7HCL7; A0A1D8I0X4; Q2VA18; Q2VA22; Q9QRA0; A0A1W7HC03; A0A1W7HCC4	0	2	0.7333	0	1	1	1306.23	2611.45	-1.29	-0.00169	CID (Collision Induced Dissociation)	MS2	25.2749	500.778	95.4861	50901	07132019_Danny_10K.raw	0/0	3.45	0.000848	0.05923
	FALSE	High	Sequest HT (A2)	Unambiguous	TTPIVLTScLVDTK	C9(Carbamidomethyl)	2	8	Q82134; Q9QR99	Q82134; U3LWU0; Q85727; Q9QR99; Q80814; Q9QRA1; Q76R59; U3LWD4	0	2	0.4867	0	1	1	774.422	1547.84	0.53	0.00041	CID (Collision Induced Dissociation)	MS2	0	36.255	42.2837	22120	07132019_Danny_10K.raw	0/0	3	0.000848	0.06181
	FALSE	High	Sequest HT (A2)	Unambiguous	SLAYSNANKEcQK	C11(Carbamidomethyl)	1	39	Q9QR99	A0A1W7HCT8; Q9DKR8; A0A1W7HC07; Q9DKS2; B4YQA5; Q9WI14; A0A1X9ZMH5; A0A1W7HCQ0; Q08833; U3RC00; Q82335; U3REG1; A0A1W7HCQ3; X5GFI7; E5RCL2; U3RJN7; A0A1W7HCI8; Q82440; A0A1D8I0W7; Q82230; U3RGT8; A0A1X9ZMG9; Q9QR99; D5I144; O56621; U3RBW9; A0A1W7HC36; Q9QRA1; U3REF4; U3RC60; U3REG5; A0A1D8I0X4; Q9WS60; Q82343; Q905D6; Q9QRA0; A0A1W7HC03; A0A1W7HCC4; U3RC92	1	2	0.6793	0	1	1	756.859	1512.71	-0.49	-0.00037	CID (Collision Induced Dissociation)	MS2	29.4132	36.616	6.0836	1020	07132019_Danny_10K.raw	0/0	2.9	0.000848	0.04587
	FALSE	High	Sequest HT (A2)	Unambiguous	NNWAIIGR		2	8	Q82134; Q9QR99	Q82134; U3LWU0; Q85727; Q9QR99; Q80814; Q9QRA1; Q76R59; U3LWD4	0	2	0.4229	0	1	1	472.259	943.51	-0.94	-0.00044	CID (Collision Induced Dissociation)	MS2	57.1607	9.526	29.664	13991	07132019_Danny_10K.raw	0/0	2.27	0.001115	0.07308
	FALSE	High	Sequest HT (A2)	Unambiguous	GITGYNPLAGPLR		2	33	Q9QR99; Q2VA18	A0A1W7HCT8; A0A1W7HC07; A0A1X9ZMH5; A0A1W7HCQ0; U3RC00; Q82335; A0A1W7HCB0; U3REG1; A0A1W7HCQ3; X5GFI7; U3RJN7; Q2VA24; A0A1W7HCI8; A0A1D8I0W7; Q82230; U3RGT8; A0A1X9ZMG9; Q9QR99; O56621; U3RBW9; A0A1W7HC36; Q9QRA1; U3REF4; U3RC60; A0A1W7HCL7; U3REG5; A0A1D8I0X4; Q2VA18; Q2VA22; Q9QRA0; A0A1W7HC03; A0A1W7HCC4; U3RC92	0	2	0.4406	0	1	1	664.869	1328.73	-1.02	-0.00068	CID (Collision Induced Dissociation)	MS2	41.8654	12.156	40.1017	20745	07132019_Danny_10K.raw	0/0	2.86	0.001387	0.07737
	FALSE	High	Sequest HT (A2)	Unambiguous	IALETPVWIcPINYSLLASLLPK	C10(Carbamidomethyl)	3	25	A0A1S6KER4; Q9QR99; Q2VA18	A0A1W7HCT8; Q9WNX1; A0A1W7HC07; A0A1X9ZMH5; A0A1W7HCQ0; A0A1W7HCB0; A0A1W7HCQ3; X5GFI7; Q2VA24; A0A1W7HCI8; A0A1D8I0W7; Q82230; A0A1S6KER4; A0A1X9ZMG9; Q9QR99; O56621; Q9QRA1; Q85594; A0A1W7HCL7; A0A1D8I0X4; Q2VA18; Q2VA22; Q9QRA0; A0A1W7HC03; A0A1W7HCC4	0	2	0.6691	0	1	1	1306.23	2611.46	0.02	2e-05	CID (Collision Induced Dissociation)	MS2	72.2038	121.811	95.1862	50798	07132019_Danny_10K.raw	0/0	2.69	0.00193	0.08487
	FALSE	High	Sequest HT (A2)	Unambiguous	DcTQPRPPPGPcPLcQDPTHWK	C2(Carbamidomethyl); C12(Carbamidomethyl); C15(Carbamidomethyl)	1	28	Q9QR99	A0A1W7HCT8; A0A1W7HC07; A0A1X9ZMH5; A0A1W7HCQ0; U3RC00; A0A1W7HCB0; U3REG1; A0A1W7HCQ3; X5GFI7; U3RJN7; A0A1W7HCI8; A0A1D8I0W7; Q82230; U3RGT8; Q9QR99; O56621; U3RBW9; A0A1W7HC36; Q9QRA1; U3REF4; U3RC60; A0A1W7HCL7; U3REG5; A0A1D8I0X4; Q9QRA0; A0A1W7HC03; A0A1W7HCC4; U3RC92	0	2	0.3386	0	1	1	1322.59	2644.18	-1.2	-0.00159	CID (Collision Induced Dissociation)	MS2	0	1000	30.9694	14863	07132019_Danny_10K.raw	0/0	2.54	0.002459	0.08968
	FALSE	High	Sequest HT (A2)	Unambiguous	AcQTWTPK	C2(Carbamidomethyl)	1	18	Q9QR99	A0A1W7HCT8; A0A1W7HC07; A0A1X9ZMH5; A0A1W7HCQ0; Q82335; A0A1W7HCB0; A0A1W7HCQ3; X5GFI7; A0A1W7HCI8; Q82230; A0A1X9ZMG9; Q9QR99; A0A1W7HC36; Q9QRA1; A0A1W7HCL7; Q9QRA0; A0A1W7HC03; A0A1W7HCC4	0	2	0.2517	0	1	1	496.237	991.467	0.02	1e-05	CID (Collision Induced Dissociation)	MS2	27.0772	2.461	9.3146	2329	07132019_Danny_10K.raw	0/0	2.98	0.003233	0.09887
	FALSE	High	Sequest HT (A2)	Unambiguous	KPPPNQPcFR	C8(Carbamidomethyl)	1	29	Q9QR99	A0A1W7HCT8; A0A1W7HC07; A0A1X9ZMH5; A0A1W7HCQ0; U3RC00; A0A1W7HCB0; U3REG1; A0A1W7HCQ3; X5GFI7; U3RJN7; A0A1W7HCI8; A0A1D8I0W7; Q82230; U3RGT8; A0A1X9ZMG9; Q9QR99; O56621; U3RBW9; A0A1W7HC36; Q9QRA1; U3REF4; U3RC60; A0A1W7HCL7; U3REG5; A0A1D8I0X4; Q9QRA0; A0A1W7HC03; A0A1W7HCC4; U3RC92	0	2	0.432	0	1	1	620.816	1240.63	-0.39	-0.00025	CID (Collision Induced Dissociation)	MS2	27.8145	70.994	7.2786	1541	07132019_Danny_10K.raw	0/0	1.69	0.004448	0.1341
FALSE	High	None	X5GFI7	Gag polyprotein OS=Human T-lymphotropic virus 1 OX=11908 GN=gag PE=4 SV=1	0	152.391	69.697	22	116	9	1	429	47.6	8.05	436.31	22
	Checked	Confidence	Identifying Node	PSM Ambiguity	Annotated Sequence	Modifications	# Protein Groups	# Proteins	Master Protein Accessions	Protein Accessions	# Missed Cleavages	Charge	DeltaScore	DeltaCn	Rank	Search Engine Rank	m/z [Da]	MH+ [Da]	DeltaM [ppm]	Deltam/z [Da]	Activation Type	MS Order	Isolation Interference [%]	Ion Inject Time [ms]	RT [min]	First Scan	Spectrum File	Ions Matched	XCorr	Percolator q-Value	Percolator PEP
	FALSE	High	Sequest HT (A2)	Unambiguous	LKPTIPEPEPEEDALLLDLPTDIPHPK		1	6	Q9QR99	A0A1W7HC07; X5GFI7; Q9QR99; O56621; Q9QRA1; Q9QRA0	0	3	0.6005	0	1	1	1006.54	3017.61	-0.37	-0.00037	CID (Collision Induced Dissociation)	MS2	8.76923	28.004	57.9612	31839	07132019_Danny_10K.raw	0/0	4.08	0	0.004775
	FALSE	High	Sequest HT (A2)	Unambiguous	LKPTIPEPEPEEDALLLDLPTDIPHPK		1	6	Q9QR99	A0A1W7HC07; X5GFI7; Q9QR99; O56621; Q9QRA1; Q9QRA0	0	2	0.6856	0	1	1	1509.31	3017.62	2.37	0.00357	CID (Collision Induced Dissociation)	MS2	0	271.445	57.4491	31545	07132019_Danny_10K.raw	0/0	4.04	0	0.004347
	FALSE	High	Sequest HT (A2)	Unambiguous	LKPTIPEPEPEEDALLLDLPTDIPHPK		1	6	Q9QR99	A0A1W7HC07; X5GFI7; Q9QR99; O56621; Q9QRA1; Q9QRA0	0	3	0.6402	0	1	1	1006.54	3017.61	1.45	0.00146	CID (Collision Induced Dissociation)	MS2	4.14593	8.509	57.3641	31476	07132019_Danny_10K.raw	0/0	3.53	0	6.448e-05
	FALSE	High	Sequest HT (A2)	Unambiguous	REYQQLWLAAFAALPGSAK		2	24	Q9QR99; Q2VA18	A0A1W7HCT8; A0A1W7HC07; A0A1X9ZMH5; A0A1W7HCQ0; Q82335; A0A1W7HCB0; A0A1W7HCQ3; X5GFI7; Q2VA24; A0A1W7HCI8; A0A1D8I0W7; Q82230; A0A1X9ZMG9; Q9QR99; O56621; A0A1W7HC36; Q9QRA1; A0A1W7HCL7; A0A1D8I0X4; Q2VA18; Q2VA22; Q9QRA0; A0A1W7HC03; A0A1W7HCC4	1	2	0.6014	0	1	1	1060.57	2120.13	0.68	0.00072	CID (Collision Induced Dissociation)	MS2	52.6025	62.448	62.1416	34430	07132019_Danny_10K.raw	0/0	4.29	0	1.735e-05
	FALSE	High	Sequest HT (A2)	Unambiguous	REYQQLWLAAFAALPGSAK		2	24	Q9QR99; Q2VA18	A0A1W7HCT8; A0A1W7HC07; A0A1X9ZMH5; A0A1W7HCQ0; Q82335; A0A1W7HCB0; A0A1W7HCQ3; X5GFI7; Q2VA24; A0A1W7HCI8; A0A1D8I0W7; Q82230; A0A1X9ZMG9; Q9QR99; O56621; A0A1W7HC36; Q9QRA1; A0A1W7HCL7; A0A1D8I0X4; Q2VA18; Q2VA22; Q9QRA0; A0A1W7HC03; A0A1W7HCC4	1	3	0.5728	0	1	1	707.381	2120.13	0.01	1e-05	CID (Collision Induced Dissociation)	MS2	0	11.256	62.3929	34579	07132019_Danny_10K.raw	0/0	4.05	0	0.0001135
	FALSE	High	Sequest HT (A2)	Unambiguous	REYQQLWLAAFAALPGSAK		2	24	Q9QR99; Q2VA18	A0A1W7HCT8; A0A1W7HC07; A0A1X9ZMH5; A0A1W7HCQ0; Q82335; A0A1W7HCB0; A0A1W7HCQ3; X5GFI7; Q2VA24; A0A1W7HCI8; A0A1D8I0W7; Q82230; A0A1X9ZMG9; Q9QR99; O56621; A0A1W7HC36; Q9QRA1; A0A1W7HCL7; A0A1D8I0X4; Q2VA18; Q2VA22; Q9QRA0; A0A1W7HC03; A0A1W7HCC4	1	3	0.573	0	1	1	707.381	2120.13	-0.59	-0.00042	CID (Collision Induced Dissociation)	MS2	7.712	42.503	62.1106	34410	07132019_Danny_10K.raw	0/0	4.59	0	0.0001903
	FALSE	High	Sequest HT (A2)	Unambiguous	LNIALDNGLPEGTPKDPILR		1	20	Q9QR99	A0A1W7HCT8; A0A1W7HC07; A0A1X9ZMH5; A0A1W7HCQ0; Q82335; A0A1W7HCB0; X5GFI7; A0A1W7HCI8; A0A1D8I0W7; Q82230; A0A1X9ZMG9; Q9QR99; O56621; A0A1W7HC36; Q9QRA1; A0A1W7HCL7; A0A1D8I0X4; Q9QRA0; A0A1W7HC03; A0A1W7HCC4	1	3	0.7236	0	1	1	716.068	2146.19	0.87	0.00062	CID (Collision Induced Dissociation)	MS2	56.9445	25.87	47.0051	25008	07132019_Danny_10K.raw	0/0	2.75	0	0.002616
	FALSE	High	Sequest HT (A2)	Unambiguous	DLQAIKQEVSQAAPGSPQFmQTIR	M20(Oxidation)	2	34	Q9QR99; Q2VA18	A0A1W7HCT8; A0A1W7HC07; A0A1X9ZMH5; A0A1W7HCQ0; U3RC00; Q82335; A0A1W7HCB0; U3REG1; A0A1W7HCQ3; X5GFI7; U3RJN7; Q2VA24; A0A1W7HCI8; A0A1D8I0W7; Q82230; U3RGT8; A0A1X9ZMG9; Q9QR99; O56621; U3RBW9; A0A1W7HC36; Q9QRA1; U3REF4; U3RC60; Q85594; A0A1W7HCL7; U3REG5; A0A1D8I0X4; Q2VA18; Q2VA22; Q9QRA0; A0A1W7HC03; A0A1W7HCC4; U3RC92	1	3	0.6659	0	1	1	887.122	2659.35	0.8	0.0007	CID (Collision Induced Dissociation)	MS2	0	43.07	47.0869	25060	07132019_Danny_10K.raw	0/0	4.31	0	1.108e-05
	FALSE	High	Sequest HT (A2)	Unambiguous	DLQAIKQEVSQAAPGSPQFmQTIR	M20(Oxidation)	2	34	Q9QR99; Q2VA18	A0A1W7HCT8; A0A1W7HC07; A0A1X9ZMH5; A0A1W7HCQ0; U3RC00; Q82335; A0A1W7HCB0; U3REG1; A0A1W7HCQ3; X5GFI7; U3RJN7; Q2VA24; A0A1W7HCI8; A0A1D8I0W7; Q82230; U3RGT8; A0A1X9ZMG9; Q9QR99; O56621; U3RBW9; A0A1W7HC36; Q9QRA1; U3REF4; U3RC60; Q85594; A0A1W7HCL7; U3REG5; A0A1D8I0X4; Q2VA18; Q2VA22; Q9QRA0; A0A1W7HC03; A0A1W7HCC4; U3RC92	1	2	0.7316	0	1	1	1330.18	2659.35	0.11	0.00015	CID (Collision Induced Dissociation)	MS2	0	279.407	47.1535	25106	07132019_Danny_10K.raw	0/0	5.29	0	5.883e-07
	FALSE	High	Sequest HT (A2)	Unambiguous	DLQAIKQEVSQAAPGSPQFmQTIR	M20(Oxidation)	2	34	Q9QR99; Q2VA18	A0A1W7HCT8; A0A1W7HC07; A0A1X9ZMH5; A0A1W7HCQ0; U3RC00; Q82335; A0A1W7HCB0; U3REG1; A0A1W7HCQ3; X5GFI7; U3RJN7; Q2VA24; A0A1W7HCI8; A0A1D8I0W7; Q82230; U3RGT8; A0A1X9ZMG9; Q9QR99; O56621; U3RBW9; A0A1W7HC36; Q9QRA1; U3REF4; U3RC60; Q85594; A0A1W7HCL7; U3REG5; A0A1D8I0X4; Q2VA18; Q2VA22; Q9QRA0; A0A1W7HC03; A0A1W7HCC4; U3RC92	1	3	0.5767	0	1	1	887.123	2659.35	0.86	0.00077	CID (Collision Induced Dissociation)	MS2	0	0.895	47.3525	25235	07132019_Danny_10K.raw	0/0	3.26	0	0.0001132
	FALSE	High	Sequest HT (A2)	Unambiguous	DLQAIKQEVSQAAPGSPQFmQTIR	M20(Oxidation)	2	34	Q9QR99; Q2VA18	A0A1W7HCT8; A0A1W7HC07; A0A1X9ZMH5; A0A1W7HCQ0; U3RC00; Q82335; A0A1W7HCB0; U3REG1; A0A1W7HCQ3; X5GFI7; U3RJN7; Q2VA24; A0A1W7HCI8; A0A1D8I0W7; Q82230; U3RGT8; A0A1X9ZMG9; Q9QR99; O56621; U3RBW9; A0A1W7HC36; Q9QRA1; U3REF4; U3RC60; Q85594; A0A1W7HCL7; U3REG5; A0A1D8I0X4; Q2VA18; Q2VA22; Q9QRA0; A0A1W7HC03; A0A1W7HCC4; U3RC92	1	2	0.6064	0	1	1	1330.18	2659.35	-0.99	-0.00132	CID (Collision Induced Dissociation)	MS2	0	9.932	47.4014	25279	07132019_Danny_10K.raw	0/0	4.98	0	1.273e-05
	FALSE	High	Sequest HT (A2)	Unambiguous	DLQAIKQEVSQAAPGSPQFmQTIR	M20(Oxidation)	2	34	Q9QR99; Q2VA18	A0A1W7HCT8; A0A1W7HC07; A0A1X9ZMH5; A0A1W7HCQ0; U3RC00; Q82335; A0A1W7HCB0; U3REG1; A0A1W7HCQ3; X5GFI7; U3RJN7; Q2VA24; A0A1W7HCI8; A0A1D8I0W7; Q82230; U3RGT8; A0A1X9ZMG9; Q9QR99; O56621; U3RBW9; A0A1W7HC36; Q9QRA1; U3REF4; U3RC60; Q85594; A0A1W7HCL7; U3REG5; A0A1D8I0X4; Q2VA18; Q2VA22; Q9QRA0; A0A1W7HC03; A0A1W7HCC4; U3RC92	1	3	0.6686	0	1	1	887.121	2659.35	-0.51	-0.00045	CID (Collision Induced Dissociation)	MS2	0	3.297	47.6124	25400	07132019_Danny_10K.raw	0/0	3.53	0	0.001727
	FALSE	High	Sequest HT (A2)	Unambiguous	DLQAIKQEVSQAAPGSPQFmQTIR	M20(Oxidation)	2	34	Q9QR99; Q2VA18	A0A1W7HCT8; A0A1W7HC07; A0A1X9ZMH5; A0A1W7HCQ0; U3RC00; Q82335; A0A1W7HCB0; U3REG1; A0A1W7HCQ3; X5GFI7; U3RJN7; Q2VA24; A0A1W7HCI8; A0A1D8I0W7; Q82230; U3RGT8; A0A1X9ZMG9; Q9QR99; O56621; U3RBW9; A0A1W7HC36; Q9QRA1; U3REF4; U3RC60; Q85594; A0A1W7HCL7; U3REG5; A0A1D8I0X4; Q2VA18; Q2VA22; Q9QRA0; A0A1W7HC03; A0A1W7HCC4; U3RC92	1	2	0.7306	0	1	1	1330.18	2659.35	-0.35	-0.00046	CID (Collision Induced Dissociation)	MS2	0	173.363	47.6886	25440	07132019_Danny_10K.raw	0/0	4.64	0	4.431e-05
	FALSE	High	Sequest HT (A2)	Unambiguous	GLAAHHWLNFLQAAYR		1	31	Q9QR99	A0A1W7HCT8; A0A1W7HC07; Q86918; A0A1X9ZMH5; A0A1W7HCQ0; A0A1W7HCB0; U3REG1; A0A1W7HCQ3; X5GFI7; U3RJN7; A0A1W7HCI8; A0A1D8I0W7; Q82230; A0A1S6KEP5; A0A1X9ZMG9; Q9QR99; O56621; U3RBW9; A0A1S6KF62; A0A1W7HC36; Q9QRA1; U3REF4; U3RC60; Q85594; A0A1W7HCL7; U3REG5; A0A1D8I0X4; A0A1S6KEP2; Q9QRA0; A0A1W7HC03; A0A1W7HCC4	0	3	0.7219	0	1	1	623.329	1867.97	-0.18	-0.00011	CID (Collision Induced Dissociation)	MS2	35.7041	1.373	44.3079	23500	07132019_Danny_10K.raw	0/0	4.53	0	5.272e-05
	FALSE	High	Sequest HT (A2)	Unambiguous	GLAAHHWLNFLQAAYR		1	31	Q9QR99	A0A1W7HCT8; A0A1W7HC07; Q86918; A0A1X9ZMH5; A0A1W7HCQ0; A0A1W7HCB0; U3REG1; A0A1W7HCQ3; X5GFI7; U3RJN7; A0A1W7HCI8; A0A1D8I0W7; Q82230; A0A1S6KEP5; A0A1X9ZMG9; Q9QR99; O56621; U3RBW9; A0A1S6KF62; A0A1W7HC36; Q9QRA1; U3REF4; U3RC60; Q85594; A0A1W7HCL7; U3REG5; A0A1D8I0X4; A0A1S6KEP2; Q9QRA0; A0A1W7HC03; A0A1W7HCC4	0	2	0.7494	0	1	1	934.489	1867.97	-0.57	-0.00053	CID (Collision Induced Dissociation)	MS2	5.821	34.77	44.3626	23544	07132019_Danny_10K.raw	0/0	4.07	0	1.587e-05
	FALSE	High	Sequest HT (A2)	Unambiguous	GLAAHHWLNFLQAAYR		1	31	Q9QR99	A0A1W7HCT8; A0A1W7HC07; Q86918; A0A1X9ZMH5; A0A1W7HCQ0; A0A1W7HCB0; U3REG1; A0A1W7HCQ3; X5GFI7; U3RJN7; A0A1W7HCI8; A0A1D8I0W7; Q82230; A0A1S6KEP5; A0A1X9ZMG9; Q9QR99; O56621; U3RBW9; A0A1S6KF62; A0A1W7HC36; Q9QRA1; U3REF4; U3RC60; Q85594; A0A1W7HCL7; U3REG5; A0A1D8I0X4; A0A1S6KEP2; Q9QRA0; A0A1W7HC03; A0A1W7HCC4	0	3	0.7696	0	1	1	623.328	1867.97	-0.38	-0.00024	CID (Collision Induced Dissociation)	MS2	3.05292	2.234	44.56	23656	07132019_Danny_10K.raw	0/0	5.86	0	5.145e-06
	FALSE	High	Sequest HT (A2)	Unambiguous	GLAAHHWLNFLQAAYR		1	31	Q9QR99	A0A1W7HCT8; A0A1W7HC07; Q86918; A0A1X9ZMH5; A0A1W7HCQ0; A0A1W7HCB0; U3REG1; A0A1W7HCQ3; X5GFI7; U3RJN7; A0A1W7HCI8; A0A1D8I0W7; Q82230; A0A1S6KEP5; A0A1X9ZMG9; Q9QR99; O56621; U3RBW9; A0A1S6KF62; A0A1W7HC36; Q9QRA1; U3REF4; U3RC60; Q85594; A0A1W7HCL7; U3REG5; A0A1D8I0X4; A0A1S6KEP2; Q9QRA0; A0A1W7HC03; A0A1W7HCC4	0	2	0.6963	0	1	1	934.49	1867.97	0.93	0.00087	CID (Collision Induced Dissociation)	MS2	22.2604	83.056	44.6894	23731	07132019_Danny_10K.raw	0/0	4.38	0	2.807e-05
	FALSE	High	Sequest HT (A2)	Unambiguous	LNIALDNGLPEGTPKDPILR		1	20	Q9QR99	A0A1W7HCT8; A0A1W7HC07; A0A1X9ZMH5; A0A1W7HCQ0; Q82335; A0A1W7HCB0; X5GFI7; A0A1W7HCI8; A0A1D8I0W7; Q82230; A0A1X9ZMG9; Q9QR99; O56621; A0A1W7HC36; Q9QRA1; A0A1W7HCL7; A0A1D8I0X4; Q9QRA0; A0A1W7HC03; A0A1W7HCC4	1	3	0.8083	0	1	1	716.069	2146.19	2.75	0.00197	CID (Collision Induced Dissociation)	MS2	0.555011	7.546	45.6999	24162	07132019_Danny_10K.raw	0/0	2.66	0	0.01457
	FALSE	High	Sequest HT (A2)	Unambiguous	LNIALDNGLPEGTPKDPILR		1	20	Q9QR99	A0A1W7HCT8; A0A1W7HC07; A0A1X9ZMH5; A0A1W7HCQ0; Q82335; A0A1W7HCB0; X5GFI7; A0A1W7HCI8; A0A1D8I0W7; Q82230; A0A1X9ZMG9; Q9QR99; O56621; A0A1W7HC36; Q9QRA1; A0A1W7HCL7; A0A1D8I0X4; Q9QRA0; A0A1W7HC03; A0A1W7HCC4	1	2	0.7246	0	1	1	1073.6	2146.19	-0.26	-0.00028	CID (Collision Induced Dissociation)	MS2	0	44.525	45.7024	24165	07132019_Danny_10K.raw	0/0	5.12	0	2.343e-06
	FALSE	High	Sequest HT (A2)	Unambiguous	LNIALDNGLPEGTPKDPILR		1	20	Q9QR99	A0A1W7HCT8; A0A1W7HC07; A0A1X9ZMH5; A0A1W7HCQ0; Q82335; A0A1W7HCB0; X5GFI7; A0A1W7HCI8; A0A1D8I0W7; Q82230; A0A1X9ZMG9; Q9QR99; O56621; A0A1W7HC36; Q9QRA1; A0A1W7HCL7; A0A1D8I0X4; Q9QRA0; A0A1W7HC03; A0A1W7HCC4	1	2	0.7013	0	1	1	1073.6	2146.18	-1.51	-0.00162	CID (Collision Induced Dissociation)	MS2	0	106.156	45.9987	24348	07132019_Danny_10K.raw	0/0	3.75	0	0.006341
	FALSE	High	Sequest HT (A2)	Unambiguous	LNIALDNGLPEGTPKDPILR		1	20	Q9QR99	A0A1W7HCT8; A0A1W7HC07; A0A1X9ZMH5; A0A1W7HCQ0; Q82335; A0A1W7HCB0; X5GFI7; A0A1W7HCI8; A0A1D8I0W7; Q82230; A0A1X9ZMG9; Q9QR99; O56621; A0A1W7HC36; Q9QRA1; A0A1W7HCL7; A0A1D8I0X4; Q9QRA0; A0A1W7HC03; A0A1W7HCC4	1	3	0.686	0	1	1	716.067	2146.19	-0.24	-0.00017	CID (Collision Induced Dissociation)	MS2	100	18.615	46.112	24447	07132019_Danny_10K.raw	0/0	3.28	0	0.01691
	FALSE	High	Sequest HT (A2)	Unambiguous	GLAAHHWLNFLQAAYR		1	31	Q9QR99	A0A1W7HCT8; A0A1W7HC07; Q86918; A0A1X9ZMH5; A0A1W7HCQ0; A0A1W7HCB0; U3REG1; A0A1W7HCQ3; X5GFI7; U3RJN7; A0A1W7HCI8; A0A1D8I0W7; Q82230; A0A1S6KEP5; A0A1X9ZMG9; Q9QR99; O56621; U3RBW9; A0A1S6KF62; A0A1W7HC36; Q9QRA1; U3REF4; U3RC60; Q85594; A0A1W7HCL7; U3REG5; A0A1D8I0X4; A0A1S6KEP2; Q9QRA0; A0A1W7HC03; A0A1W7HCC4	0	3	0.7641	0	1	1	623.328	1867.97	-0.77	-0.00048	CID (Collision Induced Dissociation)	MS2	4.94708	7.482	44.8173	23815	07132019_Danny_10K.raw	0/0	5.13	0	3.213e-06
	FALSE	High	Sequest HT (A2)	Unambiguous	GLAAHHWLNFLQAAYR		1	31	Q9QR99	A0A1W7HCT8; A0A1W7HC07; Q86918; A0A1X9ZMH5; A0A1W7HCQ0; A0A1W7HCB0; U3REG1; A0A1W7HCQ3; X5GFI7; U3RJN7; A0A1W7HCI8; A0A1D8I0W7; Q82230; A0A1S6KEP5; A0A1X9ZMG9; Q9QR99; O56621; U3RBW9; A0A1S6KF62; A0A1W7HC36; Q9QRA1; U3REF4; U3RC60; Q85594; A0A1W7HCL7; U3REG5; A0A1D8I0X4; A0A1S6KEP2; Q9QRA0; A0A1W7HC03; A0A1W7HCC4	0	2	0.0722	0	1	1	934.49	1867.97	1.07	0.00099	CID (Collision Induced Dissociation)	MS2	53.8871	239.903	44.9893	23927	07132019_Danny_10K.raw	0/0	2.63	0	0.0004493
	FALSE	High	Sequest HT (A2)	Unambiguous	EYQQLWLAAFAALPGSAK		2	24	Q9QR99; Q2VA18	A0A1W7HCT8; A0A1W7HC07; A0A1X9ZMH5; A0A1W7HCQ0; Q82335; A0A1W7HCB0; A0A1W7HCQ3; X5GFI7; Q2VA24; A0A1W7HCI8; A0A1D8I0W7; Q82230; A0A1X9ZMG9; Q9QR99; O56621; A0A1W7HC36; Q9QRA1; A0A1W7HCL7; A0A1D8I0X4; Q2VA18; Q2VA22; Q9QRA0; A0A1W7HC03; A0A1W7HCC4	0	2	0.478	0	1	1	982.517	1964.03	-0.8	-0.00079	CID (Collision Induced Dissociation)	MS2	0	42.56	77.2101	43236	07132019_Danny_10K.raw	0/0	2.95	0	0.004262
	FALSE	High	Sequest HT (A2)	Unambiguous	DPSWASILQGLEEPYHAFVER		2	23	Q9QR99; Q2VA18	A0A1W7HCT8; A0A1W7HC07; A0A1X9ZMH5; A0A1W7HCQ0; Q82335; A0A1W7HCB0; A0A1W7HCQ3; X5GFI7; Q2VA24; A0A1W7HCI8; A0A1D8I0W7; Q82230; A0A1X9ZMG9; Q9QR99; O56621; A0A1W7HC36; Q9QRA1; A0A1W7HCL7; Q2VA18; Q2VA22; Q9QRA0; A0A1W7HC03; A0A1W7HCC4	0	3	0.4749	0	1	1	815.402	2444.19	1.64	0.00134	CID (Collision Induced Dissociation)	MS2	38.4144	43.76	81.2628	45272	07132019_Danny_10K.raw	0/0	2.59	0	0.0008234
	FALSE	High	Sequest HT (A2)	Unambiguous	DPSWASILQGLEEPYHAFVER		2	23	Q9QR99; Q2VA18	A0A1W7HCT8; A0A1W7HC07; A0A1X9ZMH5; A0A1W7HCQ0; Q82335; A0A1W7HCB0; A0A1W7HCQ3; X5GFI7; Q2VA24; A0A1W7HCI8; A0A1D8I0W7; Q82230; A0A1X9ZMG9; Q9QR99; O56621; A0A1W7HC36; Q9QRA1; A0A1W7HCL7; Q2VA18; Q2VA22; Q9QRA0; A0A1W7HC03; A0A1W7HCC4	0	3	0.7307	0	1	1	815.402	2444.19	1.04	0.00085	CID (Collision Induced Dissociation)	MS2	2.55765	3.563	80.6732	44997	07132019_Danny_10K.raw	0/0	4.79	0	7.544e-07
	FALSE	High	Sequest HT (A2)	Unambiguous	DPSWASILQGLEEPYHAFVER		2	23	Q9QR99; Q2VA18	A0A1W7HCT8; A0A1W7HC07; A0A1X9ZMH5; A0A1W7HCQ0; Q82335; A0A1W7HCB0; A0A1W7HCQ3; X5GFI7; Q2VA24; A0A1W7HCI8; A0A1D8I0W7; Q82230; A0A1X9ZMG9; Q9QR99; O56621; A0A1W7HC36; Q9QRA1; A0A1W7HCL7; Q2VA18; Q2VA22; Q9QRA0; A0A1W7HC03; A0A1W7HCC4	0	2	0.7407	0	1	1	1222.6	2444.19	0.77	0.00094	CID (Collision Induced Dissociation)	MS2	0	88.396	80.818	45063	07132019_Danny_10K.raw	0/0	4.05	0	1.715e-05
	FALSE	High	Sequest HT (A2)	Unambiguous	DPSWASILQGLEEPYHAFVER		2	23	Q9QR99; Q2VA18	A0A1W7HCT8; A0A1W7HC07; A0A1X9ZMH5; A0A1W7HCQ0; Q82335; A0A1W7HCB0; A0A1W7HCQ3; X5GFI7; Q2VA24; A0A1W7HCI8; A0A1D8I0W7; Q82230; A0A1X9ZMG9; Q9QR99; O56621; A0A1W7HC36; Q9QRA1; A0A1W7HCL7; Q2VA18; Q2VA22; Q9QRA0; A0A1W7HC03; A0A1W7HCC4	0	3	0.7054	0	1	1	815.401	2444.19	-0.16	-0.00013	CID (Collision Induced Dissociation)	MS2	19.6356	16.632	80.9539	45143	07132019_Danny_10K.raw	0/0	3.36	0	4.789e-05
	FALSE	High	Sequest HT (A2)	Unambiguous	DPSWASILQGLEEPYHAFVER		2	23	Q9QR99; Q2VA18	A0A1W7HCT8; A0A1W7HC07; A0A1X9ZMH5; A0A1W7HCQ0; Q82335; A0A1W7HCB0; A0A1W7HCQ3; X5GFI7; Q2VA24; A0A1W7HCI8; A0A1D8I0W7; Q82230; A0A1X9ZMG9; Q9QR99; O56621; A0A1W7HC36; Q9QRA1; A0A1W7HCL7; Q2VA18; Q2VA22; Q9QRA0; A0A1W7HC03; A0A1W7HCC4	0	2	0.6959	0	1	1	1222.6	2444.19	2.77	0.00339	CID (Collision Induced Dissociation)	MS2	0	108.245	81.1323	45221	07132019_Danny_10K.raw	0/0	3.42	0	0.004074
	FALSE	High	Sequest HT (A2)	Unambiguous	DPSWASILQGLEEPYHAFVER		2	23	Q9QR99; Q2VA18	A0A1W7HCT8; A0A1W7HC07; A0A1X9ZMH5; A0A1W7HCQ0; Q82335; A0A1W7HCB0; A0A1W7HCQ3; X5GFI7; Q2VA24; A0A1W7HCI8; A0A1D8I0W7; Q82230; A0A1X9ZMG9; Q9QR99; O56621; A0A1W7HC36; Q9QRA1; A0A1W7HCL7; Q2VA18; Q2VA22; Q9QRA0; A0A1W7HC03; A0A1W7HCC4	0	2	0.7404	0	1	1	1222.6	2444.19	-0.53	-0.00064	CID (Collision Induced Dissociation)	MS2	0	53.907	80.5502	44934	07132019_Danny_10K.raw	0/0	6.01	0	2.71e-06
	FALSE	High	Sequest HT (A2)	Unambiguous	DPSWASILQGLEEPYHAFVER		2	23	Q9QR99; Q2VA18	A0A1W7HCT8; A0A1W7HC07; A0A1X9ZMH5; A0A1W7HCQ0; Q82335; A0A1W7HCB0; A0A1W7HCQ3; X5GFI7; Q2VA24; A0A1W7HCI8; A0A1D8I0W7; Q82230; A0A1X9ZMG9; Q9QR99; O56621; A0A1W7HC36; Q9QRA1; A0A1W7HCL7; Q2VA18; Q2VA22; Q9QRA0; A0A1W7HC03; A0A1W7HCC4	0	3	0.7116	0	1	1	815.402	2444.19	0.97	0.00079	CID (Collision Induced Dissociation)	MS2	19.4112	16.697	79.8367	44605	07132019_Danny_10K.raw	0/0	3.78	0	8.222e-05
	FALSE	High	Sequest HT (A2)	Unambiguous	DPSWASILQGLEEPYHAFVER		2	23	Q9QR99; Q2VA18	A0A1W7HCT8; A0A1W7HC07; A0A1X9ZMH5; A0A1W7HCQ0; Q82335; A0A1W7HCB0; A0A1W7HCQ3; X5GFI7; Q2VA24; A0A1W7HCI8; A0A1D8I0W7; Q82230; A0A1X9ZMG9; Q9QR99; O56621; A0A1W7HC36; Q9QRA1; A0A1W7HCL7; Q2VA18; Q2VA22; Q9QRA0; A0A1W7HC03; A0A1W7HCC4	0	2	0.7956	0	1	1	1222.59	2444.18	-2.22	-0.00272	CID (Collision Induced Dissociation)	MS2	10.2263	45.255	80.0169	44682	07132019_Danny_10K.raw	0/0	5.04	0	2.579e-06
	FALSE	High	Sequest HT (A2)	Unambiguous	DPSWASILQGLEEPYHAFVER		2	23	Q9QR99; Q2VA18	A0A1W7HCT8; A0A1W7HC07; A0A1X9ZMH5; A0A1W7HCQ0; Q82335; A0A1W7HCB0; A0A1W7HCQ3; X5GFI7; Q2VA24; A0A1W7HCI8; A0A1D8I0W7; Q82230; A0A1X9ZMG9; Q9QR99; O56621; A0A1W7HC36; Q9QRA1; A0A1W7HCL7; Q2VA18; Q2VA22; Q9QRA0; A0A1W7HC03; A0A1W7HCC4	0	3	0.709	0	1	1	815.401	2444.19	-0.23	-0.00019	CID (Collision Induced Dissociation)	MS2	0	1.063	80.1163	44727	07132019_Danny_10K.raw	0/0	2.99	0	8.109e-05
	FALSE	High	Sequest HT (A2)	Unambiguous	DPSWASILQGLEEPYHAFVER		2	23	Q9QR99; Q2VA18	A0A1W7HCT8; A0A1W7HC07; A0A1X9ZMH5; A0A1W7HCQ0; Q82335; A0A1W7HCB0; A0A1W7HCQ3; X5GFI7; Q2VA24; A0A1W7HCI8; A0A1D8I0W7; Q82230; A0A1X9ZMG9; Q9QR99; O56621; A0A1W7HC36; Q9QRA1; A0A1W7HCL7; Q2VA18; Q2VA22; Q9QRA0; A0A1W7HC03; A0A1W7HCC4	0	2	0.7745	0	1	1	1222.6	2444.19	-1.22	-0.0015	CID (Collision Induced Dissociation)	MS2	6.21951	44.465	80.2973	44817	07132019_Danny_10K.raw	0/0	5.81	0	1.918e-06
	FALSE	High	Sequest HT (A2)	Unambiguous	DPSWASILQGLEEPYHAFVER		2	23	Q9QR99; Q2VA18	A0A1W7HCT8; A0A1W7HC07; A0A1X9ZMH5; A0A1W7HCQ0; Q82335; A0A1W7HCB0; A0A1W7HCQ3; X5GFI7; Q2VA24; A0A1W7HCI8; A0A1D8I0W7; Q82230; A0A1X9ZMG9; Q9QR99; O56621; A0A1W7HC36; Q9QRA1; A0A1W7HCL7; Q2VA18; Q2VA22; Q9QRA0; A0A1W7HC03; A0A1W7HCC4	0	3	0.7896	0	1	1	815.401	2444.19	-0.23	-0.00019	CID (Collision Induced Dissociation)	MS2	0.514722	0.401	80.3941	44858	07132019_Danny_10K.raw	0/0	4.04	0	3.502e-06
	FALSE	High	Sequest HT (A2)	Unambiguous	IALETPVWIcPINYSLLASLLPK	C10(Carbamidomethyl)	3	25	A0A1S6KER4; Q9QR99; Q2VA18	A0A1W7HCT8; Q9WNX1; A0A1W7HC07; A0A1X9ZMH5; A0A1W7HCQ0; A0A1W7HCB0; A0A1W7HCQ3; X5GFI7; Q2VA24; A0A1W7HCI8; A0A1D8I0W7; Q82230; A0A1S6KER4; A0A1X9ZMG9; Q9QR99; O56621; Q9QRA1; Q85594; A0A1W7HCL7; A0A1D8I0X4; Q2VA18; Q2VA22; Q9QRA0; A0A1W7HC03; A0A1W7HCC4	0	2	0.7773	0	1	1	1306.23	2611.46	-0.26	-0.00035	CID (Collision Induced Dissociation)	MS2	0	4.155	94.4008	50515	07132019_Danny_10K.raw	0/0	4.31	0	2.17e-05
	FALSE	High	Sequest HT (A2)	Unambiguous	IALETPVWIcPINYSLLASLLPK	C10(Carbamidomethyl)	3	25	A0A1S6KER4; Q9QR99; Q2VA18	A0A1W7HCT8; Q9WNX1; A0A1W7HC07; A0A1X9ZMH5; A0A1W7HCQ0; A0A1W7HCB0; A0A1W7HCQ3; X5GFI7; Q2VA24; A0A1W7HCI8; A0A1D8I0W7; Q82230; A0A1S6KER4; A0A1X9ZMG9; Q9QR99; O56621; Q9QRA1; Q85594; A0A1W7HCL7; A0A1D8I0X4; Q2VA18; Q2VA22; Q9QRA0; A0A1W7HC03; A0A1W7HCC4	0	3	0.8743	0	1	1	871.158	2611.46	0.69	0.0006	CID (Collision Induced Dissociation)	MS2	0	3.97	94.4018	50516	07132019_Danny_10K.raw	0/0	5.49	0	2.339e-07
	FALSE	High	Sequest HT (A2)	Unambiguous	IALETPVWIcPINYSLLASLLPK	C10(Carbamidomethyl)	3	25	A0A1S6KER4; Q9QR99; Q2VA18	A0A1W7HCT8; Q9WNX1; A0A1W7HC07; A0A1X9ZMH5; A0A1W7HCQ0; A0A1W7HCB0; A0A1W7HCQ3; X5GFI7; Q2VA24; A0A1W7HCI8; A0A1D8I0W7; Q82230; A0A1S6KER4; A0A1X9ZMG9; Q9QR99; O56621; Q9QRA1; Q85594; A0A1W7HCL7; A0A1D8I0X4; Q2VA18; Q2VA22; Q9QRA0; A0A1W7HC03; A0A1W7HCC4	0	3	0.8456	0	1	1	871.157	2611.46	-0.22	-0.00019	CID (Collision Induced Dissociation)	MS2	0.938722	10.355	94.6659	50603	07132019_Danny_10K.raw	0/0	6.41	0	1.767e-06
	FALSE	High	Sequest HT (A2)	Unambiguous	IALETPVWIcPINYSLLASLLPK	C10(Carbamidomethyl)	3	25	A0A1S6KER4; Q9QR99; Q2VA18	A0A1W7HCT8; Q9WNX1; A0A1W7HC07; A0A1X9ZMH5; A0A1W7HCQ0; A0A1W7HCB0; A0A1W7HCQ3; X5GFI7; Q2VA24; A0A1W7HCI8; A0A1D8I0W7; Q82230; A0A1S6KER4; A0A1X9ZMG9; Q9QR99; O56621; Q9QRA1; Q85594; A0A1W7HCL7; A0A1D8I0X4; Q2VA18; Q2VA22; Q9QRA0; A0A1W7HC03; A0A1W7HCC4	0	2	0.7591	0	1	1	1306.23	2611.45	-0.92	-0.0012	CID (Collision Induced Dissociation)	MS2	0	16.883	94.6668	50604	07132019_Danny_10K.raw	0/0	4.65	0	2.706e-05
	FALSE	High	Sequest HT (A2)	Unambiguous	IALETPVWIcPINYSLLASLLPK	C10(Carbamidomethyl)	3	25	A0A1S6KER4; Q9QR99; Q2VA18	A0A1W7HCT8; Q9WNX1; A0A1W7HC07; A0A1X9ZMH5; A0A1W7HCQ0; A0A1W7HCB0; A0A1W7HCQ3; X5GFI7; Q2VA24; A0A1W7HCI8; A0A1D8I0W7; Q82230; A0A1S6KER4; A0A1X9ZMG9; Q9QR99; O56621; Q9QRA1; Q85594; A0A1W7HCL7; A0A1D8I0X4; Q2VA18; Q2VA22; Q9QRA0; A0A1W7HC03; A0A1W7HCC4	0	3	0.8317	0	1	1	871.157	2611.46	0.41	0.00036	CID (Collision Induced Dissociation)	MS2	0	42.98	94.9248	50714	07132019_Danny_10K.raw	0/0	4.99	0	1.123e-07
	FALSE	High	Sequest HT (A2)	Unambiguous	IALETPVWIcPINYSLLASLLPK	C10(Carbamidomethyl)	3	25	A0A1S6KER4; Q9QR99; Q2VA18	A0A1W7HCT8; Q9WNX1; A0A1W7HC07; A0A1X9ZMH5; A0A1W7HCQ0; A0A1W7HCB0; A0A1W7HCQ3; X5GFI7; Q2VA24; A0A1W7HCI8; A0A1D8I0W7; Q82230; A0A1S6KER4; A0A1X9ZMG9; Q9QR99; O56621; Q9QRA1; Q85594; A0A1W7HCL7; A0A1D8I0X4; Q2VA18; Q2VA22; Q9QRA0; A0A1W7HC03; A0A1W7HCC4	0	3	0.7038	0	1	1	871.158	2611.46	0.55	0.00048	CID (Collision Induced Dissociation)	MS2	57.278	42.98	95.1871	50799	07132019_Danny_10K.raw	0/0	3.68	0	0.001353
	FALSE	High	Sequest HT (A2)	Unambiguous	IALETPVWIcPINYSLLASLLPK	C10(Carbamidomethyl)	3	25	A0A1S6KER4; Q9QR99; Q2VA18	A0A1W7HCT8; Q9WNX1; A0A1W7HC07; A0A1X9ZMH5; A0A1W7HCQ0; A0A1W7HCB0; A0A1W7HCQ3; X5GFI7; Q2VA24; A0A1W7HCI8; A0A1D8I0W7; Q82230; A0A1S6KER4; A0A1X9ZMG9; Q9QR99; O56621; Q9QRA1; Q85594; A0A1W7HCL7; A0A1D8I0X4; Q2VA18; Q2VA22; Q9QRA0; A0A1W7HC03; A0A1W7HCC4	0	2	0.8301	0	1	1	1306.23	2611.46	0.67	0.00087	CID (Collision Induced Dissociation)	MS2	3.08852	80.464	94.924	50713	07132019_Danny_10K.raw	0/0	3.65	0	0.0001167
	FALSE	High	Sequest HT (A2)	Unambiguous	DLQDLLQYLcSSLVASLHHQQLDSLISEAETR	C10(Carbamidomethyl)	2	33	Q9QR99; Q2VA18	A0A1W7HCT8; A0A1W7HC07; A0A1X9ZMH5; A0A1W7HCQ0; U3RC00; Q82335; A0A1W7HCB0; U3REG1; A0A1W7HCQ3; X5GFI7; U3RJN7; Q2VA24; A0A1W7HCI8; A0A1D8I0W7; Q82230; U3RGT8; A0A1X9ZMG9; Q9QR99; O56621; U3RBW9; A0A1W7HC36; Q9QRA1; U3REF4; U3RC60; A0A1W7HCL7; U3REG5; A0A1D8I0X4; Q2VA18; Q2VA22; Q9QRA0; A0A1W7HC03; A0A1W7HCC4; U3RC92	0	3	0.6354	0	1	1	1228.29	3682.85	1.95	0.0024	CID (Collision Induced Dissociation)	MS2	0	87.965	96.6327	51245	07132019_Danny_10K.raw	0/0	5.43	0	0.0003186
	FALSE	High	Sequest HT (A2)	Unambiguous	DLQDLLQYLcSSLVASLHHQQLDSLISEAETR	C10(Carbamidomethyl)	2	33	Q9QR99; Q2VA18	A0A1W7HCT8; A0A1W7HC07; A0A1X9ZMH5; A0A1W7HCQ0; U3RC00; Q82335; A0A1W7HCB0; U3REG1; A0A1W7HCQ3; X5GFI7; U3RJN7; Q2VA24; A0A1W7HCI8; A0A1D8I0W7; Q82230; U3RGT8; A0A1X9ZMG9; Q9QR99; O56621; U3RBW9; A0A1W7HC36; Q9QRA1; U3REF4; U3RC60; A0A1W7HCL7; U3REG5; A0A1D8I0X4; Q2VA18; Q2VA22; Q9QRA0; A0A1W7HC03; A0A1W7HCC4; U3RC92	0	3	0.7686	0	1	1	1228.28	3682.84	-0.23	-0.00029	CID (Collision Induced Dissociation)	MS2	0	23.97	96.9116	51331	07132019_Danny_10K.raw	0/0	6.44	0	9.604e-08
	FALSE	High	Sequest HT (A2)	Unambiguous	DLQDLLQYLcSSLVASLHHQQLDSLISEAETR	C10(Carbamidomethyl)	2	33	Q9QR99; Q2VA18	A0A1W7HCT8; A0A1W7HC07; A0A1X9ZMH5; A0A1W7HCQ0; U3RC00; Q82335; A0A1W7HCB0; U3REG1; A0A1W7HCQ3; X5GFI7; U3RJN7; Q2VA24; A0A1W7HCI8; A0A1D8I0W7; Q82230; U3RGT8; A0A1X9ZMG9; Q9QR99; O56621; U3RBW9; A0A1W7HC36; Q9QRA1; U3REF4; U3RC60; A0A1W7HCL7; U3REG5; A0A1D8I0X4; Q2VA18; Q2VA22; Q9QRA0; A0A1W7HC03; A0A1W7HCC4; U3RC92	0	3	0.6807	0	1	1	1228.28	3682.84	-0.73	-0.0009	CID (Collision Induced Dissociation)	MS2	4.28091	39.58	97.2167	51409	07132019_Danny_10K.raw	0/0	4.04	0	0.01058
	FALSE	High	Sequest HT (A2)	Unambiguous	DLQDLLQYLcSSLVASLHHQQLDSLISEAETR	C10(Carbamidomethyl)	2	33	Q9QR99; Q2VA18	A0A1W7HCT8; A0A1W7HC07; A0A1X9ZMH5; A0A1W7HCQ0; U3RC00; Q82335; A0A1W7HCB0; U3REG1; A0A1W7HCQ3; X5GFI7; U3RJN7; Q2VA24; A0A1W7HCI8; A0A1D8I0W7; Q82230; U3RGT8; A0A1X9ZMG9; Q9QR99; O56621; U3RBW9; A0A1W7HC36; Q9QRA1; U3REF4; U3RC60; A0A1W7HCL7; U3REG5; A0A1D8I0X4; Q2VA18; Q2VA22; Q9QRA0; A0A1W7HC03; A0A1W7HCC4; U3RC92	0	3	0.3629	0	1	1	1228.29	3682.84	1.66	0.00203	CID (Collision Induced Dissociation)	MS2	46.4665	711.211	97.5873	51525	07132019_Danny_10K.raw	0/0	3.5	0	0.007791
	FALSE	High	Sequest HT (A2)	Unambiguous	IALETPVWIcPINYSLLASLLPK	C10(Carbamidomethyl)	3	25	A0A1S6KER4; Q9QR99; Q2VA18	A0A1W7HCT8; Q9WNX1; A0A1W7HC07; A0A1X9ZMH5; A0A1W7HCQ0; A0A1W7HCB0; A0A1W7HCQ3; X5GFI7; Q2VA24; A0A1W7HCI8; A0A1D8I0W7; Q82230; A0A1S6KER4; A0A1X9ZMG9; Q9QR99; O56621; Q9QRA1; Q85594; A0A1W7HCL7; A0A1D8I0X4; Q2VA18; Q2VA22; Q9QRA0; A0A1W7HC03; A0A1W7HCC4	0	3	0.7918	0	1	1	871.157	2611.46	-0.5	-0.00044	CID (Collision Induced Dissociation)	MS2	0	13.81	94.1168	50424	07132019_Danny_10K.raw	0/0	5.62	0	1.711e-08
	FALSE	High	Sequest HT (A2)	Unambiguous	IALETPVWIcPINYSLLASLLPK	C10(Carbamidomethyl)	3	25	A0A1S6KER4; Q9QR99; Q2VA18	A0A1W7HCT8; Q9WNX1; A0A1W7HC07; A0A1X9ZMH5; A0A1W7HCQ0; A0A1W7HCB0; A0A1W7HCQ3; X5GFI7; Q2VA24; A0A1W7HCI8; A0A1D8I0W7; Q82230; A0A1S6KER4; A0A1X9ZMG9; Q9QR99; O56621; Q9QRA1; Q85594; A0A1W7HCL7; A0A1D8I0X4; Q2VA18; Q2VA22; Q9QRA0; A0A1W7HC03; A0A1W7HCC4	0	2	0.7769	0	1	1	1306.23	2611.45	-1.01	-0.00132	CID (Collision Induced Dissociation)	MS2	0	21.68	94.1155	50423	07132019_Danny_10K.raw	0/0	3.99	0	6.273e-05
	FALSE	High	Sequest HT (A2)	Unambiguous	IALETPVWIcPINYSLLASLLPK	C10(Carbamidomethyl)	3	25	A0A1S6KER4; Q9QR99; Q2VA18	A0A1W7HCT8; Q9WNX1; A0A1W7HC07; A0A1X9ZMH5; A0A1W7HCQ0; A0A1W7HCB0; A0A1W7HCQ3; X5GFI7; Q2VA24; A0A1W7HCI8; A0A1D8I0W7; Q82230; A0A1S6KER4; A0A1X9ZMG9; Q9QR99; O56621; Q9QRA1; Q85594; A0A1W7HCL7; A0A1D8I0X4; Q2VA18; Q2VA22; Q9QRA0; A0A1W7HC03; A0A1W7HCC4	0	2	0.75	0	1	1	1306.23	2611.46	0.67	0.00087	CID (Collision Induced Dissociation)	MS2	0	63.127	93.8642	50326	07132019_Danny_10K.raw	0/0	2.88	0	0.02072
	FALSE	High	Sequest HT (A2)	Unambiguous	IALETPVWIcPINYSLLASLLPK	C10(Carbamidomethyl)	3	25	A0A1S6KER4; Q9QR99; Q2VA18	A0A1W7HCT8; Q9WNX1; A0A1W7HC07; A0A1X9ZMH5; A0A1W7HCQ0; A0A1W7HCB0; A0A1W7HCQ3; X5GFI7; Q2VA24; A0A1W7HCI8; A0A1D8I0W7; Q82230; A0A1S6KER4; A0A1X9ZMG9; Q9QR99; O56621; Q9QRA1; Q85594; A0A1W7HCL7; A0A1D8I0X4; Q2VA18; Q2VA22; Q9QRA0; A0A1W7HC03; A0A1W7HCC4	0	3	0.7608	0	1	1	871.157	2611.46	-0.29	-0.00026	CID (Collision Induced Dissociation)	MS2	0	42.98	93.8651	50327	07132019_Danny_10K.raw	0/0	4.18	0	3.409e-05
	FALSE	High	Sequest HT (A2)	Unambiguous	EYQQLWLAAFAALPGSAK		2	24	Q9QR99; Q2VA18	A0A1W7HCT8; A0A1W7HC07; A0A1X9ZMH5; A0A1W7HCQ0; Q82335; A0A1W7HCB0; A0A1W7HCQ3; X5GFI7; Q2VA24; A0A1W7HCI8; A0A1D8I0W7; Q82230; A0A1X9ZMG9; Q9QR99; O56621; A0A1W7HC36; Q9QRA1; A0A1W7HCL7; A0A1D8I0X4; Q2VA18; Q2VA22; Q9QRA0; A0A1W7HC03; A0A1W7HCC4	0	2	0.7312	0	1	1	982.517	1964.03	-0.49	-0.00048	CID (Collision Induced Dissociation)	MS2	0	5.287	74.8325	41982	07132019_Danny_10K.raw	0/0	5.32	0	1.717e-06
	FALSE	High	Sequest HT (A2)	Unambiguous	EYQQLWLAAFAALPGSAK		2	24	Q9QR99; Q2VA18	A0A1W7HCT8; A0A1W7HC07; A0A1X9ZMH5; A0A1W7HCQ0; Q82335; A0A1W7HCB0; A0A1W7HCQ3; X5GFI7; Q2VA24; A0A1W7HCI8; A0A1D8I0W7; Q82230; A0A1X9ZMG9; Q9QR99; O56621; A0A1W7HC36; Q9QRA1; A0A1W7HCL7; A0A1D8I0X4; Q2VA18; Q2VA22; Q9QRA0; A0A1W7HC03; A0A1W7HCC4	0	3	0.6837	0	1	1	655.347	1964.03	-0.34	-0.00022	CID (Collision Induced Dissociation)	MS2	0	16.339	74.8343	41984	07132019_Danny_10K.raw	0/0	5.09	0	2.664e-05
	FALSE	High	Sequest HT (A2)	Unambiguous	EYQQLWLAAFAALPGSAK		2	24	Q9QR99; Q2VA18	A0A1W7HCT8; A0A1W7HC07; A0A1X9ZMH5; A0A1W7HCQ0; Q82335; A0A1W7HCB0; A0A1W7HCQ3; X5GFI7; Q2VA24; A0A1W7HCI8; A0A1D8I0W7; Q82230; A0A1X9ZMG9; Q9QR99; O56621; A0A1W7HC36; Q9QRA1; A0A1W7HCL7; A0A1D8I0X4; Q2VA18; Q2VA22; Q9QRA0; A0A1W7HC03; A0A1W7HCC4	0	3	0.6793	0	1	1	655.347	1964.03	-0.72	-0.00047	CID (Collision Induced Dissociation)	MS2	0	3.508	74.5415	41787	07132019_Danny_10K.raw	0/0	5.52	0	7.872e-06
	FALSE	High	Sequest HT (A2)	Unambiguous	EYQQLWLAAFAALPGSAK		2	24	Q9QR99; Q2VA18	A0A1W7HCT8; A0A1W7HC07; A0A1X9ZMH5; A0A1W7HCQ0; Q82335; A0A1W7HCB0; A0A1W7HCQ3; X5GFI7; Q2VA24; A0A1W7HCI8; A0A1D8I0W7; Q82230; A0A1X9ZMG9; Q9QR99; O56621; A0A1W7HC36; Q9QRA1; A0A1W7HCL7; A0A1D8I0X4; Q2VA18; Q2VA22; Q9QRA0; A0A1W7HC03; A0A1W7HCC4	0	2	0.7697	0	1	1	982.518	1964.03	0.07	7e-05	CID (Collision Induced Dissociation)	MS2	9.75104	12.086	74.2798	41629	07132019_Danny_10K.raw	0/0	6.08	0	2.142e-06
	FALSE	High	Sequest HT (A2)	Unambiguous	EYQQLWLAAFAALPGSAK		2	24	Q9QR99; Q2VA18	A0A1W7HCT8; A0A1W7HC07; A0A1X9ZMH5; A0A1W7HCQ0; Q82335; A0A1W7HCB0; A0A1W7HCQ3; X5GFI7; Q2VA24; A0A1W7HCI8; A0A1D8I0W7; Q82230; A0A1X9ZMG9; Q9QR99; O56621; A0A1W7HC36; Q9QRA1; A0A1W7HCL7; A0A1D8I0X4; Q2VA18; Q2VA22; Q9QRA0; A0A1W7HC03; A0A1W7HCC4	0	3	0.7193	0	1	1	655.346	1964.02	-2.02	-0.00132	CID (Collision Induced Dissociation)	MS2	0	43.97	74.2809	41630	07132019_Danny_10K.raw	0/0	5.45	0	2.901e-08
	FALSE	High	Sequest HT (A2)	Unambiguous	EYQQLWLAAFAALPGSAK		2	24	Q9QR99; Q2VA18	A0A1W7HCT8; A0A1W7HC07; A0A1X9ZMH5; A0A1W7HCQ0; Q82335; A0A1W7HCB0; A0A1W7HCQ3; X5GFI7; Q2VA24; A0A1W7HCI8; A0A1D8I0W7; Q82230; A0A1X9ZMG9; Q9QR99; O56621; A0A1W7HC36; Q9QRA1; A0A1W7HCL7; A0A1D8I0X4; Q2VA18; Q2VA22; Q9QRA0; A0A1W7HC03; A0A1W7HCC4	0	2	0.7243	0	1	1	982.517	1964.03	-0.24	-0.00024	CID (Collision Induced Dissociation)	MS2	1.19871	0.292	74.5397	41785	07132019_Danny_10K.raw	0/0	4.28	0	8.015e-05
	FALSE	High	Sequest HT (A2)	Unambiguous	EYQQLWLAAFAALPGSAK		2	24	Q9QR99; Q2VA18	A0A1W7HCT8; A0A1W7HC07; A0A1X9ZMH5; A0A1W7HCQ0; Q82335; A0A1W7HCB0; A0A1W7HCQ3; X5GFI7; Q2VA24; A0A1W7HCI8; A0A1D8I0W7; Q82230; A0A1X9ZMG9; Q9QR99; O56621; A0A1W7HC36; Q9QRA1; A0A1W7HCL7; A0A1D8I0X4; Q2VA18; Q2VA22; Q9QRA0; A0A1W7HC03; A0A1W7HCC4	0	2	0.6821	0	1	1	982.517	1964.03	-0.24	-0.00024	CID (Collision Induced Dissociation)	MS2	0	36.599	75.1129	42151	07132019_Danny_10K.raw	0/0	5.41	0	1.659e-06
	FALSE	High	Sequest HT (A2)	Unambiguous	EYQQLWLAAFAALPGSAK		2	24	Q9QR99; Q2VA18	A0A1W7HCT8; A0A1W7HC07; A0A1X9ZMH5; A0A1W7HCQ0; Q82335; A0A1W7HCB0; A0A1W7HCQ3; X5GFI7; Q2VA24; A0A1W7HCI8; A0A1D8I0W7; Q82230; A0A1X9ZMG9; Q9QR99; O56621; A0A1W7HC36; Q9QRA1; A0A1W7HCL7; A0A1D8I0X4; Q2VA18; Q2VA22; Q9QRA0; A0A1W7HC03; A0A1W7HCC4	0	2	0.5473	0	1	1	982.521	1964.03	3.55	0.00348	CID (Collision Induced Dissociation)	MS2	0	42.035	76.3501	42785	07132019_Danny_10K.raw	0/0	2.96	0	0.01772
	FALSE	High	Sequest HT (A2)	Unambiguous	EYQQLWLAAFAALPGSAK		2	24	Q9QR99; Q2VA18	A0A1W7HCT8; A0A1W7HC07; A0A1X9ZMH5; A0A1W7HCQ0; Q82335; A0A1W7HCB0; A0A1W7HCQ3; X5GFI7; Q2VA24; A0A1W7HCI8; A0A1D8I0W7; Q82230; A0A1X9ZMG9; Q9QR99; O56621; A0A1W7HC36; Q9QRA1; A0A1W7HCL7; A0A1D8I0X4; Q2VA18; Q2VA22; Q9QRA0; A0A1W7HC03; A0A1W7HCC4	0	3	0.7329	0	1	1	655.347	1964.03	-0.06	-4e-05	CID (Collision Induced Dissociation)	MS2	11.0333	43.775	75.1153	42153	07132019_Danny_10K.raw	0/0	4.38	0	1.631e-06
	FALSE	High	Sequest HT (A2)	Unambiguous	EYQQLWLAAFAALPGSAK		2	24	Q9QR99; Q2VA18	A0A1W7HCT8; A0A1W7HC07; A0A1X9ZMH5; A0A1W7HCQ0; Q82335; A0A1W7HCB0; A0A1W7HCQ3; X5GFI7; Q2VA24; A0A1W7HCI8; A0A1D8I0W7; Q82230; A0A1X9ZMG9; Q9QR99; O56621; A0A1W7HC36; Q9QRA1; A0A1W7HCL7; A0A1D8I0X4; Q2VA18; Q2VA22; Q9QRA0; A0A1W7HC03; A0A1W7HCC4	0	2	0.6758	0	1	1	982.517	1964.03	-0.18	-0.00018	CID (Collision Induced Dissociation)	MS2	21.1528	43.775	75.388	42297	07132019_Danny_10K.raw	0/0	5.09	0	4.314e-07
	FALSE	High	Sequest HT (A2)	Unambiguous	EYQQLWLAAFAALPGSAK		2	24	Q9QR99; Q2VA18	A0A1W7HCT8; A0A1W7HC07; A0A1X9ZMH5; A0A1W7HCQ0; Q82335; A0A1W7HCB0; A0A1W7HCQ3; X5GFI7; Q2VA24; A0A1W7HCI8; A0A1D8I0W7; Q82230; A0A1X9ZMG9; Q9QR99; O56621; A0A1W7HC36; Q9QRA1; A0A1W7HCL7; A0A1D8I0X4; Q2VA18; Q2VA22; Q9QRA0; A0A1W7HC03; A0A1W7HCC4	0	2	0.6769	0	1	1	982.515	1964.02	-2.17	-0.00213	CID (Collision Induced Dissociation)	MS2	15.7982	191.325	75.8389	42542	07132019_Danny_10K.raw	0/0	4.55	0	1.237e-05
	FALSE	High	Sequest HT (A2)	Unambiguous	DcTQPRPPPGPcPLcQDPTHWK	C2(Carbamidomethyl); C12(Carbamidomethyl); C15(Carbamidomethyl)	1	28	Q9QR99	A0A1W7HCT8; A0A1W7HC07; A0A1X9ZMH5; A0A1W7HCQ0; U3RC00; A0A1W7HCB0; U3REG1; A0A1W7HCQ3; X5GFI7; U3RJN7; A0A1W7HCI8; A0A1D8I0W7; Q82230; U3RGT8; Q9QR99; O56621; U3RBW9; A0A1W7HC36; Q9QRA1; U3REF4; U3RC60; A0A1W7HCL7; U3REG5; A0A1D8I0X4; Q9QRA0; A0A1W7HC03; A0A1W7HCC4; U3RC92	0	3	0.1062	0	1	1	882.067	2644.19	0.36	0.00032	CID (Collision Induced Dissociation)	MS2	0	39.29	30.3573	14469	07132019_Danny_10K.raw	0/0	4.52	0	8.564e-07
	FALSE	High	Sequest HT (A2)	Unambiguous	LAVQQFDPTAK		2	45	Q9QR99; Q2VA18	A0A1W7HCT8; Q9DKR8; A0A1W7HC07; Q9DKS2; B4YQA5; Q9WI14; A0A1X9ZMH5; A0A1W7HCQ0; Q08833; U3RC00; Q82335; A0A1W7HCB0; U3REG1; A0A1W7HCQ3; X5GFI7; E5RCL2; U3RJN7; Q2VA24; A0A1W7HCI8; Q82440; A0A1D8I0W7; Q82230; U3RGT8; A0A1X9ZMG9; Q9QR99; D5I144; O56621; U3RBW9; A0A1W7HC36; Q9QRA1; U3REF4; U3RC60; Q85594; A0A1W7HCL7; U3REG5; A0A1D8I0X4; Q9WS60; Q82343; Q2VA18; Q905D6; Q2VA22; Q9QRA0; A0A1W7HC03; A0A…	0	2	0.6238	0	1	1	609.33	1217.65	-0.36	-0.00022	CID (Collision Induced Dissociation)	MS2	12.1557	5.298	28.6247	13297	07132019_Danny_10K.raw	0/0	3.03	0	0.001698
	FALSE	High	Sequest HT (A2)	Unambiguous	LAVQQFDPTAK		2	45	Q9QR99; Q2VA18	A0A1W7HCT8; Q9DKR8; A0A1W7HC07; Q9DKS2; B4YQA5; Q9WI14; A0A1X9ZMH5; A0A1W7HCQ0; Q08833; U3RC00; Q82335; A0A1W7HCB0; U3REG1; A0A1W7HCQ3; X5GFI7; E5RCL2; U3RJN7; Q2VA24; A0A1W7HCI8; Q82440; A0A1D8I0W7; Q82230; U3RGT8; A0A1X9ZMG9; Q9QR99; D5I144; O56621; U3RBW9; A0A1W7HC36; Q9QRA1; U3REF4; U3RC60; Q85594; A0A1W7HCL7; U3REG5; A0A1D8I0X4; Q9WS60; Q82343; Q2VA18; Q905D6; Q2VA22; Q9QRA0; A0A1W7HC03; A0A…	0	2	0.6377	0	1	1	609.33	1217.65	0.04	2e-05	CID (Collision Induced Dissociation)	MS2	19.1587	18.238	28.102	12958	07132019_Danny_10K.raw	0/0	3.34	0	0.0022
	FALSE	High	Sequest HT (A2)	Unambiguous	LAVQQFDPTAK		2	45	Q9QR99; Q2VA18	A0A1W7HCT8; Q9DKR8; A0A1W7HC07; Q9DKS2; B4YQA5; Q9WI14; A0A1X9ZMH5; A0A1W7HCQ0; Q08833; U3RC00; Q82335; A0A1W7HCB0; U3REG1; A0A1W7HCQ3; X5GFI7; E5RCL2; U3RJN7; Q2VA24; A0A1W7HCI8; Q82440; A0A1D8I0W7; Q82230; U3RGT8; A0A1X9ZMG9; Q9QR99; D5I144; O56621; U3RBW9; A0A1W7HC36; Q9QRA1; U3REF4; U3RC60; Q85594; A0A1W7HCL7; U3REG5; A0A1D8I0X4; Q9WS60; Q82343; Q2VA18; Q905D6; Q2VA22; Q9QRA0; A0A1W7HC03; A0A…	0	2	0.6717	0	1	1	609.33	1217.65	-0.06	-4e-05	CID (Collision Induced Dissociation)	MS2	1.86214	0.678	28.3559	13129	07132019_Danny_10K.raw	0/0	3.29	0	0.0008923
	FALSE	High	Sequest HT (A2)	Selected	DcTQPRPPPGPcPLcQDPTHWK	C2(Carbamidomethyl); C12(Carbamidomethyl); C15(Carbamidomethyl)	1	28	Q9QR99	A0A1W7HCT8; A0A1W7HC07; A0A1X9ZMH5; A0A1W7HCQ0; U3RC00; A0A1W7HCB0; U3REG1; A0A1W7HCQ3; X5GFI7; U3RJN7; A0A1W7HCI8; A0A1D8I0W7; Q82230; U3RGT8; Q9QR99; O56621; U3RBW9; A0A1W7HC36; Q9QRA1; U3REF4; U3RC60; A0A1W7HCL7; U3REG5; A0A1D8I0X4; Q9QRA0; A0A1W7HC03; A0A1W7HCC4; U3RC92	0	3		0.029	2	2	882.067	2644.19	0.08	7e-05	CID (Collision Induced Dissociation)	MS2	7.35957	38.45	31.1524	14994	07132019_Danny_10K.raw	0/0	4.35	0	7.513e-07
	FALSE	High	Sequest HT (A2)	Unambiguous	DcTQPRPPPGPcPLcQDPTHWK	C2(Carbamidomethyl); C12(Carbamidomethyl); C15(Carbamidomethyl)	1	28	Q9QR99	A0A1W7HCT8; A0A1W7HC07; A0A1X9ZMH5; A0A1W7HCQ0; U3RC00; A0A1W7HCB0; U3REG1; A0A1W7HCQ3; X5GFI7; U3RJN7; A0A1W7HCI8; A0A1D8I0W7; Q82230; U3RGT8; Q9QR99; O56621; U3RBW9; A0A1W7HC36; Q9QRA1; U3REF4; U3RC60; A0A1W7HCL7; U3REG5; A0A1D8I0X4; Q9QRA0; A0A1W7HC03; A0A1W7HCC4; U3RC92	0	3	0.1146	0	1	1	882.066	2644.18	-0.4	-0.00035	CID (Collision Induced Dissociation)	MS2	0	21.752	30.6372	14650	07132019_Danny_10K.raw	0/0	5.41	0	1.47e-09
	FALSE	High	Sequest HT (A2)	Unambiguous	DcTQPRPPPGPcPLcQDPTHWK	C2(Carbamidomethyl); C12(Carbamidomethyl); C15(Carbamidomethyl)	1	28	Q9QR99	A0A1W7HCT8; A0A1W7HC07; A0A1X9ZMH5; A0A1W7HCQ0; U3RC00; A0A1W7HCB0; U3REG1; A0A1W7HCQ3; X5GFI7; U3RJN7; A0A1W7HCI8; A0A1D8I0W7; Q82230; U3RGT8; Q9QR99; O56621; U3RBW9; A0A1W7HC36; Q9QRA1; U3REF4; U3RC60; A0A1W7HCL7; U3REG5; A0A1D8I0X4; Q9QRA0; A0A1W7HC03; A0A1W7HCC4; U3RC92	0	3	0.1243	0	1	1	882.066	2644.18	-0.68	-0.0006	CID (Collision Induced Dissociation)	MS2	0	5.777	30.8925	14823	07132019_Danny_10K.raw	0/0	5.15	0	3.607e-09
	FALSE	High	Sequest HT (A2)	Unambiguous	LEPGPSSYDFHQLK		2	40	A0A1S6KER4; Q9QR99	A0A1W7HCT8; Q9WNX1; A0A1W7HC07; Q86918; A0A1X9ZMH5; A0A1W7HCQ0; U3RC00; A0A1W7HCB0; U3REG1; A0A1W7HCQ3; X5GFI7; U3RJN7; A0A1W7HCI8; A0A1D8I0W7; Q82230; A0A1S6KER4; A0A1S6KEP5; U3RGT8; A0A1X9ZMG9; Q9QR99; A0A1S6KEQ9; O56621; U3RBW9; A0A1S6KF62; A0A1S6KEQ6; A0A1W7HC36; Q9QRA1; U3REF4; U3RC60; Q85594; A0A1W7HCL7; U3REG5; A0A1D8I0X4; A0A1S6KER6; A0A1S6KEP8; A0A1S6KEP2; Q9QRA0; A0A1W7HC03; A0A1W7HCC4;…	0	2	0.3717	0	1	1	809.398	1617.79	-1.39	-0.00112	CID (Collision Induced Dissociation)	MS2	0	291.271	27.9908	12891	07132019_Danny_10K.raw	0/0	1.13	0	0.005767
	FALSE	High	Sequest HT (A2)	Unambiguous	LEPGPSSYDFHQLKK		2	31	A0A1S6KER4; Q9QR99	A0A1W7HCT8; Q9WNX1; A0A1W7HC07; Q86918; A0A1X9ZMH5; A0A1W7HCQ0; A0A1W7HCB0; A0A1W7HCQ3; X5GFI7; A0A1W7HCI8; A0A1D8I0W7; Q82230; A0A1S6KER4; A0A1S6KEP5; A0A1X9ZMG9; Q9QR99; A0A1S6KEQ9; O56621; A0A1S6KF62; A0A1S6KEQ6; A0A1W7HC36; Q9QRA1; Q85594; A0A1W7HCL7; A0A1D8I0X4; A0A1S6KER6; A0A1S6KEP8; A0A1S6KEP2; Q9QRA0; A0A1W7HC03; A0A1W7HCC4	1	2	0.4834	0	1	1	873.446	1745.88	-0.58	-0.00051	CID (Collision Induced Dissociation)	MS2	40.2777	58.407	21.1218	8545	07132019_Danny_10K.raw	0/0	2.71	0	0.004871
	FALSE	High	Sequest HT (A2)	Unambiguous	QEVSQAAPGSPQFmQTIR	M14(Oxidation)	2	34	Q9QR99; Q2VA18	A0A1W7HCT8; A0A1W7HC07; A0A1X9ZMH5; A0A1W7HCQ0; U3RC00; Q82335; A0A1W7HCB0; U3REG1; A0A1W7HCQ3; X5GFI7; U3RJN7; Q2VA24; A0A1W7HCI8; A0A1D8I0W7; Q82230; U3RGT8; A0A1X9ZMG9; Q9QR99; O56621; U3RBW9; A0A1W7HC36; Q9QRA1; U3REF4; U3RC60; Q85594; A0A1W7HCL7; U3REG5; A0A1D8I0X4; Q2VA18; Q2VA22; Q9QRA0; A0A1W7HC03; A0A1W7HCC4; U3RC92	0	2	0.7633	0	1	1	995.986	1990.96	-0.47	-0.00047	CID (Collision Induced Dissociation)	MS2	0	2.25	26.9837	12215	07132019_Danny_10K.raw	0/0	4.52	0	1.653e-06
	FALSE	High	Sequest HT (A2)	Unambiguous	QEVSQAAPGSPQFmQTIR	M14(Oxidation)	2	34	Q9QR99; Q2VA18	A0A1W7HCT8; A0A1W7HC07; A0A1X9ZMH5; A0A1W7HCQ0; U3RC00; Q82335; A0A1W7HCB0; U3REG1; A0A1W7HCQ3; X5GFI7; U3RJN7; Q2VA24; A0A1W7HCI8; A0A1D8I0W7; Q82230; U3RGT8; A0A1X9ZMG9; Q9QR99; O56621; U3RBW9; A0A1W7HC36; Q9QRA1; U3REF4; U3RC60; Q85594; A0A1W7HCL7; U3REG5; A0A1D8I0X4; Q2VA18; Q2VA22; Q9QRA0; A0A1W7HC03; A0A1W7HCC4; U3RC92	0	3	0.5514	0	1	1	664.326	1990.96	-0.2	-0.00014	CID (Collision Induced Dissociation)	MS2	3.09639	2.18	27.0334	12243	07132019_Danny_10K.raw	0/0	2.92	0	0.005605
	FALSE	High	Sequest HT (A2)	Unambiguous	QEVSQAAPGSPQFmQTIR	M14(Oxidation)	2	34	Q9QR99; Q2VA18	A0A1W7HCT8; A0A1W7HC07; A0A1X9ZMH5; A0A1W7HCQ0; U3RC00; Q82335; A0A1W7HCB0; U3REG1; A0A1W7HCQ3; X5GFI7; U3RJN7; Q2VA24; A0A1W7HCI8; A0A1D8I0W7; Q82230; U3RGT8; A0A1X9ZMG9; Q9QR99; O56621; U3RBW9; A0A1W7HC36; Q9QRA1; U3REF4; U3RC60; Q85594; A0A1W7HCL7; U3REG5; A0A1D8I0X4; Q2VA18; Q2VA22; Q9QRA0; A0A1W7HC03; A0A1W7HCC4; U3RC92	0	2	0.6658	0	1	1	995.986	1990.96	-0.6	-0.00059	CID (Collision Induced Dissociation)	MS2	0	58.01	26.725	12050	07132019_Danny_10K.raw	0/0	4.01	0	2.602e-06
	FALSE	High	Sequest HT (A2)	Unambiguous	QEVSQAAPGSPQFmQTIR	M14(Oxidation)	2	34	Q9QR99; Q2VA18	A0A1W7HCT8; A0A1W7HC07; A0A1X9ZMH5; A0A1W7HCQ0; U3RC00; Q82335; A0A1W7HCB0; U3REG1; A0A1W7HCQ3; X5GFI7; U3RJN7; Q2VA24; A0A1W7HCI8; A0A1D8I0W7; Q82230; U3RGT8; A0A1X9ZMG9; Q9QR99; O56621; U3RBW9; A0A1W7HC36; Q9QRA1; U3REF4; U3RC60; Q85594; A0A1W7HCL7; U3REG5; A0A1D8I0X4; Q2VA18; Q2VA22; Q9QRA0; A0A1W7HC03; A0A1W7HCC4; U3RC92	0	3	0.5403	0	1	1	664.326	1990.96	-1.12	-0.00075	CID (Collision Induced Dissociation)	MS2	23.1046	28.782	26.7619	12078	07132019_Danny_10K.raw	0/0	3.35	0	0.0009882
	FALSE	High	Sequest HT (A2)	Unambiguous	QEVSQAAPGSPQFmQTIR	M14(Oxidation)	2	34	Q9QR99; Q2VA18	A0A1W7HCT8; A0A1W7HC07; A0A1X9ZMH5; A0A1W7HCQ0; U3RC00; Q82335; A0A1W7HCB0; U3REG1; A0A1W7HCQ3; X5GFI7; U3RJN7; Q2VA24; A0A1W7HCI8; A0A1D8I0W7; Q82230; U3RGT8; A0A1X9ZMG9; Q9QR99; O56621; U3RBW9; A0A1W7HC36; Q9QRA1; U3REF4; U3RC60; Q85594; A0A1W7HCL7; U3REG5; A0A1D8I0X4; Q2VA18; Q2VA22; Q9QRA0; A0A1W7HC03; A0A1W7HCC4; U3RC92	0	2	0.7093	0	1	1	995.985	1990.96	-0.9	-0.0009	CID (Collision Induced Dissociation)	MS2	0	46.222	27.2466	12390	07132019_Danny_10K.raw	0/0	3.44	0	2.169e-05
	FALSE	High	Sequest HT (A2)	Unambiguous	DcTQPRPPPGPcPLcQDPTHWKR	C2(Carbamidomethyl); C12(Carbamidomethyl); C15(Carbamidomethyl)	1	28	Q9QR99	A0A1W7HCT8; A0A1W7HC07; A0A1X9ZMH5; A0A1W7HCQ0; U3RC00; A0A1W7HCB0; U3REG1; A0A1W7HCQ3; X5GFI7; U3RJN7; A0A1W7HCI8; A0A1D8I0W7; Q82230; U3RGT8; Q9QR99; O56621; U3RBW9; A0A1W7HC36; Q9QRA1; U3REF4; U3RC60; A0A1W7HCL7; U3REG5; A0A1D8I0X4; Q9QRA0; A0A1W7HC03; A0A1W7HCC4; U3RC92	1	3	0.0883	0	1	1	934.1	2800.29	-0.52	-0.00049	CID (Collision Induced Dissociation)	MS2	0	55.057	26.1755	11704	07132019_Danny_10K.raw	0/0	3.85	0	0.0001066
	FALSE	High	Sequest HT (A2)	Unambiguous	DcTQPRPPPGPcPLcQDPTHWKR	C2(Carbamidomethyl); C12(Carbamidomethyl); C15(Carbamidomethyl)	1	28	Q9QR99	A0A1W7HCT8; A0A1W7HC07; A0A1X9ZMH5; A0A1W7HCQ0; U3RC00; A0A1W7HCB0; U3REG1; A0A1W7HCQ3; X5GFI7; U3RJN7; A0A1W7HCI8; A0A1D8I0W7; Q82230; U3RGT8; Q9QR99; O56621; U3RBW9; A0A1W7HC36; Q9QRA1; U3REF4; U3RC60; A0A1W7HCL7; U3REG5; A0A1D8I0X4; Q9QRA0; A0A1W7HC03; A0A1W7HCC4; U3RC92	1	3	0.1413	0	1	1	934.1	2800.28	-0.85	-0.00079	CID (Collision Induced Dissociation)	MS2	0	307.035	25.9069	11492	07132019_Danny_10K.raw	0/0	5.59	0	4.231e-06
	FALSE	High	Sequest HT (A2)	Unambiguous	LNIALDNGLPEGTPK		2	23	Q9QR99; Q2VA18	A0A1W7HCT8; A0A1W7HC07; A0A1X9ZMH5; A0A1W7HCQ0; Q82335; A0A1W7HCB0; X5GFI7; Q2VA24; A0A1W7HCI8; A0A1D8I0W7; Q82230; A0A1X9ZMG9; Q9QR99; O56621; A0A1W7HC36; Q9QRA1; A0A1W7HCL7; A0A1D8I0X4; Q2VA18; Q2VA22; Q9QRA0; A0A1W7HC03; A0A1W7HCC4	0	2	0.6905	0	1	1	776.422	1551.84	-0.47	-0.00037	CID (Collision Induced Dissociation)	MS2	11.406	15.14	39.6675	20445	07132019_Danny_10K.raw	0/0	4.62	0	1.909e-06
	FALSE	High	Sequest HT (A2)	Unambiguous	LNIALDNGLPEGTPK		2	23	Q9QR99; Q2VA18	A0A1W7HCT8; A0A1W7HC07; A0A1X9ZMH5; A0A1W7HCQ0; Q82335; A0A1W7HCB0; X5GFI7; Q2VA24; A0A1W7HCI8; A0A1D8I0W7; Q82230; A0A1X9ZMG9; Q9QR99; O56621; A0A1W7HC36; Q9QRA1; A0A1W7HCL7; A0A1D8I0X4; Q2VA18; Q2VA22; Q9QRA0; A0A1W7HC03; A0A1W7HCC4	0	2	0.6364	0	1	1	776.422	1551.84	-0.63	-0.00049	CID (Collision Induced Dissociation)	MS2	4.79451	6.96	39.9407	20627	07132019_Danny_10K.raw	0/0	4.07	0	1.956e-05
	FALSE	High	Sequest HT (A2)	Unambiguous	QEVSQAAPGSPQFmQTIR	M14(Oxidation)	2	34	Q9QR99; Q2VA18	A0A1W7HCT8; A0A1W7HC07; A0A1X9ZMH5; A0A1W7HCQ0; U3RC00; Q82335; A0A1W7HCB0; U3REG1; A0A1W7HCQ3; X5GFI7; U3RJN7; Q2VA24; A0A1W7HCI8; A0A1D8I0W7; Q82230; U3RGT8; A0A1X9ZMG9; Q9QR99; O56621; U3RBW9; A0A1W7HC36; Q9QRA1; U3REF4; U3RC60; Q85594; A0A1W7HCL7; U3REG5; A0A1D8I0X4; Q2VA18; Q2VA22; Q9QRA0; A0A1W7HC03; A0A1W7HCC4; U3RC92	0	2	0.3961	0	1	1	995.987	1990.97	1.12	0.00112	CID (Collision Induced Dissociation)	MS2	52.474	236.007	39.2518	20183	07132019_Danny_10K.raw	0/0	2.07	0	0.005152
	FALSE	High	Sequest HT (A2)	Unambiguous	VQANNPQQQGLR		2	32	Q9QR99; Q2VA18	A0A1W7HCT8; A0A1W7HC07; A0A1X9ZMH5; A0A1W7HCQ0; U3RC00; Q82335; A0A1W7HCB0; U3REG1; A0A1W7HCQ3; X5GFI7; U3RJN7; Q2VA24; A0A1W7HCI8; A0A1D8I0W7; Q82230; U3RGT8; A0A1X9ZMG9; Q9QR99; O56621; U3RBW9; A0A1W7HC36; Q9QRA1; U3RC60; A0A1W7HCL7; U3REG5; A0A1D8I0X4; Q2VA18; Q2VA22; Q9QRA0; A0A1W7HC03; A0A1W7HCC4; U3RC92	0	2	0.6366	0	1	1	676.855	1352.7	-0.28	-0.00019	CID (Collision Induced Dissociation)	MS2	6.63709	3.211	9.0158	1954	07132019_Danny_10K.raw	0/0	3.44	0	0.0006414
	FALSE	High	Sequest HT (A2)	Unambiguous	KPPPNQPcFR	C8(Carbamidomethyl)	1	29	Q9QR99	A0A1W7HCT8; A0A1W7HC07; A0A1X9ZMH5; A0A1W7HCQ0; U3RC00; A0A1W7HCB0; U3REG1; A0A1W7HCQ3; X5GFI7; U3RJN7; A0A1W7HCI8; A0A1D8I0W7; Q82230; U3RGT8; A0A1X9ZMG9; Q9QR99; O56621; U3RBW9; A0A1W7HC36; Q9QRA1; U3REF4; U3RC60; A0A1W7HCL7; U3REG5; A0A1D8I0X4; Q9QRA0; A0A1W7HC03; A0A1W7HCC4; U3RC92	0	2	0.4751	0	1	1	620.816	1240.62	-0.49	-0.00031	CID (Collision Induced Dissociation)	MS2	1.80084	210.528	8.3403	1796	07132019_Danny_10K.raw	0/0	1.81	0	0.001156
	FALSE	High	Sequest HT (A2)	Unambiguous	KPPPNQPcFR	C8(Carbamidomethyl)	1	29	Q9QR99	A0A1W7HCT8; A0A1W7HC07; A0A1X9ZMH5; A0A1W7HCQ0; U3RC00; A0A1W7HCB0; U3REG1; A0A1W7HCQ3; X5GFI7; U3RJN7; A0A1W7HCI8; A0A1D8I0W7; Q82230; U3RGT8; A0A1X9ZMG9; Q9QR99; O56621; U3RBW9; A0A1W7HC36; Q9QRA1; U3REF4; U3RC60; A0A1W7HCL7; U3REG5; A0A1D8I0X4; Q9QRA0; A0A1W7HC03; A0A1W7HCC4; U3RC92	0	3	0.5427	0	1	1	414.213	1240.62	-0.7	-0.00029	CID (Collision Induced Dissociation)	MS2	5.99028	74.227	8.3276	1793	07132019_Danny_10K.raw	0/0	2.93	0	0.005071
	FALSE	High	Sequest HT (A2)	Unambiguous	GITGYNPLAGPLR		2	33	Q9QR99; Q2VA18	A0A1W7HCT8; A0A1W7HC07; A0A1X9ZMH5; A0A1W7HCQ0; U3RC00; Q82335; A0A1W7HCB0; U3REG1; A0A1W7HCQ3; X5GFI7; U3RJN7; Q2VA24; A0A1W7HCI8; A0A1D8I0W7; Q82230; U3RGT8; A0A1X9ZMG9; Q9QR99; O56621; U3RBW9; A0A1W7HC36; Q9QRA1; U3REF4; U3RC60; A0A1W7HCL7; U3REG5; A0A1D8I0X4; Q2VA18; Q2VA22; Q9QRA0; A0A1W7HC03; A0A1W7HCC4; U3RC92	0	2	0.6931	0	1	1	664.869	1328.73	-0.46	-0.00031	CID (Collision Induced Dissociation)	MS2	5.04997	1.767	40.6389	21076	07132019_Danny_10K.raw	0/0	2.9	0	0.001011
	FALSE	High	Sequest HT (A2)	Unambiguous	GITGYNPLAGPLR		2	33	Q9QR99; Q2VA18	A0A1W7HCT8; A0A1W7HC07; A0A1X9ZMH5; A0A1W7HCQ0; U3RC00; Q82335; A0A1W7HCB0; U3REG1; A0A1W7HCQ3; X5GFI7; U3RJN7; Q2VA24; A0A1W7HCI8; A0A1D8I0W7; Q82230; U3RGT8; A0A1X9ZMG9; Q9QR99; O56621; U3RBW9; A0A1W7HC36; Q9QRA1; U3REF4; U3RC60; A0A1W7HCL7; U3REG5; A0A1D8I0X4; Q2VA18; Q2VA22; Q9QRA0; A0A1W7HC03; A0A1W7HCC4; U3RC92	0	2	0.6364	0	1	1	664.869	1328.73	-0.46	-0.00031	CID (Collision Induced Dissociation)	MS2	0.535639	0.227	40.3788	20920	07132019_Danny_10K.raw	0/0	3.19	0	0.001901
	FALSE	High	Sequest HT (A2)	Unambiguous	KPPPNQPcFR	C8(Carbamidomethyl)	1	29	Q9QR99	A0A1W7HCT8; A0A1W7HC07; A0A1X9ZMH5; A0A1W7HCQ0; U3RC00; A0A1W7HCB0; U3REG1; A0A1W7HCQ3; X5GFI7; U3RJN7; A0A1W7HCI8; A0A1D8I0W7; Q82230; U3RGT8; A0A1X9ZMG9; Q9QR99; O56621; U3RBW9; A0A1W7HC36; Q9QRA1; U3REF4; U3RC60; A0A1W7HCL7; U3REG5; A0A1D8I0X4; Q9QRA0; A0A1W7HC03; A0A1W7HCC4; U3RC92	0	2	0.5304	0	1	1	620.816	1240.63	-0.1	-6e-05	CID (Collision Induced Dissociation)	MS2	0	823.003	8.9056	1903	07132019_Danny_10K.raw	0/0	1.81	0	0.02092
	FALSE	High	Sequest HT (A2)	Unambiguous	KPPPNQPcFR	C8(Carbamidomethyl)	1	29	Q9QR99	A0A1W7HCT8; A0A1W7HC07; A0A1X9ZMH5; A0A1W7HCQ0; U3RC00; A0A1W7HCB0; U3REG1; A0A1W7HCQ3; X5GFI7; U3RJN7; A0A1W7HCI8; A0A1D8I0W7; Q82230; U3RGT8; A0A1X9ZMG9; Q9QR99; O56621; U3RBW9; A0A1W7HC36; Q9QRA1; U3REF4; U3RC60; A0A1W7HCL7; U3REG5; A0A1D8I0X4; Q9QRA0; A0A1W7HC03; A0A1W7HCC4; U3RC92	0	3	0.3759	0	1	1	414.213	1240.62	-0.48	-0.0002	CID (Collision Induced Dissociation)	MS2	8.85388	354.256	8.8364	1892	07132019_Danny_10K.raw	0/0	2.66	0	0.002479
	FALSE	High	Sequest HT (A2)	Unambiguous	KPPPNQPcFR	C8(Carbamidomethyl)	1	29	Q9QR99	A0A1W7HCT8; A0A1W7HC07; A0A1X9ZMH5; A0A1W7HCQ0; U3RC00; A0A1W7HCB0; U3REG1; A0A1W7HCQ3; X5GFI7; U3RJN7; A0A1W7HCI8; A0A1D8I0W7; Q82230; U3RGT8; A0A1X9ZMG9; Q9QR99; O56621; U3RBW9; A0A1W7HC36; Q9QRA1; U3REF4; U3RC60; A0A1W7HCL7; U3REG5; A0A1D8I0X4; Q9QRA0; A0A1W7HC03; A0A1W7HCC4; U3RC92	0	2	0.4566	0	1	1	620.816	1240.63	-0.1	-6e-05	CID (Collision Induced Dissociation)	MS2	5.09675	403.655	8.607	1853	07132019_Danny_10K.raw	0/0	1.73	0	0.0134
	FALSE	High	Sequest HT (A2)	Unambiguous	KPPPNQPcFR	C8(Carbamidomethyl)	1	29	Q9QR99	A0A1W7HCT8; A0A1W7HC07; A0A1X9ZMH5; A0A1W7HCQ0; U3RC00; A0A1W7HCB0; U3REG1; A0A1W7HCQ3; X5GFI7; U3RJN7; A0A1W7HCI8; A0A1D8I0W7; Q82230; U3RGT8; A0A1X9ZMG9; Q9QR99; O56621; U3RBW9; A0A1W7HC36; Q9QRA1; U3REF4; U3RC60; A0A1W7HCL7; U3REG5; A0A1D8I0X4; Q9QRA0; A0A1W7HC03; A0A1W7HCC4; U3RC92	0	3	0.3417	0	1	1	414.213	1240.63	-0.11	-5e-05	CID (Collision Induced Dissociation)	MS2	7.08845	164.178	8.5799	1848	07132019_Danny_10K.raw	0/0	2.78	0	0.005275
	FALSE	High	Sequest HT (A2)	Unambiguous	GHTNSPLGDmLR	M10(Oxidation)	1	31	Q9QR99	A0A1W7HCT8; A0A1W7HC07; A0A1X9ZMH5; A0A1W7HCQ0; U3RC00; Q82335; A0A1W7HCB0; U3REG1; A0A1W7HCQ3; X5GFI7; U3RJN7; A0A1W7HCI8; A0A1D8I0W7; Q82230; U3RGT8; A0A1X9ZMG9; Q9QR99; O56621; U3RBW9; A0A1W7HC36; Q9QRA1; U3REF4; O70641; U3RC60; A0A1W7HCL7; U3REG5; A0A1D8I0X4; Q9QRA0; A0A1W7HC03; A0A1W7HCC4; U3RC92	0	2	0.8222	0	1	1	657.317	1313.63	0.07	5e-05	CID (Collision Induced Dissociation)	MS2	13.4971	36.084	9.3559	2366	07132019_Danny_10K.raw	0/0	3.43	0	0.0008088
	FALSE	High	Sequest HT (A2)	Unambiguous	GHTNSPLGDmLR	M10(Oxidation)	1	31	Q9QR99	A0A1W7HCT8; A0A1W7HC07; A0A1X9ZMH5; A0A1W7HCQ0; U3RC00; Q82335; A0A1W7HCB0; U3REG1; A0A1W7HCQ3; X5GFI7; U3RJN7; A0A1W7HCI8; A0A1D8I0W7; Q82230; U3RGT8; A0A1X9ZMG9; Q9QR99; O56621; U3RBW9; A0A1W7HC36; Q9QRA1; U3REF4; O70641; U3RC60; A0A1W7HCL7; U3REG5; A0A1D8I0X4; Q9QRA0; A0A1W7HC03; A0A1W7HCC4; U3RC92	0	2	0.7934	0	1	1	657.318	1313.63	1.65	0.00109	CID (Collision Induced Dissociation)	MS2	4.05283	38.66	9.6144	2541	07132019_Danny_10K.raw	0/0	3.05	0	0.001561
	FALSE	High	Sequest HT (A2)	Unambiguous	KPPPNQPcFR	C8(Carbamidomethyl)	1	29	Q9QR99	A0A1W7HCT8; A0A1W7HC07; A0A1X9ZMH5; A0A1W7HCQ0; U3RC00; A0A1W7HCB0; U3REG1; A0A1W7HCQ3; X5GFI7; U3RJN7; A0A1W7HCI8; A0A1D8I0W7; Q82230; U3RGT8; A0A1X9ZMG9; Q9QR99; O56621; U3RBW9; A0A1W7HC36; Q9QRA1; U3REF4; U3RC60; A0A1W7HCL7; U3REG5; A0A1D8I0X4; Q9QRA0; A0A1W7HC03; A0A1W7HCC4; U3RC92	0	2	0.4619	0	1	1	620.816	1240.63	-0.2	-0.00012	CID (Collision Induced Dissociation)	MS2	0	52.368	6.4756	1258	07132019_Danny_10K.raw	0/0	1.97	0	0.01989
	FALSE	High	Sequest HT (A2)	Unambiguous	KPPPNQPcFR	C8(Carbamidomethyl)	1	29	Q9QR99	A0A1W7HCT8; A0A1W7HC07; A0A1X9ZMH5; A0A1W7HCQ0; U3RC00; A0A1W7HCB0; U3REG1; A0A1W7HCQ3; X5GFI7; U3RJN7; A0A1W7HCI8; A0A1D8I0W7; Q82230; U3RGT8; A0A1X9ZMG9; Q9QR99; O56621; U3RBW9; A0A1W7HC36; Q9QRA1; U3REF4; U3RC60; A0A1W7HCL7; U3REG5; A0A1D8I0X4; Q9QRA0; A0A1W7HC03; A0A1W7HCC4; U3RC92	0	3	0.4865	0	1	1	414.214	1240.63	0.85	0.00035	CID (Collision Induced Dissociation)	MS2	1.55175	3.471	6.7437	1357	07132019_Danny_10K.raw	0/0	2.96	0	0.00633
	FALSE	High	Sequest HT (A2)	Unambiguous	KPPPNQPcFR	C8(Carbamidomethyl)	1	29	Q9QR99	A0A1W7HCT8; A0A1W7HC07; A0A1X9ZMH5; A0A1W7HCQ0; U3RC00; A0A1W7HCB0; U3REG1; A0A1W7HCQ3; X5GFI7; U3RJN7; A0A1W7HCI8; A0A1D8I0W7; Q82230; U3RGT8; A0A1X9ZMG9; Q9QR99; O56621; U3RBW9; A0A1W7HC36; Q9QRA1; U3REF4; U3RC60; A0A1W7HCL7; U3REG5; A0A1D8I0X4; Q9QRA0; A0A1W7HC03; A0A1W7HCC4; U3RC92	0	3	0.4029	0	1	1	414.213	1240.63	0.11	5e-05	CID (Collision Induced Dissociation)	MS2	10.2716	23.145	7.2768	1540	07132019_Danny_10K.raw	0/0	2.73	0	0.0227
	FALSE	High	Sequest HT (A2)	Unambiguous	KPPPNQPcFR	C8(Carbamidomethyl)	1	29	Q9QR99	A0A1W7HCT8; A0A1W7HC07; A0A1X9ZMH5; A0A1W7HCQ0; U3RC00; A0A1W7HCB0; U3REG1; A0A1W7HCQ3; X5GFI7; U3RJN7; A0A1W7HCI8; A0A1D8I0W7; Q82230; U3RGT8; A0A1X9ZMG9; Q9QR99; O56621; U3RBW9; A0A1W7HC36; Q9QRA1; U3REF4; U3RC60; A0A1W7HCL7; U3REG5; A0A1D8I0X4; Q9QRA0; A0A1W7HC03; A0A1W7HCC4; U3RC92	0	3	0.404	0	1	1	414.213	1240.63	-0.04	-2e-05	CID (Collision Induced Dissociation)	MS2	12.6091	51.713	7.5387	1608	07132019_Danny_10K.raw	0/0	2.97	0	0.01304
	FALSE	High	Sequest HT (A2)	Unambiguous	KPPPNQPcFR	C8(Carbamidomethyl)	1	29	Q9QR99	A0A1W7HCT8; A0A1W7HC07; A0A1X9ZMH5; A0A1W7HCQ0; U3RC00; A0A1W7HCB0; U3REG1; A0A1W7HCQ3; X5GFI7; U3RJN7; A0A1W7HCI8; A0A1D8I0W7; Q82230; U3RGT8; A0A1X9ZMG9; Q9QR99; O56621; U3RBW9; A0A1W7HC36; Q9QRA1; U3REF4; U3RC60; A0A1W7HCL7; U3REG5; A0A1D8I0X4; Q9QRA0; A0A1W7HC03; A0A1W7HCC4; U3RC92	0	2	0.4339	0	1	1	620.816	1240.63	-0.2	-0.00012	CID (Collision Induced Dissociation)	MS2	1.17248	236.452	8.0561	1730	07132019_Danny_10K.raw	0/0	1.89	0	0.002539
	FALSE	High	Sequest HT (A2)	Unambiguous	KPPPNQPcFR	C8(Carbamidomethyl)	1	29	Q9QR99	A0A1W7HCT8; A0A1W7HC07; A0A1X9ZMH5; A0A1W7HCQ0; U3RC00; A0A1W7HCB0; U3REG1; A0A1W7HCQ3; X5GFI7; U3RJN7; A0A1W7HCI8; A0A1D8I0W7; Q82230; U3RGT8; A0A1X9ZMG9; Q9QR99; O56621; U3RBW9; A0A1W7HC36; Q9QRA1; U3REF4; U3RC60; A0A1W7HCL7; U3REG5; A0A1D8I0X4; Q9QRA0; A0A1W7HC03; A0A1W7HCC4; U3RC92	0	3	0.4055	0	1	1	414.213	1240.63	-0.33	-0.00014	CID (Collision Induced Dissociation)	MS2	13.105	73.891	8.0506	1729	07132019_Danny_10K.raw	0/0	2.91	0	0.007141
	FALSE	High	Sequest HT (A2)	Unambiguous	KPPPNQPcFR	C8(Carbamidomethyl)	1	29	Q9QR99	A0A1W7HCT8; A0A1W7HC07; A0A1X9ZMH5; A0A1W7HCQ0; U3RC00; A0A1W7HCB0; U3REG1; A0A1W7HCQ3; X5GFI7; U3RJN7; A0A1W7HCI8; A0A1D8I0W7; Q82230; U3RGT8; A0A1X9ZMG9; Q9QR99; O56621; U3RBW9; A0A1W7HC36; Q9QRA1; U3REF4; U3RC60; A0A1W7HCL7; U3REG5; A0A1D8I0X4; Q9QRA0; A0A1W7HC03; A0A1W7HCC4; U3RC92	0	3	0.3745	0	1	1	414.214	1240.63	0.33	0.00014	CID (Collision Induced Dissociation)	MS2	13.5889	85.864	7.7963	1670	07132019_Danny_10K.raw	0/0	2.75	0	0.004388
	FALSE	High	Sequest HT (A2)	Unambiguous	KPPPNQPcFR	C8(Carbamidomethyl)	1	29	Q9QR99	A0A1W7HCT8; A0A1W7HC07; A0A1X9ZMH5; A0A1W7HCQ0; U3RC00; A0A1W7HCB0; U3REG1; A0A1W7HCQ3; X5GFI7; U3RJN7; A0A1W7HCI8; A0A1D8I0W7; Q82230; U3RGT8; A0A1X9ZMG9; Q9QR99; O56621; U3RBW9; A0A1W7HC36; Q9QRA1; U3REF4; U3RC60; A0A1W7HCL7; U3REG5; A0A1D8I0X4; Q9QRA0; A0A1W7HC03; A0A1W7HCC4; U3RC92	0	2	0.4565	0	1	1	620.816	1240.63	-0.39	-0.00025	CID (Collision Induced Dissociation)	MS2	16.1002	115.955	7.5418	1609	07132019_Danny_10K.raw	0/0	1.84	0	0.006493
	FALSE	High	Sequest HT (A2)	Unambiguous	KPPPNQPcFR	C8(Carbamidomethyl)	1	29	Q9QR99	A0A1W7HCT8; A0A1W7HC07; A0A1X9ZMH5; A0A1W7HCQ0; U3RC00; A0A1W7HCB0; U3REG1; A0A1W7HCQ3; X5GFI7; U3RJN7; A0A1W7HCI8; A0A1D8I0W7; Q82230; U3RGT8; A0A1X9ZMG9; Q9QR99; O56621; U3RBW9; A0A1W7HC36; Q9QRA1; U3REF4; U3RC60; A0A1W7HCL7; U3REG5; A0A1D8I0X4; Q9QRA0; A0A1W7HC03; A0A1W7HCC4; U3RC92	0	2	0.4286	0	1	1	620.816	1240.62	-0.49	-0.00031	CID (Collision Induced Dissociation)	MS2	1.75998	16.003	6.7445	1358	07132019_Danny_10K.raw	0/0	1.89	0	0.009731
	FALSE	High	Sequest HT (A2)	Unambiguous	KPPPNQPcFR	C8(Carbamidomethyl)	1	29	Q9QR99	A0A1W7HCT8; A0A1W7HC07; A0A1X9ZMH5; A0A1W7HCQ0; U3RC00; A0A1W7HCB0; U3REG1; A0A1W7HCQ3; X5GFI7; U3RJN7; A0A1W7HCI8; A0A1D8I0W7; Q82230; U3RGT8; A0A1X9ZMG9; Q9QR99; O56621; U3RBW9; A0A1W7HC36; Q9QRA1; U3REF4; U3RC60; A0A1W7HCL7; U3REG5; A0A1D8I0X4; Q9QRA0; A0A1W7HC03; A0A1W7HCC4; U3RC92	0	2	0.4889	0	1	1	620.816	1240.63	0	0	CID (Collision Induced Dissociation)	MS2	1.0796	35.25	7.0216	1457	07132019_Danny_10K.raw	0/0	2.25	0	0.001643
	FALSE	High	Sequest HT (A2)	Unambiguous	QEVSQAAPGSPQFMQTIR		2	34	Q9QR99; Q2VA18	A0A1W7HCT8; A0A1W7HC07; A0A1X9ZMH5; A0A1W7HCQ0; U3RC00; Q82335; A0A1W7HCB0; U3REG1; A0A1W7HCQ3; X5GFI7; U3RJN7; Q2VA24; A0A1W7HCI8; A0A1D8I0W7; Q82230; U3RGT8; A0A1X9ZMG9; Q9QR99; O56621; U3RBW9; A0A1W7HC36; Q9QRA1; U3REF4; U3RC60; Q85594; A0A1W7HCL7; U3REG5; A0A1D8I0X4; Q2VA18; Q2VA22; Q9QRA0; A0A1W7HC03; A0A1W7HCC4; U3RC92	0	2	0.6794	0	1	1	987.988	1974.97	-0.27	-0.00027	CID (Collision Induced Dissociation)	MS2	0	1000	35.7223	17931	07132019_Danny_10K.raw	0/0	5.49	0	1.318e-06
	FALSE	High	Sequest HT (A2)	Unambiguous	QEVSQAAPGSPQFMQTIR		2	34	Q9QR99; Q2VA18	A0A1W7HCT8; A0A1W7HC07; A0A1X9ZMH5; A0A1W7HCQ0; U3RC00; Q82335; A0A1W7HCB0; U3REG1; A0A1W7HCQ3; X5GFI7; U3RJN7; Q2VA24; A0A1W7HCI8; A0A1D8I0W7; Q82230; U3RGT8; A0A1X9ZMG9; Q9QR99; O56621; U3RBW9; A0A1W7HC36; Q9QRA1; U3REF4; U3RC60; Q85594; A0A1W7HCL7; U3REG5; A0A1D8I0X4; Q2VA18; Q2VA22; Q9QRA0; A0A1W7HC03; A0A1W7HCC4; U3RC92	0	2	0.5861	0	1	1	987.99	1974.97	1.34	0.00132	CID (Collision Induced Dissociation)	MS2	0	1000	35.997	18103	07132019_Danny_10K.raw	0/0	3.6	0	7.611e-05
	FALSE	High	Sequest HT (A2)	Unambiguous	GHTNSPLGDmLR	M10(Oxidation)	1	31	Q9QR99	A0A1W7HCT8; A0A1W7HC07; A0A1X9ZMH5; A0A1W7HCQ0; U3RC00; Q82335; A0A1W7HCB0; U3REG1; A0A1W7HCQ3; X5GFI7; U3RJN7; A0A1W7HCI8; A0A1D8I0W7; Q82230; U3RGT8; A0A1X9ZMG9; Q9QR99; O56621; U3RBW9; A0A1W7HC36; Q9QRA1; U3REF4; O70641; U3RC60; A0A1W7HCL7; U3REG5; A0A1D8I0X4; Q9QRA0; A0A1W7HC03; A0A1W7HCC4; U3RC92	0	3	0.5648	0	1	1	438.547	1313.63	-0.03	-1e-05	CID (Collision Induced Dissociation)	MS2	13.3447	13.827	9.6478	2560	07132019_Danny_10K.raw	0/0	3.01	0.0003153	0.02701
	FALSE	High	Sequest HT (A2)	Unambiguous	SLAYSNANKEcQK	C11(Carbamidomethyl)	1	39	Q9QR99	A0A1W7HCT8; Q9DKR8; A0A1W7HC07; Q9DKS2; B4YQA5; Q9WI14; A0A1X9ZMH5; A0A1W7HCQ0; Q08833; U3RC00; Q82335; U3REG1; A0A1W7HCQ3; X5GFI7; E5RCL2; U3RJN7; A0A1W7HCI8; Q82440; A0A1D8I0W7; Q82230; U3RGT8; A0A1X9ZMG9; Q9QR99; D5I144; O56621; U3RBW9; A0A1W7HC36; Q9QRA1; U3REF4; U3RC60; U3REG5; A0A1D8I0X4; Q9WS60; Q82343; Q905D6; Q9QRA0; A0A1W7HC03; A0A1W7HCC4; U3RC92	1	2	0.3691	0	1	1	756.859	1512.71	0.24	0.00018	CID (Collision Induced Dissociation)	MS2	0	129.106	5.828	912	07132019_Danny_10K.raw	0/0	2.98	0.0003153	0.02703
	FALSE	High	Sequest HT (A2)	Unambiguous	KPPPNQPcFR	C8(Carbamidomethyl)	1	29	Q9QR99	A0A1W7HCT8; A0A1W7HC07; A0A1X9ZMH5; A0A1W7HCQ0; U3RC00; A0A1W7HCB0; U3REG1; A0A1W7HCQ3; X5GFI7; U3RJN7; A0A1W7HCI8; A0A1D8I0W7; Q82230; U3RGT8; A0A1X9ZMG9; Q9QR99; O56621; U3RBW9; A0A1W7HC36; Q9QRA1; U3REF4; U3RC60; A0A1W7HCL7; U3REG5; A0A1D8I0X4; Q9QRA0; A0A1W7HC03; A0A1W7HCC4; U3RC92	0	2	0.5419	0	1	1	620.817	1240.63	0.2	0.00012	CID (Collision Induced Dissociation)	MS2	4.02935	234.533	7.802	1671	07132019_Danny_10K.raw	0/0	2.27	0.0003153	0.02723
	FALSE	High	Sequest HT (A2)	Unambiguous	GHTNSPLGDmLR	M10(Oxidation)	1	31	Q9QR99	A0A1W7HCT8; A0A1W7HC07; A0A1X9ZMH5; A0A1W7HCQ0; U3RC00; Q82335; A0A1W7HCB0; U3REG1; A0A1W7HCQ3; X5GFI7; U3RJN7; A0A1W7HCI8; A0A1D8I0W7; Q82230; U3RGT8; A0A1X9ZMG9; Q9QR99; O56621; U3RBW9; A0A1W7HC36; Q9QRA1; U3REF4; O70641; U3RC60; A0A1W7HCL7; U3REG5; A0A1D8I0X4; Q9QRA0; A0A1W7HC03; A0A1W7HCC4; U3RC92	0	3	0.5675	0	1	1	438.547	1313.63	-0.31	-0.00013	CID (Collision Induced Dissociation)	MS2	9.91332	2.296	9.3749	2379	07132019_Danny_10K.raw	0/0	3.26	0.0003153	0.02426
	FALSE	High	Sequest HT (A2)	Unambiguous	KPPPNQPcFR	C8(Carbamidomethyl)	1	29	Q9QR99	A0A1W7HCT8; A0A1W7HC07; A0A1X9ZMH5; A0A1W7HCQ0; U3RC00; A0A1W7HCB0; U3REG1; A0A1W7HCQ3; X5GFI7; U3RJN7; A0A1W7HCI8; A0A1D8I0W7; Q82230; U3RGT8; A0A1X9ZMG9; Q9QR99; O56621; U3RBW9; A0A1W7HC36; Q9QRA1; U3REF4; U3RC60; A0A1W7HCL7; U3REG5; A0A1D8I0X4; Q9QRA0; A0A1W7HC03; A0A1W7HCC4; U3RC92	0	3	0.4363	0	1	1	414.214	1240.63	0.55	0.00023	CID (Collision Induced Dissociation)	MS2	13.5196	32.705	6.4746	1257	07132019_Danny_10K.raw	0/0	2.59	0.0005951	0.04005
	FALSE	High	Sequest HT (A2)	Unambiguous	KPPPNQPcFR	C8(Carbamidomethyl)	1	29	Q9QR99	A0A1W7HCT8; A0A1W7HC07; A0A1X9ZMH5; A0A1W7HCQ0; U3RC00; A0A1W7HCB0; U3REG1; A0A1W7HCQ3; X5GFI7; U3RJN7; A0A1W7HCI8; A0A1D8I0W7; Q82230; U3RGT8; A0A1X9ZMG9; Q9QR99; O56621; U3RBW9; A0A1W7HC36; Q9QRA1; U3REF4; U3RC60; A0A1W7HCL7; U3REG5; A0A1D8I0X4; Q9QRA0; A0A1W7HC03; A0A1W7HCC4; U3RC92	0	3	0.4261	0	1	1	414.214	1240.63	1	0.00041	CID (Collision Induced Dissociation)	MS2	1.25105	9.352	7.0205	1456	07132019_Danny_10K.raw	0/0	2.91	0.0005951	0.02947
	FALSE	High	Sequest HT (A2)	Unambiguous	IALETPVWIcPINYSLLASLLPK	C10(Carbamidomethyl)	3	25	A0A1S6KER4; Q9QR99; Q2VA18	A0A1W7HCT8; Q9WNX1; A0A1W7HC07; A0A1X9ZMH5; A0A1W7HCQ0; A0A1W7HCB0; A0A1W7HCQ3; X5GFI7; Q2VA24; A0A1W7HCI8; A0A1D8I0W7; Q82230; A0A1S6KER4; A0A1X9ZMG9; Q9QR99; O56621; Q9QRA1; Q85594; A0A1W7HCL7; A0A1D8I0X4; Q2VA18; Q2VA22; Q9QRA0; A0A1W7HC03; A0A1W7HCC4	0	2	0.7333	0	1	1	1306.23	2611.45	-1.29	-0.00169	CID (Collision Induced Dissociation)	MS2	25.2749	500.778	95.4861	50901	07132019_Danny_10K.raw	0/0	3.45	0.000848	0.05923
	FALSE	High	Sequest HT (A2)	Unambiguous	SLAYSNANKEcQK	C11(Carbamidomethyl)	1	39	Q9QR99	A0A1W7HCT8; Q9DKR8; A0A1W7HC07; Q9DKS2; B4YQA5; Q9WI14; A0A1X9ZMH5; A0A1W7HCQ0; Q08833; U3RC00; Q82335; U3REG1; A0A1W7HCQ3; X5GFI7; E5RCL2; U3RJN7; A0A1W7HCI8; Q82440; A0A1D8I0W7; Q82230; U3RGT8; A0A1X9ZMG9; Q9QR99; D5I144; O56621; U3RBW9; A0A1W7HC36; Q9QRA1; U3REF4; U3RC60; U3REG5; A0A1D8I0X4; Q9WS60; Q82343; Q905D6; Q9QRA0; A0A1W7HC03; A0A1W7HCC4; U3RC92	1	2	0.6793	0	1	1	756.859	1512.71	-0.49	-0.00037	CID (Collision Induced Dissociation)	MS2	29.4132	36.616	6.0836	1020	07132019_Danny_10K.raw	0/0	2.9	0.000848	0.04587
	FALSE	High	Sequest HT (A2)	Unambiguous	GITGYNPLAGPLR		2	33	Q9QR99; Q2VA18	A0A1W7HCT8; A0A1W7HC07; A0A1X9ZMH5; A0A1W7HCQ0; U3RC00; Q82335; A0A1W7HCB0; U3REG1; A0A1W7HCQ3; X5GFI7; U3RJN7; Q2VA24; A0A1W7HCI8; A0A1D8I0W7; Q82230; U3RGT8; A0A1X9ZMG9; Q9QR99; O56621; U3RBW9; A0A1W7HC36; Q9QRA1; U3REF4; U3RC60; A0A1W7HCL7; U3REG5; A0A1D8I0X4; Q2VA18; Q2VA22; Q9QRA0; A0A1W7HC03; A0A1W7HCC4; U3RC92	0	2	0.4406	0	1	1	664.869	1328.73	-1.02	-0.00068	CID (Collision Induced Dissociation)	MS2	41.8654	12.156	40.1017	20745	07132019_Danny_10K.raw	0/0	2.86	0.001387	0.07737
	FALSE	High	Sequest HT (A2)	Unambiguous	IALETPVWIcPINYSLLASLLPK	C10(Carbamidomethyl)	3	25	A0A1S6KER4; Q9QR99; Q2VA18	A0A1W7HCT8; Q9WNX1; A0A1W7HC07; A0A1X9ZMH5; A0A1W7HCQ0; A0A1W7HCB0; A0A1W7HCQ3; X5GFI7; Q2VA24; A0A1W7HCI8; A0A1D8I0W7; Q82230; A0A1S6KER4; A0A1X9ZMG9; Q9QR99; O56621; Q9QRA1; Q85594; A0A1W7HCL7; A0A1D8I0X4; Q2VA18; Q2VA22; Q9QRA0; A0A1W7HC03; A0A1W7HCC4	0	2	0.6691	0	1	1	1306.23	2611.46	0.02	2e-05	CID (Collision Induced Dissociation)	MS2	72.2038	121.811	95.1862	50798	07132019_Danny_10K.raw	0/0	2.69	0.00193	0.08487
	FALSE	High	Sequest HT (A2)	Unambiguous	DcTQPRPPPGPcPLcQDPTHWK	C2(Carbamidomethyl); C12(Carbamidomethyl); C15(Carbamidomethyl)	1	28	Q9QR99	A0A1W7HCT8; A0A1W7HC07; A0A1X9ZMH5; A0A1W7HCQ0; U3RC00; A0A1W7HCB0; U3REG1; A0A1W7HCQ3; X5GFI7; U3RJN7; A0A1W7HCI8; A0A1D8I0W7; Q82230; U3RGT8; Q9QR99; O56621; U3RBW9; A0A1W7HC36; Q9QRA1; U3REF4; U3RC60; A0A1W7HCL7; U3REG5; A0A1D8I0X4; Q9QRA0; A0A1W7HC03; A0A1W7HCC4; U3RC92	0	2	0.3386	0	1	1	1322.59	2644.18	-1.2	-0.00159	CID (Collision Induced Dissociation)	MS2	0	1000	30.9694	14863	07132019_Danny_10K.raw	0/0	2.54	0.002459	0.08968
	FALSE	High	Sequest HT (A2)	Unambiguous	AcQTWTPK	C2(Carbamidomethyl)	1	18	Q9QR99	A0A1W7HCT8; A0A1W7HC07; A0A1X9ZMH5; A0A1W7HCQ0; Q82335; A0A1W7HCB0; A0A1W7HCQ3; X5GFI7; A0A1W7HCI8; Q82230; A0A1X9ZMG9; Q9QR99; A0A1W7HC36; Q9QRA1; A0A1W7HCL7; Q9QRA0; A0A1W7HC03; A0A1W7HCC4	0	2	0.2517	0	1	1	496.237	991.467	0.02	1e-05	CID (Collision Induced Dissociation)	MS2	27.0772	2.461	9.3146	2329	07132019_Danny_10K.raw	0/0	2.98	0.003233	0.09887
	FALSE	High	Sequest HT (A2)	Unambiguous	KPPPNQPcFR	C8(Carbamidomethyl)	1	29	Q9QR99	A0A1W7HCT8; A0A1W7HC07; A0A1X9ZMH5; A0A1W7HCQ0; U3RC00; A0A1W7HCB0; U3REG1; A0A1W7HCQ3; X5GFI7; U3RJN7; A0A1W7HCI8; A0A1D8I0W7; Q82230; U3RGT8; A0A1X9ZMG9; Q9QR99; O56621; U3RBW9; A0A1W7HC36; Q9QRA1; U3REF4; U3RC60; A0A1W7HCL7; U3REG5; A0A1D8I0X4; Q9QRA0; A0A1W7HC03; A0A1W7HCC4; U3RC92	0	2	0.432	0	1	1	620.816	1240.63	-0.39	-0.00025	CID (Collision Induced Dissociation)	MS2	27.8145	70.994	7.2786	1541	07132019_Danny_10K.raw	0/0	1.69	0.004448	0.1341
FALSE	High	None	Q9QRA0	Gag polyprotein OS=Human T-lymphotropic virus 1 OX=11908 GN=gag PE=4 SV=1	0	152.391	66.5924	22	116	9	1	449	50	8.48	436.31	22
	Checked	Confidence	Identifying Node	PSM Ambiguity	Annotated Sequence	Modifications	# Protein Groups	# Proteins	Master Protein Accessions	Protein Accessions	# Missed Cleavages	Charge	DeltaScore	DeltaCn	Rank	Search Engine Rank	m/z [Da]	MH+ [Da]	DeltaM [ppm]	Deltam/z [Da]	Activation Type	MS Order	Isolation Interference [%]	Ion Inject Time [ms]	RT [min]	First Scan	Spectrum File	Ions Matched	XCorr	Percolator q-Value	Percolator PEP
	FALSE	High	Sequest HT (A2)	Unambiguous	LKPTIPEPEPEEDALLLDLPTDIPHPK		1	6	Q9QR99	A0A1W7HC07; X5GFI7; Q9QR99; O56621; Q9QRA1; Q9QRA0	0	3	0.6005	0	1	1	1006.54	3017.61	-0.37	-0.00037	CID (Collision Induced Dissociation)	MS2	8.76923	28.004	57.9612	31839	07132019_Danny_10K.raw	0/0	4.08	0	0.004775
	FALSE	High	Sequest HT (A2)	Unambiguous	LKPTIPEPEPEEDALLLDLPTDIPHPK		1	6	Q9QR99	A0A1W7HC07; X5GFI7; Q9QR99; O56621; Q9QRA1; Q9QRA0	0	2	0.6856	0	1	1	1509.31	3017.62	2.37	0.00357	CID (Collision Induced Dissociation)	MS2	0	271.445	57.4491	31545	07132019_Danny_10K.raw	0/0	4.04	0	0.004347
	FALSE	High	Sequest HT (A2)	Unambiguous	LKPTIPEPEPEEDALLLDLPTDIPHPK		1	6	Q9QR99	A0A1W7HC07; X5GFI7; Q9QR99; O56621; Q9QRA1; Q9QRA0	0	3	0.6402	0	1	1	1006.54	3017.61	1.45	0.00146	CID (Collision Induced Dissociation)	MS2	4.14593	8.509	57.3641	31476	07132019_Danny_10K.raw	0/0	3.53	0	6.448e-05
	FALSE	High	Sequest HT (A2)	Unambiguous	REYQQLWLAAFAALPGSAK		2	24	Q9QR99; Q2VA18	A0A1W7HCT8; A0A1W7HC07; A0A1X9ZMH5; A0A1W7HCQ0; Q82335; A0A1W7HCB0; A0A1W7HCQ3; X5GFI7; Q2VA24; A0A1W7HCI8; A0A1D8I0W7; Q82230; A0A1X9ZMG9; Q9QR99; O56621; A0A1W7HC36; Q9QRA1; A0A1W7HCL7; A0A1D8I0X4; Q2VA18; Q2VA22; Q9QRA0; A0A1W7HC03; A0A1W7HCC4	1	2	0.6014	0	1	1	1060.57	2120.13	0.68	0.00072	CID (Collision Induced Dissociation)	MS2	52.6025	62.448	62.1416	34430	07132019_Danny_10K.raw	0/0	4.29	0	1.735e-05
	FALSE	High	Sequest HT (A2)	Unambiguous	REYQQLWLAAFAALPGSAK		2	24	Q9QR99; Q2VA18	A0A1W7HCT8; A0A1W7HC07; A0A1X9ZMH5; A0A1W7HCQ0; Q82335; A0A1W7HCB0; A0A1W7HCQ3; X5GFI7; Q2VA24; A0A1W7HCI8; A0A1D8I0W7; Q82230; A0A1X9ZMG9; Q9QR99; O56621; A0A1W7HC36; Q9QRA1; A0A1W7HCL7; A0A1D8I0X4; Q2VA18; Q2VA22; Q9QRA0; A0A1W7HC03; A0A1W7HCC4	1	3	0.5728	0	1	1	707.381	2120.13	0.01	1e-05	CID (Collision Induced Dissociation)	MS2	0	11.256	62.3929	34579	07132019_Danny_10K.raw	0/0	4.05	0	0.0001135
	FALSE	High	Sequest HT (A2)	Unambiguous	REYQQLWLAAFAALPGSAK		2	24	Q9QR99; Q2VA18	A0A1W7HCT8; A0A1W7HC07; A0A1X9ZMH5; A0A1W7HCQ0; Q82335; A0A1W7HCB0; A0A1W7HCQ3; X5GFI7; Q2VA24; A0A1W7HCI8; A0A1D8I0W7; Q82230; A0A1X9ZMG9; Q9QR99; O56621; A0A1W7HC36; Q9QRA1; A0A1W7HCL7; A0A1D8I0X4; Q2VA18; Q2VA22; Q9QRA0; A0A1W7HC03; A0A1W7HCC4	1	3	0.573	0	1	1	707.381	2120.13	-0.59	-0.00042	CID (Collision Induced Dissociation)	MS2	7.712	42.503	62.1106	34410	07132019_Danny_10K.raw	0/0	4.59	0	0.0001903
	FALSE	High	Sequest HT (A2)	Unambiguous	LNIALDNGLPEGTPKDPILR		1	20	Q9QR99	A0A1W7HCT8; A0A1W7HC07; A0A1X9ZMH5; A0A1W7HCQ0; Q82335; A0A1W7HCB0; X5GFI7; A0A1W7HCI8; A0A1D8I0W7; Q82230; A0A1X9ZMG9; Q9QR99; O56621; A0A1W7HC36; Q9QRA1; A0A1W7HCL7; A0A1D8I0X4; Q9QRA0; A0A1W7HC03; A0A1W7HCC4	1	3	0.7236	0	1	1	716.068	2146.19	0.87	0.00062	CID (Collision Induced Dissociation)	MS2	56.9445	25.87	47.0051	25008	07132019_Danny_10K.raw	0/0	2.75	0	0.002616
	FALSE	High	Sequest HT (A2)	Unambiguous	DLQAIKQEVSQAAPGSPQFmQTIR	M20(Oxidation)	2	34	Q9QR99; Q2VA18	A0A1W7HCT8; A0A1W7HC07; A0A1X9ZMH5; A0A1W7HCQ0; U3RC00; Q82335; A0A1W7HCB0; U3REG1; A0A1W7HCQ3; X5GFI7; U3RJN7; Q2VA24; A0A1W7HCI8; A0A1D8I0W7; Q82230; U3RGT8; A0A1X9ZMG9; Q9QR99; O56621; U3RBW9; A0A1W7HC36; Q9QRA1; U3REF4; U3RC60; Q85594; A0A1W7HCL7; U3REG5; A0A1D8I0X4; Q2VA18; Q2VA22; Q9QRA0; A0A1W7HC03; A0A1W7HCC4; U3RC92	1	3	0.6659	0	1	1	887.122	2659.35	0.8	0.0007	CID (Collision Induced Dissociation)	MS2	0	43.07	47.0869	25060	07132019_Danny_10K.raw	0/0	4.31	0	1.108e-05
	FALSE	High	Sequest HT (A2)	Unambiguous	DLQAIKQEVSQAAPGSPQFmQTIR	M20(Oxidation)	2	34	Q9QR99; Q2VA18	A0A1W7HCT8; A0A1W7HC07; A0A1X9ZMH5; A0A1W7HCQ0; U3RC00; Q82335; A0A1W7HCB0; U3REG1; A0A1W7HCQ3; X5GFI7; U3RJN7; Q2VA24; A0A1W7HCI8; A0A1D8I0W7; Q82230; U3RGT8; A0A1X9ZMG9; Q9QR99; O56621; U3RBW9; A0A1W7HC36; Q9QRA1; U3REF4; U3RC60; Q85594; A0A1W7HCL7; U3REG5; A0A1D8I0X4; Q2VA18; Q2VA22; Q9QRA0; A0A1W7HC03; A0A1W7HCC4; U3RC92	1	2	0.7316	0	1	1	1330.18	2659.35	0.11	0.00015	CID (Collision Induced Dissociation)	MS2	0	279.407	47.1535	25106	07132019_Danny_10K.raw	0/0	5.29	0	5.883e-07
	FALSE	High	Sequest HT (A2)	Unambiguous	DLQAIKQEVSQAAPGSPQFmQTIR	M20(Oxidation)	2	34	Q9QR99; Q2VA18	A0A1W7HCT8; A0A1W7HC07; A0A1X9ZMH5; A0A1W7HCQ0; U3RC00; Q82335; A0A1W7HCB0; U3REG1; A0A1W7HCQ3; X5GFI7; U3RJN7; Q2VA24; A0A1W7HCI8; A0A1D8I0W7; Q82230; U3RGT8; A0A1X9ZMG9; Q9QR99; O56621; U3RBW9; A0A1W7HC36; Q9QRA1; U3REF4; U3RC60; Q85594; A0A1W7HCL7; U3REG5; A0A1D8I0X4; Q2VA18; Q2VA22; Q9QRA0; A0A1W7HC03; A0A1W7HCC4; U3RC92	1	3	0.5767	0	1	1	887.123	2659.35	0.86	0.00077	CID (Collision Induced Dissociation)	MS2	0	0.895	47.3525	25235	07132019_Danny_10K.raw	0/0	3.26	0	0.0001132
	FALSE	High	Sequest HT (A2)	Unambiguous	DLQAIKQEVSQAAPGSPQFmQTIR	M20(Oxidation)	2	34	Q9QR99; Q2VA18	A0A1W7HCT8; A0A1W7HC07; A0A1X9ZMH5; A0A1W7HCQ0; U3RC00; Q82335; A0A1W7HCB0; U3REG1; A0A1W7HCQ3; X5GFI7; U3RJN7; Q2VA24; A0A1W7HCI8; A0A1D8I0W7; Q82230; U3RGT8; A0A1X9ZMG9; Q9QR99; O56621; U3RBW9; A0A1W7HC36; Q9QRA1; U3REF4; U3RC60; Q85594; A0A1W7HCL7; U3REG5; A0A1D8I0X4; Q2VA18; Q2VA22; Q9QRA0; A0A1W7HC03; A0A1W7HCC4; U3RC92	1	2	0.6064	0	1	1	1330.18	2659.35	-0.99	-0.00132	CID (Collision Induced Dissociation)	MS2	0	9.932	47.4014	25279	07132019_Danny_10K.raw	0/0	4.98	0	1.273e-05
	FALSE	High	Sequest HT (A2)	Unambiguous	DLQAIKQEVSQAAPGSPQFmQTIR	M20(Oxidation)	2	34	Q9QR99; Q2VA18	A0A1W7HCT8; A0A1W7HC07; A0A1X9ZMH5; A0A1W7HCQ0; U3RC00; Q82335; A0A1W7HCB0; U3REG1; A0A1W7HCQ3; X5GFI7; U3RJN7; Q2VA24; A0A1W7HCI8; A0A1D8I0W7; Q82230; U3RGT8; A0A1X9ZMG9; Q9QR99; O56621; U3RBW9; A0A1W7HC36; Q9QRA1; U3REF4; U3RC60; Q85594; A0A1W7HCL7; U3REG5; A0A1D8I0X4; Q2VA18; Q2VA22; Q9QRA0; A0A1W7HC03; A0A1W7HCC4; U3RC92	1	3	0.6686	0	1	1	887.121	2659.35	-0.51	-0.00045	CID (Collision Induced Dissociation)	MS2	0	3.297	47.6124	25400	07132019_Danny_10K.raw	0/0	3.53	0	0.001727
	FALSE	High	Sequest HT (A2)	Unambiguous	DLQAIKQEVSQAAPGSPQFmQTIR	M20(Oxidation)	2	34	Q9QR99; Q2VA18	A0A1W7HCT8; A0A1W7HC07; A0A1X9ZMH5; A0A1W7HCQ0; U3RC00; Q82335; A0A1W7HCB0; U3REG1; A0A1W7HCQ3; X5GFI7; U3RJN7; Q2VA24; A0A1W7HCI8; A0A1D8I0W7; Q82230; U3RGT8; A0A1X9ZMG9; Q9QR99; O56621; U3RBW9; A0A1W7HC36; Q9QRA1; U3REF4; U3RC60; Q85594; A0A1W7HCL7; U3REG5; A0A1D8I0X4; Q2VA18; Q2VA22; Q9QRA0; A0A1W7HC03; A0A1W7HCC4; U3RC92	1	2	0.7306	0	1	1	1330.18	2659.35	-0.35	-0.00046	CID (Collision Induced Dissociation)	MS2	0	173.363	47.6886	25440	07132019_Danny_10K.raw	0/0	4.64	0	4.431e-05
	FALSE	High	Sequest HT (A2)	Unambiguous	GLAAHHWLNFLQAAYR		1	31	Q9QR99	A0A1W7HCT8; A0A1W7HC07; Q86918; A0A1X9ZMH5; A0A1W7HCQ0; A0A1W7HCB0; U3REG1; A0A1W7HCQ3; X5GFI7; U3RJN7; A0A1W7HCI8; A0A1D8I0W7; Q82230; A0A1S6KEP5; A0A1X9ZMG9; Q9QR99; O56621; U3RBW9; A0A1S6KF62; A0A1W7HC36; Q9QRA1; U3REF4; U3RC60; Q85594; A0A1W7HCL7; U3REG5; A0A1D8I0X4; A0A1S6KEP2; Q9QRA0; A0A1W7HC03; A0A1W7HCC4	0	3	0.7219	0	1	1	623.329	1867.97	-0.18	-0.00011	CID (Collision Induced Dissociation)	MS2	35.7041	1.373	44.3079	23500	07132019_Danny_10K.raw	0/0	4.53	0	5.272e-05
	FALSE	High	Sequest HT (A2)	Unambiguous	GLAAHHWLNFLQAAYR		1	31	Q9QR99	A0A1W7HCT8; A0A1W7HC07; Q86918; A0A1X9ZMH5; A0A1W7HCQ0; A0A1W7HCB0; U3REG1; A0A1W7HCQ3; X5GFI7; U3RJN7; A0A1W7HCI8; A0A1D8I0W7; Q82230; A0A1S6KEP5; A0A1X9ZMG9; Q9QR99; O56621; U3RBW9; A0A1S6KF62; A0A1W7HC36; Q9QRA1; U3REF4; U3RC60; Q85594; A0A1W7HCL7; U3REG5; A0A1D8I0X4; A0A1S6KEP2; Q9QRA0; A0A1W7HC03; A0A1W7HCC4	0	2	0.7494	0	1	1	934.489	1867.97	-0.57	-0.00053	CID (Collision Induced Dissociation)	MS2	5.821	34.77	44.3626	23544	07132019_Danny_10K.raw	0/0	4.07	0	1.587e-05
	FALSE	High	Sequest HT (A2)	Unambiguous	GLAAHHWLNFLQAAYR		1	31	Q9QR99	A0A1W7HCT8; A0A1W7HC07; Q86918; A0A1X9ZMH5; A0A1W7HCQ0; A0A1W7HCB0; U3REG1; A0A1W7HCQ3; X5GFI7; U3RJN7; A0A1W7HCI8; A0A1D8I0W7; Q82230; A0A1S6KEP5; A0A1X9ZMG9; Q9QR99; O56621; U3RBW9; A0A1S6KF62; A0A1W7HC36; Q9QRA1; U3REF4; U3RC60; Q85594; A0A1W7HCL7; U3REG5; A0A1D8I0X4; A0A1S6KEP2; Q9QRA0; A0A1W7HC03; A0A1W7HCC4	0	3	0.7696	0	1	1	623.328	1867.97	-0.38	-0.00024	CID (Collision Induced Dissociation)	MS2	3.05292	2.234	44.56	23656	07132019_Danny_10K.raw	0/0	5.86	0	5.145e-06
	FALSE	High	Sequest HT (A2)	Unambiguous	GLAAHHWLNFLQAAYR		1	31	Q9QR99	A0A1W7HCT8; A0A1W7HC07; Q86918; A0A1X9ZMH5; A0A1W7HCQ0; A0A1W7HCB0; U3REG1; A0A1W7HCQ3; X5GFI7; U3RJN7; A0A1W7HCI8; A0A1D8I0W7; Q82230; A0A1S6KEP5; A0A1X9ZMG9; Q9QR99; O56621; U3RBW9; A0A1S6KF62; A0A1W7HC36; Q9QRA1; U3REF4; U3RC60; Q85594; A0A1W7HCL7; U3REG5; A0A1D8I0X4; A0A1S6KEP2; Q9QRA0; A0A1W7HC03; A0A1W7HCC4	0	2	0.6963	0	1	1	934.49	1867.97	0.93	0.00087	CID (Collision Induced Dissociation)	MS2	22.2604	83.056	44.6894	23731	07132019_Danny_10K.raw	0/0	4.38	0	2.807e-05
	FALSE	High	Sequest HT (A2)	Unambiguous	LNIALDNGLPEGTPKDPILR		1	20	Q9QR99	A0A1W7HCT8; A0A1W7HC07; A0A1X9ZMH5; A0A1W7HCQ0; Q82335; A0A1W7HCB0; X5GFI7; A0A1W7HCI8; A0A1D8I0W7; Q82230; A0A1X9ZMG9; Q9QR99; O56621; A0A1W7HC36; Q9QRA1; A0A1W7HCL7; A0A1D8I0X4; Q9QRA0; A0A1W7HC03; A0A1W7HCC4	1	3	0.8083	0	1	1	716.069	2146.19	2.75	0.00197	CID (Collision Induced Dissociation)	MS2	0.555011	7.546	45.6999	24162	07132019_Danny_10K.raw	0/0	2.66	0	0.01457
	FALSE	High	Sequest HT (A2)	Unambiguous	LNIALDNGLPEGTPKDPILR		1	20	Q9QR99	A0A1W7HCT8; A0A1W7HC07; A0A1X9ZMH5; A0A1W7HCQ0; Q82335; A0A1W7HCB0; X5GFI7; A0A1W7HCI8; A0A1D8I0W7; Q82230; A0A1X9ZMG9; Q9QR99; O56621; A0A1W7HC36; Q9QRA1; A0A1W7HCL7; A0A1D8I0X4; Q9QRA0; A0A1W7HC03; A0A1W7HCC4	1	2	0.7246	0	1	1	1073.6	2146.19	-0.26	-0.00028	CID (Collision Induced Dissociation)	MS2	0	44.525	45.7024	24165	07132019_Danny_10K.raw	0/0	5.12	0	2.343e-06
	FALSE	High	Sequest HT (A2)	Unambiguous	LNIALDNGLPEGTPKDPILR		1	20	Q9QR99	A0A1W7HCT8; A0A1W7HC07; A0A1X9ZMH5; A0A1W7HCQ0; Q82335; A0A1W7HCB0; X5GFI7; A0A1W7HCI8; A0A1D8I0W7; Q82230; A0A1X9ZMG9; Q9QR99; O56621; A0A1W7HC36; Q9QRA1; A0A1W7HCL7; A0A1D8I0X4; Q9QRA0; A0A1W7HC03; A0A1W7HCC4	1	2	0.7013	0	1	1	1073.6	2146.18	-1.51	-0.00162	CID (Collision Induced Dissociation)	MS2	0	106.156	45.9987	24348	07132019_Danny_10K.raw	0/0	3.75	0	0.006341
	FALSE	High	Sequest HT (A2)	Unambiguous	LNIALDNGLPEGTPKDPILR		1	20	Q9QR99	A0A1W7HCT8; A0A1W7HC07; A0A1X9ZMH5; A0A1W7HCQ0; Q82335; A0A1W7HCB0; X5GFI7; A0A1W7HCI8; A0A1D8I0W7; Q82230; A0A1X9ZMG9; Q9QR99; O56621; A0A1W7HC36; Q9QRA1; A0A1W7HCL7; A0A1D8I0X4; Q9QRA0; A0A1W7HC03; A0A1W7HCC4	1	3	0.686	0	1	1	716.067	2146.19	-0.24	-0.00017	CID (Collision Induced Dissociation)	MS2	100	18.615	46.112	24447	07132019_Danny_10K.raw	0/0	3.28	0	0.01691
	FALSE	High	Sequest HT (A2)	Unambiguous	GLAAHHWLNFLQAAYR		1	31	Q9QR99	A0A1W7HCT8; A0A1W7HC07; Q86918; A0A1X9ZMH5; A0A1W7HCQ0; A0A1W7HCB0; U3REG1; A0A1W7HCQ3; X5GFI7; U3RJN7; A0A1W7HCI8; A0A1D8I0W7; Q82230; A0A1S6KEP5; A0A1X9ZMG9; Q9QR99; O56621; U3RBW9; A0A1S6KF62; A0A1W7HC36; Q9QRA1; U3REF4; U3RC60; Q85594; A0A1W7HCL7; U3REG5; A0A1D8I0X4; A0A1S6KEP2; Q9QRA0; A0A1W7HC03; A0A1W7HCC4	0	3	0.7641	0	1	1	623.328	1867.97	-0.77	-0.00048	CID (Collision Induced Dissociation)	MS2	4.94708	7.482	44.8173	23815	07132019_Danny_10K.raw	0/0	5.13	0	3.213e-06
	FALSE	High	Sequest HT (A2)	Unambiguous	GLAAHHWLNFLQAAYR		1	31	Q9QR99	A0A1W7HCT8; A0A1W7HC07; Q86918; A0A1X9ZMH5; A0A1W7HCQ0; A0A1W7HCB0; U3REG1; A0A1W7HCQ3; X5GFI7; U3RJN7; A0A1W7HCI8; A0A1D8I0W7; Q82230; A0A1S6KEP5; A0A1X9ZMG9; Q9QR99; O56621; U3RBW9; A0A1S6KF62; A0A1W7HC36; Q9QRA1; U3REF4; U3RC60; Q85594; A0A1W7HCL7; U3REG5; A0A1D8I0X4; A0A1S6KEP2; Q9QRA0; A0A1W7HC03; A0A1W7HCC4	0	2	0.0722	0	1	1	934.49	1867.97	1.07	0.00099	CID (Collision Induced Dissociation)	MS2	53.8871	239.903	44.9893	23927	07132019_Danny_10K.raw	0/0	2.63	0	0.0004493
	FALSE	High	Sequest HT (A2)	Unambiguous	EYQQLWLAAFAALPGSAK		2	24	Q9QR99; Q2VA18	A0A1W7HCT8; A0A1W7HC07; A0A1X9ZMH5; A0A1W7HCQ0; Q82335; A0A1W7HCB0; A0A1W7HCQ3; X5GFI7; Q2VA24; A0A1W7HCI8; A0A1D8I0W7; Q82230; A0A1X9ZMG9; Q9QR99; O56621; A0A1W7HC36; Q9QRA1; A0A1W7HCL7; A0A1D8I0X4; Q2VA18; Q2VA22; Q9QRA0; A0A1W7HC03; A0A1W7HCC4	0	2	0.478	0	1	1	982.517	1964.03	-0.8	-0.00079	CID (Collision Induced Dissociation)	MS2	0	42.56	77.2101	43236	07132019_Danny_10K.raw	0/0	2.95	0	0.004262
	FALSE	High	Sequest HT (A2)	Unambiguous	DPSWASILQGLEEPYHAFVER		2	23	Q9QR99; Q2VA18	A0A1W7HCT8; A0A1W7HC07; A0A1X9ZMH5; A0A1W7HCQ0; Q82335; A0A1W7HCB0; A0A1W7HCQ3; X5GFI7; Q2VA24; A0A1W7HCI8; A0A1D8I0W7; Q82230; A0A1X9ZMG9; Q9QR99; O56621; A0A1W7HC36; Q9QRA1; A0A1W7HCL7; Q2VA18; Q2VA22; Q9QRA0; A0A1W7HC03; A0A1W7HCC4	0	3	0.4749	0	1	1	815.402	2444.19	1.64	0.00134	CID (Collision Induced Dissociation)	MS2	38.4144	43.76	81.2628	45272	07132019_Danny_10K.raw	0/0	2.59	0	0.0008234
	FALSE	High	Sequest HT (A2)	Unambiguous	DPSWASILQGLEEPYHAFVER		2	23	Q9QR99; Q2VA18	A0A1W7HCT8; A0A1W7HC07; A0A1X9ZMH5; A0A1W7HCQ0; Q82335; A0A1W7HCB0; A0A1W7HCQ3; X5GFI7; Q2VA24; A0A1W7HCI8; A0A1D8I0W7; Q82230; A0A1X9ZMG9; Q9QR99; O56621; A0A1W7HC36; Q9QRA1; A0A1W7HCL7; Q2VA18; Q2VA22; Q9QRA0; A0A1W7HC03; A0A1W7HCC4	0	3	0.7307	0	1	1	815.402	2444.19	1.04	0.00085	CID (Collision Induced Dissociation)	MS2	2.55765	3.563	80.6732	44997	07132019_Danny_10K.raw	0/0	4.79	0	7.544e-07
	FALSE	High	Sequest HT (A2)	Unambiguous	DPSWASILQGLEEPYHAFVER		2	23	Q9QR99; Q2VA18	A0A1W7HCT8; A0A1W7HC07; A0A1X9ZMH5; A0A1W7HCQ0; Q82335; A0A1W7HCB0; A0A1W7HCQ3; X5GFI7; Q2VA24; A0A1W7HCI8; A0A1D8I0W7; Q82230; A0A1X9ZMG9; Q9QR99; O56621; A0A1W7HC36; Q9QRA1; A0A1W7HCL7; Q2VA18; Q2VA22; Q9QRA0; A0A1W7HC03; A0A1W7HCC4	0	2	0.7407	0	1	1	1222.6	2444.19	0.77	0.00094	CID (Collision Induced Dissociation)	MS2	0	88.396	80.818	45063	07132019_Danny_10K.raw	0/0	4.05	0	1.715e-05
	FALSE	High	Sequest HT (A2)	Unambiguous	DPSWASILQGLEEPYHAFVER		2	23	Q9QR99; Q2VA18	A0A1W7HCT8; A0A1W7HC07; A0A1X9ZMH5; A0A1W7HCQ0; Q82335; A0A1W7HCB0; A0A1W7HCQ3; X5GFI7; Q2VA24; A0A1W7HCI8; A0A1D8I0W7; Q82230; A0A1X9ZMG9; Q9QR99; O56621; A0A1W7HC36; Q9QRA1; A0A1W7HCL7; Q2VA18; Q2VA22; Q9QRA0; A0A1W7HC03; A0A1W7HCC4	0	3	0.7054	0	1	1	815.401	2444.19	-0.16	-0.00013	CID (Collision Induced Dissociation)	MS2	19.6356	16.632	80.9539	45143	07132019_Danny_10K.raw	0/0	3.36	0	4.789e-05
	FALSE	High	Sequest HT (A2)	Unambiguous	DPSWASILQGLEEPYHAFVER		2	23	Q9QR99; Q2VA18	A0A1W7HCT8; A0A1W7HC07; A0A1X9ZMH5; A0A1W7HCQ0; Q82335; A0A1W7HCB0; A0A1W7HCQ3; X5GFI7; Q2VA24; A0A1W7HCI8; A0A1D8I0W7; Q82230; A0A1X9ZMG9; Q9QR99; O56621; A0A1W7HC36; Q9QRA1; A0A1W7HCL7; Q2VA18; Q2VA22; Q9QRA0; A0A1W7HC03; A0A1W7HCC4	0	2	0.6959	0	1	1	1222.6	2444.19	2.77	0.00339	CID (Collision Induced Dissociation)	MS2	0	108.245	81.1323	45221	07132019_Danny_10K.raw	0/0	3.42	0	0.004074
	FALSE	High	Sequest HT (A2)	Unambiguous	DPSWASILQGLEEPYHAFVER		2	23	Q9QR99; Q2VA18	A0A1W7HCT8; A0A1W7HC07; A0A1X9ZMH5; A0A1W7HCQ0; Q82335; A0A1W7HCB0; A0A1W7HCQ3; X5GFI7; Q2VA24; A0A1W7HCI8; A0A1D8I0W7; Q82230; A0A1X9ZMG9; Q9QR99; O56621; A0A1W7HC36; Q9QRA1; A0A1W7HCL7; Q2VA18; Q2VA22; Q9QRA0; A0A1W7HC03; A0A1W7HCC4	0	2	0.7404	0	1	1	1222.6	2444.19	-0.53	-0.00064	CID (Collision Induced Dissociation)	MS2	0	53.907	80.5502	44934	07132019_Danny_10K.raw	0/0	6.01	0	2.71e-06
	FALSE	High	Sequest HT (A2)	Unambiguous	DPSWASILQGLEEPYHAFVER		2	23	Q9QR99; Q2VA18	A0A1W7HCT8; A0A1W7HC07; A0A1X9ZMH5; A0A1W7HCQ0; Q82335; A0A1W7HCB0; A0A1W7HCQ3; X5GFI7; Q2VA24; A0A1W7HCI8; A0A1D8I0W7; Q82230; A0A1X9ZMG9; Q9QR99; O56621; A0A1W7HC36; Q9QRA1; A0A1W7HCL7; Q2VA18; Q2VA22; Q9QRA0; A0A1W7HC03; A0A1W7HCC4	0	3	0.7116	0	1	1	815.402	2444.19	0.97	0.00079	CID (Collision Induced Dissociation)	MS2	19.4112	16.697	79.8367	44605	07132019_Danny_10K.raw	0/0	3.78	0	8.222e-05
	FALSE	High	Sequest HT (A2)	Unambiguous	DPSWASILQGLEEPYHAFVER		2	23	Q9QR99; Q2VA18	A0A1W7HCT8; A0A1W7HC07; A0A1X9ZMH5; A0A1W7HCQ0; Q82335; A0A1W7HCB0; A0A1W7HCQ3; X5GFI7; Q2VA24; A0A1W7HCI8; A0A1D8I0W7; Q82230; A0A1X9ZMG9; Q9QR99; O56621; A0A1W7HC36; Q9QRA1; A0A1W7HCL7; Q2VA18; Q2VA22; Q9QRA0; A0A1W7HC03; A0A1W7HCC4	0	2	0.7956	0	1	1	1222.59	2444.18	-2.22	-0.00272	CID (Collision Induced Dissociation)	MS2	10.2263	45.255	80.0169	44682	07132019_Danny_10K.raw	0/0	5.04	0	2.579e-06
	FALSE	High	Sequest HT (A2)	Unambiguous	DPSWASILQGLEEPYHAFVER		2	23	Q9QR99; Q2VA18	A0A1W7HCT8; A0A1W7HC07; A0A1X9ZMH5; A0A1W7HCQ0; Q82335; A0A1W7HCB0; A0A1W7HCQ3; X5GFI7; Q2VA24; A0A1W7HCI8; A0A1D8I0W7; Q82230; A0A1X9ZMG9; Q9QR99; O56621; A0A1W7HC36; Q9QRA1; A0A1W7HCL7; Q2VA18; Q2VA22; Q9QRA0; A0A1W7HC03; A0A1W7HCC4	0	3	0.709	0	1	1	815.401	2444.19	-0.23	-0.00019	CID (Collision Induced Dissociation)	MS2	0	1.063	80.1163	44727	07132019_Danny_10K.raw	0/0	2.99	0	8.109e-05
	FALSE	High	Sequest HT (A2)	Unambiguous	DPSWASILQGLEEPYHAFVER		2	23	Q9QR99; Q2VA18	A0A1W7HCT8; A0A1W7HC07; A0A1X9ZMH5; A0A1W7HCQ0; Q82335; A0A1W7HCB0; A0A1W7HCQ3; X5GFI7; Q2VA24; A0A1W7HCI8; A0A1D8I0W7; Q82230; A0A1X9ZMG9; Q9QR99; O56621; A0A1W7HC36; Q9QRA1; A0A1W7HCL7; Q2VA18; Q2VA22; Q9QRA0; A0A1W7HC03; A0A1W7HCC4	0	2	0.7745	0	1	1	1222.6	2444.19	-1.22	-0.0015	CID (Collision Induced Dissociation)	MS2	6.21951	44.465	80.2973	44817	07132019_Danny_10K.raw	0/0	5.81	0	1.918e-06
	FALSE	High	Sequest HT (A2)	Unambiguous	DPSWASILQGLEEPYHAFVER		2	23	Q9QR99; Q2VA18	A0A1W7HCT8; A0A1W7HC07; A0A1X9ZMH5; A0A1W7HCQ0; Q82335; A0A1W7HCB0; A0A1W7HCQ3; X5GFI7; Q2VA24; A0A1W7HCI8; A0A1D8I0W7; Q82230; A0A1X9ZMG9; Q9QR99; O56621; A0A1W7HC36; Q9QRA1; A0A1W7HCL7; Q2VA18; Q2VA22; Q9QRA0; A0A1W7HC03; A0A1W7HCC4	0	3	0.7896	0	1	1	815.401	2444.19	-0.23	-0.00019	CID (Collision Induced Dissociation)	MS2	0.514722	0.401	80.3941	44858	07132019_Danny_10K.raw	0/0	4.04	0	3.502e-06
	FALSE	High	Sequest HT (A2)	Unambiguous	IALETPVWIcPINYSLLASLLPK	C10(Carbamidomethyl)	3	25	A0A1S6KER4; Q9QR99; Q2VA18	A0A1W7HCT8; Q9WNX1; A0A1W7HC07; A0A1X9ZMH5; A0A1W7HCQ0; A0A1W7HCB0; A0A1W7HCQ3; X5GFI7; Q2VA24; A0A1W7HCI8; A0A1D8I0W7; Q82230; A0A1S6KER4; A0A1X9ZMG9; Q9QR99; O56621; Q9QRA1; Q85594; A0A1W7HCL7; A0A1D8I0X4; Q2VA18; Q2VA22; Q9QRA0; A0A1W7HC03; A0A1W7HCC4	0	2	0.7773	0	1	1	1306.23	2611.46	-0.26	-0.00035	CID (Collision Induced Dissociation)	MS2	0	4.155	94.4008	50515	07132019_Danny_10K.raw	0/0	4.31	0	2.17e-05
	FALSE	High	Sequest HT (A2)	Unambiguous	IALETPVWIcPINYSLLASLLPK	C10(Carbamidomethyl)	3	25	A0A1S6KER4; Q9QR99; Q2VA18	A0A1W7HCT8; Q9WNX1; A0A1W7HC07; A0A1X9ZMH5; A0A1W7HCQ0; A0A1W7HCB0; A0A1W7HCQ3; X5GFI7; Q2VA24; A0A1W7HCI8; A0A1D8I0W7; Q82230; A0A1S6KER4; A0A1X9ZMG9; Q9QR99; O56621; Q9QRA1; Q85594; A0A1W7HCL7; A0A1D8I0X4; Q2VA18; Q2VA22; Q9QRA0; A0A1W7HC03; A0A1W7HCC4	0	3	0.8743	0	1	1	871.158	2611.46	0.69	0.0006	CID (Collision Induced Dissociation)	MS2	0	3.97	94.4018	50516	07132019_Danny_10K.raw	0/0	5.49	0	2.339e-07
	FALSE	High	Sequest HT (A2)	Unambiguous	IALETPVWIcPINYSLLASLLPK	C10(Carbamidomethyl)	3	25	A0A1S6KER4; Q9QR99; Q2VA18	A0A1W7HCT8; Q9WNX1; A0A1W7HC07; A0A1X9ZMH5; A0A1W7HCQ0; A0A1W7HCB0; A0A1W7HCQ3; X5GFI7; Q2VA24; A0A1W7HCI8; A0A1D8I0W7; Q82230; A0A1S6KER4; A0A1X9ZMG9; Q9QR99; O56621; Q9QRA1; Q85594; A0A1W7HCL7; A0A1D8I0X4; Q2VA18; Q2VA22; Q9QRA0; A0A1W7HC03; A0A1W7HCC4	0	3	0.8456	0	1	1	871.157	2611.46	-0.22	-0.00019	CID (Collision Induced Dissociation)	MS2	0.938722	10.355	94.6659	50603	07132019_Danny_10K.raw	0/0	6.41	0	1.767e-06
	FALSE	High	Sequest HT (A2)	Unambiguous	IALETPVWIcPINYSLLASLLPK	C10(Carbamidomethyl)	3	25	A0A1S6KER4; Q9QR99; Q2VA18	A0A1W7HCT8; Q9WNX1; A0A1W7HC07; A0A1X9ZMH5; A0A1W7HCQ0; A0A1W7HCB0; A0A1W7HCQ3; X5GFI7; Q2VA24; A0A1W7HCI8; A0A1D8I0W7; Q82230; A0A1S6KER4; A0A1X9ZMG9; Q9QR99; O56621; Q9QRA1; Q85594; A0A1W7HCL7; A0A1D8I0X4; Q2VA18; Q2VA22; Q9QRA0; A0A1W7HC03; A0A1W7HCC4	0	2	0.7591	0	1	1	1306.23	2611.45	-0.92	-0.0012	CID (Collision Induced Dissociation)	MS2	0	16.883	94.6668	50604	07132019_Danny_10K.raw	0/0	4.65	0	2.706e-05
	FALSE	High	Sequest HT (A2)	Unambiguous	IALETPVWIcPINYSLLASLLPK	C10(Carbamidomethyl)	3	25	A0A1S6KER4; Q9QR99; Q2VA18	A0A1W7HCT8; Q9WNX1; A0A1W7HC07; A0A1X9ZMH5; A0A1W7HCQ0; A0A1W7HCB0; A0A1W7HCQ3; X5GFI7; Q2VA24; A0A1W7HCI8; A0A1D8I0W7; Q82230; A0A1S6KER4; A0A1X9ZMG9; Q9QR99; O56621; Q9QRA1; Q85594; A0A1W7HCL7; A0A1D8I0X4; Q2VA18; Q2VA22; Q9QRA0; A0A1W7HC03; A0A1W7HCC4	0	3	0.8317	0	1	1	871.157	2611.46	0.41	0.00036	CID (Collision Induced Dissociation)	MS2	0	42.98	94.9248	50714	07132019_Danny_10K.raw	0/0	4.99	0	1.123e-07
	FALSE	High	Sequest HT (A2)	Unambiguous	IALETPVWIcPINYSLLASLLPK	C10(Carbamidomethyl)	3	25	A0A1S6KER4; Q9QR99; Q2VA18	A0A1W7HCT8; Q9WNX1; A0A1W7HC07; A0A1X9ZMH5; A0A1W7HCQ0; A0A1W7HCB0; A0A1W7HCQ3; X5GFI7; Q2VA24; A0A1W7HCI8; A0A1D8I0W7; Q82230; A0A1S6KER4; A0A1X9ZMG9; Q9QR99; O56621; Q9QRA1; Q85594; A0A1W7HCL7; A0A1D8I0X4; Q2VA18; Q2VA22; Q9QRA0; A0A1W7HC03; A0A1W7HCC4	0	3	0.7038	0	1	1	871.158	2611.46	0.55	0.00048	CID (Collision Induced Dissociation)	MS2	57.278	42.98	95.1871	50799	07132019_Danny_10K.raw	0/0	3.68	0	0.001353
	FALSE	High	Sequest HT (A2)	Unambiguous	IALETPVWIcPINYSLLASLLPK	C10(Carbamidomethyl)	3	25	A0A1S6KER4; Q9QR99; Q2VA18	A0A1W7HCT8; Q9WNX1; A0A1W7HC07; A0A1X9ZMH5; A0A1W7HCQ0; A0A1W7HCB0; A0A1W7HCQ3; X5GFI7; Q2VA24; A0A1W7HCI8; A0A1D8I0W7; Q82230; A0A1S6KER4; A0A1X9ZMG9; Q9QR99; O56621; Q9QRA1; Q85594; A0A1W7HCL7; A0A1D8I0X4; Q2VA18; Q2VA22; Q9QRA0; A0A1W7HC03; A0A1W7HCC4	0	2	0.8301	0	1	1	1306.23	2611.46	0.67	0.00087	CID (Collision Induced Dissociation)	MS2	3.08852	80.464	94.924	50713	07132019_Danny_10K.raw	0/0	3.65	0	0.0001167
	FALSE	High	Sequest HT (A2)	Unambiguous	DLQDLLQYLcSSLVASLHHQQLDSLISEAETR	C10(Carbamidomethyl)	2	33	Q9QR99; Q2VA18	A0A1W7HCT8; A0A1W7HC07; A0A1X9ZMH5; A0A1W7HCQ0; U3RC00; Q82335; A0A1W7HCB0; U3REG1; A0A1W7HCQ3; X5GFI7; U3RJN7; Q2VA24; A0A1W7HCI8; A0A1D8I0W7; Q82230; U3RGT8; A0A1X9ZMG9; Q9QR99; O56621; U3RBW9; A0A1W7HC36; Q9QRA1; U3REF4; U3RC60; A0A1W7HCL7; U3REG5; A0A1D8I0X4; Q2VA18; Q2VA22; Q9QRA0; A0A1W7HC03; A0A1W7HCC4; U3RC92	0	3	0.6354	0	1	1	1228.29	3682.85	1.95	0.0024	CID (Collision Induced Dissociation)	MS2	0	87.965	96.6327	51245	07132019_Danny_10K.raw	0/0	5.43	0	0.0003186
	FALSE	High	Sequest HT (A2)	Unambiguous	DLQDLLQYLcSSLVASLHHQQLDSLISEAETR	C10(Carbamidomethyl)	2	33	Q9QR99; Q2VA18	A0A1W7HCT8; A0A1W7HC07; A0A1X9ZMH5; A0A1W7HCQ0; U3RC00; Q82335; A0A1W7HCB0; U3REG1; A0A1W7HCQ3; X5GFI7; U3RJN7; Q2VA24; A0A1W7HCI8; A0A1D8I0W7; Q82230; U3RGT8; A0A1X9ZMG9; Q9QR99; O56621; U3RBW9; A0A1W7HC36; Q9QRA1; U3REF4; U3RC60; A0A1W7HCL7; U3REG5; A0A1D8I0X4; Q2VA18; Q2VA22; Q9QRA0; A0A1W7HC03; A0A1W7HCC4; U3RC92	0	3	0.7686	0	1	1	1228.28	3682.84	-0.23	-0.00029	CID (Collision Induced Dissociation)	MS2	0	23.97	96.9116	51331	07132019_Danny_10K.raw	0/0	6.44	0	9.604e-08
	FALSE	High	Sequest HT (A2)	Unambiguous	DLQDLLQYLcSSLVASLHHQQLDSLISEAETR	C10(Carbamidomethyl)	2	33	Q9QR99; Q2VA18	A0A1W7HCT8; A0A1W7HC07; A0A1X9ZMH5; A0A1W7HCQ0; U3RC00; Q82335; A0A1W7HCB0; U3REG1; A0A1W7HCQ3; X5GFI7; U3RJN7; Q2VA24; A0A1W7HCI8; A0A1D8I0W7; Q82230; U3RGT8; A0A1X9ZMG9; Q9QR99; O56621; U3RBW9; A0A1W7HC36; Q9QRA1; U3REF4; U3RC60; A0A1W7HCL7; U3REG5; A0A1D8I0X4; Q2VA18; Q2VA22; Q9QRA0; A0A1W7HC03; A0A1W7HCC4; U3RC92	0	3	0.6807	0	1	1	1228.28	3682.84	-0.73	-0.0009	CID (Collision Induced Dissociation)	MS2	4.28091	39.58	97.2167	51409	07132019_Danny_10K.raw	0/0	4.04	0	0.01058
	FALSE	High	Sequest HT (A2)	Unambiguous	DLQDLLQYLcSSLVASLHHQQLDSLISEAETR	C10(Carbamidomethyl)	2	33	Q9QR99; Q2VA18	A0A1W7HCT8; A0A1W7HC07; A0A1X9ZMH5; A0A1W7HCQ0; U3RC00; Q82335; A0A1W7HCB0; U3REG1; A0A1W7HCQ3; X5GFI7; U3RJN7; Q2VA24; A0A1W7HCI8; A0A1D8I0W7; Q82230; U3RGT8; A0A1X9ZMG9; Q9QR99; O56621; U3RBW9; A0A1W7HC36; Q9QRA1; U3REF4; U3RC60; A0A1W7HCL7; U3REG5; A0A1D8I0X4; Q2VA18; Q2VA22; Q9QRA0; A0A1W7HC03; A0A1W7HCC4; U3RC92	0	3	0.3629	0	1	1	1228.29	3682.84	1.66	0.00203	CID (Collision Induced Dissociation)	MS2	46.4665	711.211	97.5873	51525	07132019_Danny_10K.raw	0/0	3.5	0	0.007791
	FALSE	High	Sequest HT (A2)	Unambiguous	IALETPVWIcPINYSLLASLLPK	C10(Carbamidomethyl)	3	25	A0A1S6KER4; Q9QR99; Q2VA18	A0A1W7HCT8; Q9WNX1; A0A1W7HC07; A0A1X9ZMH5; A0A1W7HCQ0; A0A1W7HCB0; A0A1W7HCQ3; X5GFI7; Q2VA24; A0A1W7HCI8; A0A1D8I0W7; Q82230; A0A1S6KER4; A0A1X9ZMG9; Q9QR99; O56621; Q9QRA1; Q85594; A0A1W7HCL7; A0A1D8I0X4; Q2VA18; Q2VA22; Q9QRA0; A0A1W7HC03; A0A1W7HCC4	0	3	0.7918	0	1	1	871.157	2611.46	-0.5	-0.00044	CID (Collision Induced Dissociation)	MS2	0	13.81	94.1168	50424	07132019_Danny_10K.raw	0/0	5.62	0	1.711e-08
	FALSE	High	Sequest HT (A2)	Unambiguous	IALETPVWIcPINYSLLASLLPK	C10(Carbamidomethyl)	3	25	A0A1S6KER4; Q9QR99; Q2VA18	A0A1W7HCT8; Q9WNX1; A0A1W7HC07; A0A1X9ZMH5; A0A1W7HCQ0; A0A1W7HCB0; A0A1W7HCQ3; X5GFI7; Q2VA24; A0A1W7HCI8; A0A1D8I0W7; Q82230; A0A1S6KER4; A0A1X9ZMG9; Q9QR99; O56621; Q9QRA1; Q85594; A0A1W7HCL7; A0A1D8I0X4; Q2VA18; Q2VA22; Q9QRA0; A0A1W7HC03; A0A1W7HCC4	0	2	0.7769	0	1	1	1306.23	2611.45	-1.01	-0.00132	CID (Collision Induced Dissociation)	MS2	0	21.68	94.1155	50423	07132019_Danny_10K.raw	0/0	3.99	0	6.273e-05
	FALSE	High	Sequest HT (A2)	Unambiguous	IALETPVWIcPINYSLLASLLPK	C10(Carbamidomethyl)	3	25	A0A1S6KER4; Q9QR99; Q2VA18	A0A1W7HCT8; Q9WNX1; A0A1W7HC07; A0A1X9ZMH5; A0A1W7HCQ0; A0A1W7HCB0; A0A1W7HCQ3; X5GFI7; Q2VA24; A0A1W7HCI8; A0A1D8I0W7; Q82230; A0A1S6KER4; A0A1X9ZMG9; Q9QR99; O56621; Q9QRA1; Q85594; A0A1W7HCL7; A0A1D8I0X4; Q2VA18; Q2VA22; Q9QRA0; A0A1W7HC03; A0A1W7HCC4	0	2	0.75	0	1	1	1306.23	2611.46	0.67	0.00087	CID (Collision Induced Dissociation)	MS2	0	63.127	93.8642	50326	07132019_Danny_10K.raw	0/0	2.88	0	0.02072
	FALSE	High	Sequest HT (A2)	Unambiguous	IALETPVWIcPINYSLLASLLPK	C10(Carbamidomethyl)	3	25	A0A1S6KER4; Q9QR99; Q2VA18	A0A1W7HCT8; Q9WNX1; A0A1W7HC07; A0A1X9ZMH5; A0A1W7HCQ0; A0A1W7HCB0; A0A1W7HCQ3; X5GFI7; Q2VA24; A0A1W7HCI8; A0A1D8I0W7; Q82230; A0A1S6KER4; A0A1X9ZMG9; Q9QR99; O56621; Q9QRA1; Q85594; A0A1W7HCL7; A0A1D8I0X4; Q2VA18; Q2VA22; Q9QRA0; A0A1W7HC03; A0A1W7HCC4	0	3	0.7608	0	1	1	871.157	2611.46	-0.29	-0.00026	CID (Collision Induced Dissociation)	MS2	0	42.98	93.8651	50327	07132019_Danny_10K.raw	0/0	4.18	0	3.409e-05
	FALSE	High	Sequest HT (A2)	Unambiguous	EYQQLWLAAFAALPGSAK		2	24	Q9QR99; Q2VA18	A0A1W7HCT8; A0A1W7HC07; A0A1X9ZMH5; A0A1W7HCQ0; Q82335; A0A1W7HCB0; A0A1W7HCQ3; X5GFI7; Q2VA24; A0A1W7HCI8; A0A1D8I0W7; Q82230; A0A1X9ZMG9; Q9QR99; O56621; A0A1W7HC36; Q9QRA1; A0A1W7HCL7; A0A1D8I0X4; Q2VA18; Q2VA22; Q9QRA0; A0A1W7HC03; A0A1W7HCC4	0	2	0.7312	0	1	1	982.517	1964.03	-0.49	-0.00048	CID (Collision Induced Dissociation)	MS2	0	5.287	74.8325	41982	07132019_Danny_10K.raw	0/0	5.32	0	1.717e-06
	FALSE	High	Sequest HT (A2)	Unambiguous	EYQQLWLAAFAALPGSAK		2	24	Q9QR99; Q2VA18	A0A1W7HCT8; A0A1W7HC07; A0A1X9ZMH5; A0A1W7HCQ0; Q82335; A0A1W7HCB0; A0A1W7HCQ3; X5GFI7; Q2VA24; A0A1W7HCI8; A0A1D8I0W7; Q82230; A0A1X9ZMG9; Q9QR99; O56621; A0A1W7HC36; Q9QRA1; A0A1W7HCL7; A0A1D8I0X4; Q2VA18; Q2VA22; Q9QRA0; A0A1W7HC03; A0A1W7HCC4	0	3	0.6837	0	1	1	655.347	1964.03	-0.34	-0.00022	CID (Collision Induced Dissociation)	MS2	0	16.339	74.8343	41984	07132019_Danny_10K.raw	0/0	5.09	0	2.664e-05
	FALSE	High	Sequest HT (A2)	Unambiguous	EYQQLWLAAFAALPGSAK		2	24	Q9QR99; Q2VA18	A0A1W7HCT8; A0A1W7HC07; A0A1X9ZMH5; A0A1W7HCQ0; Q82335; A0A1W7HCB0; A0A1W7HCQ3; X5GFI7; Q2VA24; A0A1W7HCI8; A0A1D8I0W7; Q82230; A0A1X9ZMG9; Q9QR99; O56621; A0A1W7HC36; Q9QRA1; A0A1W7HCL7; A0A1D8I0X4; Q2VA18; Q2VA22; Q9QRA0; A0A1W7HC03; A0A1W7HCC4	0	3	0.6793	0	1	1	655.347	1964.03	-0.72	-0.00047	CID (Collision Induced Dissociation)	MS2	0	3.508	74.5415	41787	07132019_Danny_10K.raw	0/0	5.52	0	7.872e-06
	FALSE	High	Sequest HT (A2)	Unambiguous	EYQQLWLAAFAALPGSAK		2	24	Q9QR99; Q2VA18	A0A1W7HCT8; A0A1W7HC07; A0A1X9ZMH5; A0A1W7HCQ0; Q82335; A0A1W7HCB0; A0A1W7HCQ3; X5GFI7; Q2VA24; A0A1W7HCI8; A0A1D8I0W7; Q82230; A0A1X9ZMG9; Q9QR99; O56621; A0A1W7HC36; Q9QRA1; A0A1W7HCL7; A0A1D8I0X4; Q2VA18; Q2VA22; Q9QRA0; A0A1W7HC03; A0A1W7HCC4	0	2	0.7697	0	1	1	982.518	1964.03	0.07	7e-05	CID (Collision Induced Dissociation)	MS2	9.75104	12.086	74.2798	41629	07132019_Danny_10K.raw	0/0	6.08	0	2.142e-06
	FALSE	High	Sequest HT (A2)	Unambiguous	EYQQLWLAAFAALPGSAK		2	24	Q9QR99; Q2VA18	A0A1W7HCT8; A0A1W7HC07; A0A1X9ZMH5; A0A1W7HCQ0; Q82335; A0A1W7HCB0; A0A1W7HCQ3; X5GFI7; Q2VA24; A0A1W7HCI8; A0A1D8I0W7; Q82230; A0A1X9ZMG9; Q9QR99; O56621; A0A1W7HC36; Q9QRA1; A0A1W7HCL7; A0A1D8I0X4; Q2VA18; Q2VA22; Q9QRA0; A0A1W7HC03; A0A1W7HCC4	0	3	0.7193	0	1	1	655.346	1964.02	-2.02	-0.00132	CID (Collision Induced Dissociation)	MS2	0	43.97	74.2809	41630	07132019_Danny_10K.raw	0/0	5.45	0	2.901e-08
	FALSE	High	Sequest HT (A2)	Unambiguous	EYQQLWLAAFAALPGSAK		2	24	Q9QR99; Q2VA18	A0A1W7HCT8; A0A1W7HC07; A0A1X9ZMH5; A0A1W7HCQ0; Q82335; A0A1W7HCB0; A0A1W7HCQ3; X5GFI7; Q2VA24; A0A1W7HCI8; A0A1D8I0W7; Q82230; A0A1X9ZMG9; Q9QR99; O56621; A0A1W7HC36; Q9QRA1; A0A1W7HCL7; A0A1D8I0X4; Q2VA18; Q2VA22; Q9QRA0; A0A1W7HC03; A0A1W7HCC4	0	2	0.7243	0	1	1	982.517	1964.03	-0.24	-0.00024	CID (Collision Induced Dissociation)	MS2	1.19871	0.292	74.5397	41785	07132019_Danny_10K.raw	0/0	4.28	0	8.015e-05
	FALSE	High	Sequest HT (A2)	Unambiguous	EYQQLWLAAFAALPGSAK		2	24	Q9QR99; Q2VA18	A0A1W7HCT8; A0A1W7HC07; A0A1X9ZMH5; A0A1W7HCQ0; Q82335; A0A1W7HCB0; A0A1W7HCQ3; X5GFI7; Q2VA24; A0A1W7HCI8; A0A1D8I0W7; Q82230; A0A1X9ZMG9; Q9QR99; O56621; A0A1W7HC36; Q9QRA1; A0A1W7HCL7; A0A1D8I0X4; Q2VA18; Q2VA22; Q9QRA0; A0A1W7HC03; A0A1W7HCC4	0	2	0.6821	0	1	1	982.517	1964.03	-0.24	-0.00024	CID (Collision Induced Dissociation)	MS2	0	36.599	75.1129	42151	07132019_Danny_10K.raw	0/0	5.41	0	1.659e-06
	FALSE	High	Sequest HT (A2)	Unambiguous	EYQQLWLAAFAALPGSAK		2	24	Q9QR99; Q2VA18	A0A1W7HCT8; A0A1W7HC07; A0A1X9ZMH5; A0A1W7HCQ0; Q82335; A0A1W7HCB0; A0A1W7HCQ3; X5GFI7; Q2VA24; A0A1W7HCI8; A0A1D8I0W7; Q82230; A0A1X9ZMG9; Q9QR99; O56621; A0A1W7HC36; Q9QRA1; A0A1W7HCL7; A0A1D8I0X4; Q2VA18; Q2VA22; Q9QRA0; A0A1W7HC03; A0A1W7HCC4	0	2	0.5473	0	1	1	982.521	1964.03	3.55	0.00348	CID (Collision Induced Dissociation)	MS2	0	42.035	76.3501	42785	07132019_Danny_10K.raw	0/0	2.96	0	0.01772
	FALSE	High	Sequest HT (A2)	Unambiguous	EYQQLWLAAFAALPGSAK		2	24	Q9QR99; Q2VA18	A0A1W7HCT8; A0A1W7HC07; A0A1X9ZMH5; A0A1W7HCQ0; Q82335; A0A1W7HCB0; A0A1W7HCQ3; X5GFI7; Q2VA24; A0A1W7HCI8; A0A1D8I0W7; Q82230; A0A1X9ZMG9; Q9QR99; O56621; A0A1W7HC36; Q9QRA1; A0A1W7HCL7; A0A1D8I0X4; Q2VA18; Q2VA22; Q9QRA0; A0A1W7HC03; A0A1W7HCC4	0	3	0.7329	0	1	1	655.347	1964.03	-0.06	-4e-05	CID (Collision Induced Dissociation)	MS2	11.0333	43.775	75.1153	42153	07132019_Danny_10K.raw	0/0	4.38	0	1.631e-06
	FALSE	High	Sequest HT (A2)	Unambiguous	EYQQLWLAAFAALPGSAK		2	24	Q9QR99; Q2VA18	A0A1W7HCT8; A0A1W7HC07; A0A1X9ZMH5; A0A1W7HCQ0; Q82335; A0A1W7HCB0; A0A1W7HCQ3; X5GFI7; Q2VA24; A0A1W7HCI8; A0A1D8I0W7; Q82230; A0A1X9ZMG9; Q9QR99; O56621; A0A1W7HC36; Q9QRA1; A0A1W7HCL7; A0A1D8I0X4; Q2VA18; Q2VA22; Q9QRA0; A0A1W7HC03; A0A1W7HCC4	0	2	0.6758	0	1	1	982.517	1964.03	-0.18	-0.00018	CID (Collision Induced Dissociation)	MS2	21.1528	43.775	75.388	42297	07132019_Danny_10K.raw	0/0	5.09	0	4.314e-07
	FALSE	High	Sequest HT (A2)	Unambiguous	EYQQLWLAAFAALPGSAK		2	24	Q9QR99; Q2VA18	A0A1W7HCT8; A0A1W7HC07; A0A1X9ZMH5; A0A1W7HCQ0; Q82335; A0A1W7HCB0; A0A1W7HCQ3; X5GFI7; Q2VA24; A0A1W7HCI8; A0A1D8I0W7; Q82230; A0A1X9ZMG9; Q9QR99; O56621; A0A1W7HC36; Q9QRA1; A0A1W7HCL7; A0A1D8I0X4; Q2VA18; Q2VA22; Q9QRA0; A0A1W7HC03; A0A1W7HCC4	0	2	0.6769	0	1	1	982.515	1964.02	-2.17	-0.00213	CID (Collision Induced Dissociation)	MS2	15.7982	191.325	75.8389	42542	07132019_Danny_10K.raw	0/0	4.55	0	1.237e-05
	FALSE	High	Sequest HT (A2)	Unambiguous	DcTQPRPPPGPcPLcQDPTHWK	C2(Carbamidomethyl); C12(Carbamidomethyl); C15(Carbamidomethyl)	1	28	Q9QR99	A0A1W7HCT8; A0A1W7HC07; A0A1X9ZMH5; A0A1W7HCQ0; U3RC00; A0A1W7HCB0; U3REG1; A0A1W7HCQ3; X5GFI7; U3RJN7; A0A1W7HCI8; A0A1D8I0W7; Q82230; U3RGT8; Q9QR99; O56621; U3RBW9; A0A1W7HC36; Q9QRA1; U3REF4; U3RC60; A0A1W7HCL7; U3REG5; A0A1D8I0X4; Q9QRA0; A0A1W7HC03; A0A1W7HCC4; U3RC92	0	3	0.1062	0	1	1	882.067	2644.19	0.36	0.00032	CID (Collision Induced Dissociation)	MS2	0	39.29	30.3573	14469	07132019_Danny_10K.raw	0/0	4.52	0	8.564e-07
	FALSE	High	Sequest HT (A2)	Unambiguous	LAVQQFDPTAK		2	45	Q9QR99; Q2VA18	A0A1W7HCT8; Q9DKR8; A0A1W7HC07; Q9DKS2; B4YQA5; Q9WI14; A0A1X9ZMH5; A0A1W7HCQ0; Q08833; U3RC00; Q82335; A0A1W7HCB0; U3REG1; A0A1W7HCQ3; X5GFI7; E5RCL2; U3RJN7; Q2VA24; A0A1W7HCI8; Q82440; A0A1D8I0W7; Q82230; U3RGT8; A0A1X9ZMG9; Q9QR99; D5I144; O56621; U3RBW9; A0A1W7HC36; Q9QRA1; U3REF4; U3RC60; Q85594; A0A1W7HCL7; U3REG5; A0A1D8I0X4; Q9WS60; Q82343; Q2VA18; Q905D6; Q2VA22; Q9QRA0; A0A1W7HC03; A0A…	0	2	0.6238	0	1	1	609.33	1217.65	-0.36	-0.00022	CID (Collision Induced Dissociation)	MS2	12.1557	5.298	28.6247	13297	07132019_Danny_10K.raw	0/0	3.03	0	0.001698
	FALSE	High	Sequest HT (A2)	Unambiguous	LAVQQFDPTAK		2	45	Q9QR99; Q2VA18	A0A1W7HCT8; Q9DKR8; A0A1W7HC07; Q9DKS2; B4YQA5; Q9WI14; A0A1X9ZMH5; A0A1W7HCQ0; Q08833; U3RC00; Q82335; A0A1W7HCB0; U3REG1; A0A1W7HCQ3; X5GFI7; E5RCL2; U3RJN7; Q2VA24; A0A1W7HCI8; Q82440; A0A1D8I0W7; Q82230; U3RGT8; A0A1X9ZMG9; Q9QR99; D5I144; O56621; U3RBW9; A0A1W7HC36; Q9QRA1; U3REF4; U3RC60; Q85594; A0A1W7HCL7; U3REG5; A0A1D8I0X4; Q9WS60; Q82343; Q2VA18; Q905D6; Q2VA22; Q9QRA0; A0A1W7HC03; A0A…	0	2	0.6377	0	1	1	609.33	1217.65	0.04	2e-05	CID (Collision Induced Dissociation)	MS2	19.1587	18.238	28.102	12958	07132019_Danny_10K.raw	0/0	3.34	0	0.0022
	FALSE	High	Sequest HT (A2)	Unambiguous	LAVQQFDPTAK		2	45	Q9QR99; Q2VA18	A0A1W7HCT8; Q9DKR8; A0A1W7HC07; Q9DKS2; B4YQA5; Q9WI14; A0A1X9ZMH5; A0A1W7HCQ0; Q08833; U3RC00; Q82335; A0A1W7HCB0; U3REG1; A0A1W7HCQ3; X5GFI7; E5RCL2; U3RJN7; Q2VA24; A0A1W7HCI8; Q82440; A0A1D8I0W7; Q82230; U3RGT8; A0A1X9ZMG9; Q9QR99; D5I144; O56621; U3RBW9; A0A1W7HC36; Q9QRA1; U3REF4; U3RC60; Q85594; A0A1W7HCL7; U3REG5; A0A1D8I0X4; Q9WS60; Q82343; Q2VA18; Q905D6; Q2VA22; Q9QRA0; A0A1W7HC03; A0A…	0	2	0.6717	0	1	1	609.33	1217.65	-0.06	-4e-05	CID (Collision Induced Dissociation)	MS2	1.86214	0.678	28.3559	13129	07132019_Danny_10K.raw	0/0	3.29	0	0.0008923
	FALSE	High	Sequest HT (A2)	Selected	DcTQPRPPPGPcPLcQDPTHWK	C2(Carbamidomethyl); C12(Carbamidomethyl); C15(Carbamidomethyl)	1	28	Q9QR99	A0A1W7HCT8; A0A1W7HC07; A0A1X9ZMH5; A0A1W7HCQ0; U3RC00; A0A1W7HCB0; U3REG1; A0A1W7HCQ3; X5GFI7; U3RJN7; A0A1W7HCI8; A0A1D8I0W7; Q82230; U3RGT8; Q9QR99; O56621; U3RBW9; A0A1W7HC36; Q9QRA1; U3REF4; U3RC60; A0A1W7HCL7; U3REG5; A0A1D8I0X4; Q9QRA0; A0A1W7HC03; A0A1W7HCC4; U3RC92	0	3		0.029	2	2	882.067	2644.19	0.08	7e-05	CID (Collision Induced Dissociation)	MS2	7.35957	38.45	31.1524	14994	07132019_Danny_10K.raw	0/0	4.35	0	7.513e-07
	FALSE	High	Sequest HT (A2)	Unambiguous	DcTQPRPPPGPcPLcQDPTHWK	C2(Carbamidomethyl); C12(Carbamidomethyl); C15(Carbamidomethyl)	1	28	Q9QR99	A0A1W7HCT8; A0A1W7HC07; A0A1X9ZMH5; A0A1W7HCQ0; U3RC00; A0A1W7HCB0; U3REG1; A0A1W7HCQ3; X5GFI7; U3RJN7; A0A1W7HCI8; A0A1D8I0W7; Q82230; U3RGT8; Q9QR99; O56621; U3RBW9; A0A1W7HC36; Q9QRA1; U3REF4; U3RC60; A0A1W7HCL7; U3REG5; A0A1D8I0X4; Q9QRA0; A0A1W7HC03; A0A1W7HCC4; U3RC92	0	3	0.1146	0	1	1	882.066	2644.18	-0.4	-0.00035	CID (Collision Induced Dissociation)	MS2	0	21.752	30.6372	14650	07132019_Danny_10K.raw	0/0	5.41	0	1.47e-09
	FALSE	High	Sequest HT (A2)	Unambiguous	DcTQPRPPPGPcPLcQDPTHWK	C2(Carbamidomethyl); C12(Carbamidomethyl); C15(Carbamidomethyl)	1	28	Q9QR99	A0A1W7HCT8; A0A1W7HC07; A0A1X9ZMH5; A0A1W7HCQ0; U3RC00; A0A1W7HCB0; U3REG1; A0A1W7HCQ3; X5GFI7; U3RJN7; A0A1W7HCI8; A0A1D8I0W7; Q82230; U3RGT8; Q9QR99; O56621; U3RBW9; A0A1W7HC36; Q9QRA1; U3REF4; U3RC60; A0A1W7HCL7; U3REG5; A0A1D8I0X4; Q9QRA0; A0A1W7HC03; A0A1W7HCC4; U3RC92	0	3	0.1243	0	1	1	882.066	2644.18	-0.68	-0.0006	CID (Collision Induced Dissociation)	MS2	0	5.777	30.8925	14823	07132019_Danny_10K.raw	0/0	5.15	0	3.607e-09
	FALSE	High	Sequest HT (A2)	Unambiguous	LEPGPSSYDFHQLK		2	40	A0A1S6KER4; Q9QR99	A0A1W7HCT8; Q9WNX1; A0A1W7HC07; Q86918; A0A1X9ZMH5; A0A1W7HCQ0; U3RC00; A0A1W7HCB0; U3REG1; A0A1W7HCQ3; X5GFI7; U3RJN7; A0A1W7HCI8; A0A1D8I0W7; Q82230; A0A1S6KER4; A0A1S6KEP5; U3RGT8; A0A1X9ZMG9; Q9QR99; A0A1S6KEQ9; O56621; U3RBW9; A0A1S6KF62; A0A1S6KEQ6; A0A1W7HC36; Q9QRA1; U3REF4; U3RC60; Q85594; A0A1W7HCL7; U3REG5; A0A1D8I0X4; A0A1S6KER6; A0A1S6KEP8; A0A1S6KEP2; Q9QRA0; A0A1W7HC03; A0A1W7HCC4;…	0	2	0.3717	0	1	1	809.398	1617.79	-1.39	-0.00112	CID (Collision Induced Dissociation)	MS2	0	291.271	27.9908	12891	07132019_Danny_10K.raw	0/0	1.13	0	0.005767
	FALSE	High	Sequest HT (A2)	Unambiguous	LEPGPSSYDFHQLKK		2	31	A0A1S6KER4; Q9QR99	A0A1W7HCT8; Q9WNX1; A0A1W7HC07; Q86918; A0A1X9ZMH5; A0A1W7HCQ0; A0A1W7HCB0; A0A1W7HCQ3; X5GFI7; A0A1W7HCI8; A0A1D8I0W7; Q82230; A0A1S6KER4; A0A1S6KEP5; A0A1X9ZMG9; Q9QR99; A0A1S6KEQ9; O56621; A0A1S6KF62; A0A1S6KEQ6; A0A1W7HC36; Q9QRA1; Q85594; A0A1W7HCL7; A0A1D8I0X4; A0A1S6KER6; A0A1S6KEP8; A0A1S6KEP2; Q9QRA0; A0A1W7HC03; A0A1W7HCC4	1	2	0.4834	0	1	1	873.446	1745.88	-0.58	-0.00051	CID (Collision Induced Dissociation)	MS2	40.2777	58.407	21.1218	8545	07132019_Danny_10K.raw	0/0	2.71	0	0.004871
	FALSE	High	Sequest HT (A2)	Unambiguous	QEVSQAAPGSPQFmQTIR	M14(Oxidation)	2	34	Q9QR99; Q2VA18	A0A1W7HCT8; A0A1W7HC07; A0A1X9ZMH5; A0A1W7HCQ0; U3RC00; Q82335; A0A1W7HCB0; U3REG1; A0A1W7HCQ3; X5GFI7; U3RJN7; Q2VA24; A0A1W7HCI8; A0A1D8I0W7; Q82230; U3RGT8; A0A1X9ZMG9; Q9QR99; O56621; U3RBW9; A0A1W7HC36; Q9QRA1; U3REF4; U3RC60; Q85594; A0A1W7HCL7; U3REG5; A0A1D8I0X4; Q2VA18; Q2VA22; Q9QRA0; A0A1W7HC03; A0A1W7HCC4; U3RC92	0	2	0.7633	0	1	1	995.986	1990.96	-0.47	-0.00047	CID (Collision Induced Dissociation)	MS2	0	2.25	26.9837	12215	07132019_Danny_10K.raw	0/0	4.52	0	1.653e-06
	FALSE	High	Sequest HT (A2)	Unambiguous	QEVSQAAPGSPQFmQTIR	M14(Oxidation)	2	34	Q9QR99; Q2VA18	A0A1W7HCT8; A0A1W7HC07; A0A1X9ZMH5; A0A1W7HCQ0; U3RC00; Q82335; A0A1W7HCB0; U3REG1; A0A1W7HCQ3; X5GFI7; U3RJN7; Q2VA24; A0A1W7HCI8; A0A1D8I0W7; Q82230; U3RGT8; A0A1X9ZMG9; Q9QR99; O56621; U3RBW9; A0A1W7HC36; Q9QRA1; U3REF4; U3RC60; Q85594; A0A1W7HCL7; U3REG5; A0A1D8I0X4; Q2VA18; Q2VA22; Q9QRA0; A0A1W7HC03; A0A1W7HCC4; U3RC92	0	3	0.5514	0	1	1	664.326	1990.96	-0.2	-0.00014	CID (Collision Induced Dissociation)	MS2	3.09639	2.18	27.0334	12243	07132019_Danny_10K.raw	0/0	2.92	0	0.005605
	FALSE	High	Sequest HT (A2)	Unambiguous	QEVSQAAPGSPQFmQTIR	M14(Oxidation)	2	34	Q9QR99; Q2VA18	A0A1W7HCT8; A0A1W7HC07; A0A1X9ZMH5; A0A1W7HCQ0; U3RC00; Q82335; A0A1W7HCB0; U3REG1; A0A1W7HCQ3; X5GFI7; U3RJN7; Q2VA24; A0A1W7HCI8; A0A1D8I0W7; Q82230; U3RGT8; A0A1X9ZMG9; Q9QR99; O56621; U3RBW9; A0A1W7HC36; Q9QRA1; U3REF4; U3RC60; Q85594; A0A1W7HCL7; U3REG5; A0A1D8I0X4; Q2VA18; Q2VA22; Q9QRA0; A0A1W7HC03; A0A1W7HCC4; U3RC92	0	2	0.6658	0	1	1	995.986	1990.96	-0.6	-0.00059	CID (Collision Induced Dissociation)	MS2	0	58.01	26.725	12050	07132019_Danny_10K.raw	0/0	4.01	0	2.602e-06
	FALSE	High	Sequest HT (A2)	Unambiguous	QEVSQAAPGSPQFmQTIR	M14(Oxidation)	2	34	Q9QR99; Q2VA18	A0A1W7HCT8; A0A1W7HC07; A0A1X9ZMH5; A0A1W7HCQ0; U3RC00; Q82335; A0A1W7HCB0; U3REG1; A0A1W7HCQ3; X5GFI7; U3RJN7; Q2VA24; A0A1W7HCI8; A0A1D8I0W7; Q82230; U3RGT8; A0A1X9ZMG9; Q9QR99; O56621; U3RBW9; A0A1W7HC36; Q9QRA1; U3REF4; U3RC60; Q85594; A0A1W7HCL7; U3REG5; A0A1D8I0X4; Q2VA18; Q2VA22; Q9QRA0; A0A1W7HC03; A0A1W7HCC4; U3RC92	0	3	0.5403	0	1	1	664.326	1990.96	-1.12	-0.00075	CID (Collision Induced Dissociation)	MS2	23.1046	28.782	26.7619	12078	07132019_Danny_10K.raw	0/0	3.35	0	0.0009882
	FALSE	High	Sequest HT (A2)	Unambiguous	QEVSQAAPGSPQFmQTIR	M14(Oxidation)	2	34	Q9QR99; Q2VA18	A0A1W7HCT8; A0A1W7HC07; A0A1X9ZMH5; A0A1W7HCQ0; U3RC00; Q82335; A0A1W7HCB0; U3REG1; A0A1W7HCQ3; X5GFI7; U3RJN7; Q2VA24; A0A1W7HCI8; A0A1D8I0W7; Q82230; U3RGT8; A0A1X9ZMG9; Q9QR99; O56621; U3RBW9; A0A1W7HC36; Q9QRA1; U3REF4; U3RC60; Q85594; A0A1W7HCL7; U3REG5; A0A1D8I0X4; Q2VA18; Q2VA22; Q9QRA0; A0A1W7HC03; A0A1W7HCC4; U3RC92	0	2	0.7093	0	1	1	995.985	1990.96	-0.9	-0.0009	CID (Collision Induced Dissociation)	MS2	0	46.222	27.2466	12390	07132019_Danny_10K.raw	0/0	3.44	0	2.169e-05
	FALSE	High	Sequest HT (A2)	Unambiguous	DcTQPRPPPGPcPLcQDPTHWKR	C2(Carbamidomethyl); C12(Carbamidomethyl); C15(Carbamidomethyl)	1	28	Q9QR99	A0A1W7HCT8; A0A1W7HC07; A0A1X9ZMH5; A0A1W7HCQ0; U3RC00; A0A1W7HCB0; U3REG1; A0A1W7HCQ3; X5GFI7; U3RJN7; A0A1W7HCI8; A0A1D8I0W7; Q82230; U3RGT8; Q9QR99; O56621; U3RBW9; A0A1W7HC36; Q9QRA1; U3REF4; U3RC60; A0A1W7HCL7; U3REG5; A0A1D8I0X4; Q9QRA0; A0A1W7HC03; A0A1W7HCC4; U3RC92	1	3	0.0883	0	1	1	934.1	2800.29	-0.52	-0.00049	CID (Collision Induced Dissociation)	MS2	0	55.057	26.1755	11704	07132019_Danny_10K.raw	0/0	3.85	0	0.0001066
	FALSE	High	Sequest HT (A2)	Unambiguous	DcTQPRPPPGPcPLcQDPTHWKR	C2(Carbamidomethyl); C12(Carbamidomethyl); C15(Carbamidomethyl)	1	28	Q9QR99	A0A1W7HCT8; A0A1W7HC07; A0A1X9ZMH5; A0A1W7HCQ0; U3RC00; A0A1W7HCB0; U3REG1; A0A1W7HCQ3; X5GFI7; U3RJN7; A0A1W7HCI8; A0A1D8I0W7; Q82230; U3RGT8; Q9QR99; O56621; U3RBW9; A0A1W7HC36; Q9QRA1; U3REF4; U3RC60; A0A1W7HCL7; U3REG5; A0A1D8I0X4; Q9QRA0; A0A1W7HC03; A0A1W7HCC4; U3RC92	1	3	0.1413	0	1	1	934.1	2800.28	-0.85	-0.00079	CID (Collision Induced Dissociation)	MS2	0	307.035	25.9069	11492	07132019_Danny_10K.raw	0/0	5.59	0	4.231e-06
	FALSE	High	Sequest HT (A2)	Unambiguous	LNIALDNGLPEGTPK		2	23	Q9QR99; Q2VA18	A0A1W7HCT8; A0A1W7HC07; A0A1X9ZMH5; A0A1W7HCQ0; Q82335; A0A1W7HCB0; X5GFI7; Q2VA24; A0A1W7HCI8; A0A1D8I0W7; Q82230; A0A1X9ZMG9; Q9QR99; O56621; A0A1W7HC36; Q9QRA1; A0A1W7HCL7; A0A1D8I0X4; Q2VA18; Q2VA22; Q9QRA0; A0A1W7HC03; A0A1W7HCC4	0	2	0.6905	0	1	1	776.422	1551.84	-0.47	-0.00037	CID (Collision Induced Dissociation)	MS2	11.406	15.14	39.6675	20445	07132019_Danny_10K.raw	0/0	4.62	0	1.909e-06
	FALSE	High	Sequest HT (A2)	Unambiguous	LNIALDNGLPEGTPK		2	23	Q9QR99; Q2VA18	A0A1W7HCT8; A0A1W7HC07; A0A1X9ZMH5; A0A1W7HCQ0; Q82335; A0A1W7HCB0; X5GFI7; Q2VA24; A0A1W7HCI8; A0A1D8I0W7; Q82230; A0A1X9ZMG9; Q9QR99; O56621; A0A1W7HC36; Q9QRA1; A0A1W7HCL7; A0A1D8I0X4; Q2VA18; Q2VA22; Q9QRA0; A0A1W7HC03; A0A1W7HCC4	0	2	0.6364	0	1	1	776.422	1551.84	-0.63	-0.00049	CID (Collision Induced Dissociation)	MS2	4.79451	6.96	39.9407	20627	07132019_Danny_10K.raw	0/0	4.07	0	1.956e-05
	FALSE	High	Sequest HT (A2)	Unambiguous	QEVSQAAPGSPQFmQTIR	M14(Oxidation)	2	34	Q9QR99; Q2VA18	A0A1W7HCT8; A0A1W7HC07; A0A1X9ZMH5; A0A1W7HCQ0; U3RC00; Q82335; A0A1W7HCB0; U3REG1; A0A1W7HCQ3; X5GFI7; U3RJN7; Q2VA24; A0A1W7HCI8; A0A1D8I0W7; Q82230; U3RGT8; A0A1X9ZMG9; Q9QR99; O56621; U3RBW9; A0A1W7HC36; Q9QRA1; U3REF4; U3RC60; Q85594; A0A1W7HCL7; U3REG5; A0A1D8I0X4; Q2VA18; Q2VA22; Q9QRA0; A0A1W7HC03; A0A1W7HCC4; U3RC92	0	2	0.3961	0	1	1	995.987	1990.97	1.12	0.00112	CID (Collision Induced Dissociation)	MS2	52.474	236.007	39.2518	20183	07132019_Danny_10K.raw	0/0	2.07	0	0.005152
	FALSE	High	Sequest HT (A2)	Unambiguous	VQANNPQQQGLR		2	32	Q9QR99; Q2VA18	A0A1W7HCT8; A0A1W7HC07; A0A1X9ZMH5; A0A1W7HCQ0; U3RC00; Q82335; A0A1W7HCB0; U3REG1; A0A1W7HCQ3; X5GFI7; U3RJN7; Q2VA24; A0A1W7HCI8; A0A1D8I0W7; Q82230; U3RGT8; A0A1X9ZMG9; Q9QR99; O56621; U3RBW9; A0A1W7HC36; Q9QRA1; U3RC60; A0A1W7HCL7; U3REG5; A0A1D8I0X4; Q2VA18; Q2VA22; Q9QRA0; A0A1W7HC03; A0A1W7HCC4; U3RC92	0	2	0.6366	0	1	1	676.855	1352.7	-0.28	-0.00019	CID (Collision Induced Dissociation)	MS2	6.63709	3.211	9.0158	1954	07132019_Danny_10K.raw	0/0	3.44	0	0.0006414
	FALSE	High	Sequest HT (A2)	Unambiguous	KPPPNQPcFR	C8(Carbamidomethyl)	1	29	Q9QR99	A0A1W7HCT8; A0A1W7HC07; A0A1X9ZMH5; A0A1W7HCQ0; U3RC00; A0A1W7HCB0; U3REG1; A0A1W7HCQ3; X5GFI7; U3RJN7; A0A1W7HCI8; A0A1D8I0W7; Q82230; U3RGT8; A0A1X9ZMG9; Q9QR99; O56621; U3RBW9; A0A1W7HC36; Q9QRA1; U3REF4; U3RC60; A0A1W7HCL7; U3REG5; A0A1D8I0X4; Q9QRA0; A0A1W7HC03; A0A1W7HCC4; U3RC92	0	2	0.4751	0	1	1	620.816	1240.62	-0.49	-0.00031	CID (Collision Induced Dissociation)	MS2	1.80084	210.528	8.3403	1796	07132019_Danny_10K.raw	0/0	1.81	0	0.001156
	FALSE	High	Sequest HT (A2)	Unambiguous	KPPPNQPcFR	C8(Carbamidomethyl)	1	29	Q9QR99	A0A1W7HCT8; A0A1W7HC07; A0A1X9ZMH5; A0A1W7HCQ0; U3RC00; A0A1W7HCB0; U3REG1; A0A1W7HCQ3; X5GFI7; U3RJN7; A0A1W7HCI8; A0A1D8I0W7; Q82230; U3RGT8; A0A1X9ZMG9; Q9QR99; O56621; U3RBW9; A0A1W7HC36; Q9QRA1; U3REF4; U3RC60; A0A1W7HCL7; U3REG5; A0A1D8I0X4; Q9QRA0; A0A1W7HC03; A0A1W7HCC4; U3RC92	0	3	0.5427	0	1	1	414.213	1240.62	-0.7	-0.00029	CID (Collision Induced Dissociation)	MS2	5.99028	74.227	8.3276	1793	07132019_Danny_10K.raw	0/0	2.93	0	0.005071
	FALSE	High	Sequest HT (A2)	Unambiguous	GITGYNPLAGPLR		2	33	Q9QR99; Q2VA18	A0A1W7HCT8; A0A1W7HC07; A0A1X9ZMH5; A0A1W7HCQ0; U3RC00; Q82335; A0A1W7HCB0; U3REG1; A0A1W7HCQ3; X5GFI7; U3RJN7; Q2VA24; A0A1W7HCI8; A0A1D8I0W7; Q82230; U3RGT8; A0A1X9ZMG9; Q9QR99; O56621; U3RBW9; A0A1W7HC36; Q9QRA1; U3REF4; U3RC60; A0A1W7HCL7; U3REG5; A0A1D8I0X4; Q2VA18; Q2VA22; Q9QRA0; A0A1W7HC03; A0A1W7HCC4; U3RC92	0	2	0.6931	0	1	1	664.869	1328.73	-0.46	-0.00031	CID (Collision Induced Dissociation)	MS2	5.04997	1.767	40.6389	21076	07132019_Danny_10K.raw	0/0	2.9	0	0.001011
	FALSE	High	Sequest HT (A2)	Unambiguous	GITGYNPLAGPLR		2	33	Q9QR99; Q2VA18	A0A1W7HCT8; A0A1W7HC07; A0A1X9ZMH5; A0A1W7HCQ0; U3RC00; Q82335; A0A1W7HCB0; U3REG1; A0A1W7HCQ3; X5GFI7; U3RJN7; Q2VA24; A0A1W7HCI8; A0A1D8I0W7; Q82230; U3RGT8; A0A1X9ZMG9; Q9QR99; O56621; U3RBW9; A0A1W7HC36; Q9QRA1; U3REF4; U3RC60; A0A1W7HCL7; U3REG5; A0A1D8I0X4; Q2VA18; Q2VA22; Q9QRA0; A0A1W7HC03; A0A1W7HCC4; U3RC92	0	2	0.6364	0	1	1	664.869	1328.73	-0.46	-0.00031	CID (Collision Induced Dissociation)	MS2	0.535639	0.227	40.3788	20920	07132019_Danny_10K.raw	0/0	3.19	0	0.001901
	FALSE	High	Sequest HT (A2)	Unambiguous	KPPPNQPcFR	C8(Carbamidomethyl)	1	29	Q9QR99	A0A1W7HCT8; A0A1W7HC07; A0A1X9ZMH5; A0A1W7HCQ0; U3RC00; A0A1W7HCB0; U3REG1; A0A1W7HCQ3; X5GFI7; U3RJN7; A0A1W7HCI8; A0A1D8I0W7; Q82230; U3RGT8; A0A1X9ZMG9; Q9QR99; O56621; U3RBW9; A0A1W7HC36; Q9QRA1; U3REF4; U3RC60; A0A1W7HCL7; U3REG5; A0A1D8I0X4; Q9QRA0; A0A1W7HC03; A0A1W7HCC4; U3RC92	0	2	0.5304	0	1	1	620.816	1240.63	-0.1	-6e-05	CID (Collision Induced Dissociation)	MS2	0	823.003	8.9056	1903	07132019_Danny_10K.raw	0/0	1.81	0	0.02092
	FALSE	High	Sequest HT (A2)	Unambiguous	KPPPNQPcFR	C8(Carbamidomethyl)	1	29	Q9QR99	A0A1W7HCT8; A0A1W7HC07; A0A1X9ZMH5; A0A1W7HCQ0; U3RC00; A0A1W7HCB0; U3REG1; A0A1W7HCQ3; X5GFI7; U3RJN7; A0A1W7HCI8; A0A1D8I0W7; Q82230; U3RGT8; A0A1X9ZMG9; Q9QR99; O56621; U3RBW9; A0A1W7HC36; Q9QRA1; U3REF4; U3RC60; A0A1W7HCL7; U3REG5; A0A1D8I0X4; Q9QRA0; A0A1W7HC03; A0A1W7HCC4; U3RC92	0	3	0.3759	0	1	1	414.213	1240.62	-0.48	-0.0002	CID (Collision Induced Dissociation)	MS2	8.85388	354.256	8.8364	1892	07132019_Danny_10K.raw	0/0	2.66	0	0.002479
	FALSE	High	Sequest HT (A2)	Unambiguous	KPPPNQPcFR	C8(Carbamidomethyl)	1	29	Q9QR99	A0A1W7HCT8; A0A1W7HC07; A0A1X9ZMH5; A0A1W7HCQ0; U3RC00; A0A1W7HCB0; U3REG1; A0A1W7HCQ3; X5GFI7; U3RJN7; A0A1W7HCI8; A0A1D8I0W7; Q82230; U3RGT8; A0A1X9ZMG9; Q9QR99; O56621; U3RBW9; A0A1W7HC36; Q9QRA1; U3REF4; U3RC60; A0A1W7HCL7; U3REG5; A0A1D8I0X4; Q9QRA0; A0A1W7HC03; A0A1W7HCC4; U3RC92	0	2	0.4566	0	1	1	620.816	1240.63	-0.1	-6e-05	CID (Collision Induced Dissociation)	MS2	5.09675	403.655	8.607	1853	07132019_Danny_10K.raw	0/0	1.73	0	0.0134
	FALSE	High	Sequest HT (A2)	Unambiguous	KPPPNQPcFR	C8(Carbamidomethyl)	1	29	Q9QR99	A0A1W7HCT8; A0A1W7HC07; A0A1X9ZMH5; A0A1W7HCQ0; U3RC00; A0A1W7HCB0; U3REG1; A0A1W7HCQ3; X5GFI7; U3RJN7; A0A1W7HCI8; A0A1D8I0W7; Q82230; U3RGT8; A0A1X9ZMG9; Q9QR99; O56621; U3RBW9; A0A1W7HC36; Q9QRA1; U3REF4; U3RC60; A0A1W7HCL7; U3REG5; A0A1D8I0X4; Q9QRA0; A0A1W7HC03; A0A1W7HCC4; U3RC92	0	3	0.3417	0	1	1	414.213	1240.63	-0.11	-5e-05	CID (Collision Induced Dissociation)	MS2	7.08845	164.178	8.5799	1848	07132019_Danny_10K.raw	0/0	2.78	0	0.005275
	FALSE	High	Sequest HT (A2)	Unambiguous	GHTNSPLGDmLR	M10(Oxidation)	1	31	Q9QR99	A0A1W7HCT8; A0A1W7HC07; A0A1X9ZMH5; A0A1W7HCQ0; U3RC00; Q82335; A0A1W7HCB0; U3REG1; A0A1W7HCQ3; X5GFI7; U3RJN7; A0A1W7HCI8; A0A1D8I0W7; Q82230; U3RGT8; A0A1X9ZMG9; Q9QR99; O56621; U3RBW9; A0A1W7HC36; Q9QRA1; U3REF4; O70641; U3RC60; A0A1W7HCL7; U3REG5; A0A1D8I0X4; Q9QRA0; A0A1W7HC03; A0A1W7HCC4; U3RC92	0	2	0.8222	0	1	1	657.317	1313.63	0.07	5e-05	CID (Collision Induced Dissociation)	MS2	13.4971	36.084	9.3559	2366	07132019_Danny_10K.raw	0/0	3.43	0	0.0008088
	FALSE	High	Sequest HT (A2)	Unambiguous	GHTNSPLGDmLR	M10(Oxidation)	1	31	Q9QR99	A0A1W7HCT8; A0A1W7HC07; A0A1X9ZMH5; A0A1W7HCQ0; U3RC00; Q82335; A0A1W7HCB0; U3REG1; A0A1W7HCQ3; X5GFI7; U3RJN7; A0A1W7HCI8; A0A1D8I0W7; Q82230; U3RGT8; A0A1X9ZMG9; Q9QR99; O56621; U3RBW9; A0A1W7HC36; Q9QRA1; U3REF4; O70641; U3RC60; A0A1W7HCL7; U3REG5; A0A1D8I0X4; Q9QRA0; A0A1W7HC03; A0A1W7HCC4; U3RC92	0	2	0.7934	0	1	1	657.318	1313.63	1.65	0.00109	CID (Collision Induced Dissociation)	MS2	4.05283	38.66	9.6144	2541	07132019_Danny_10K.raw	0/0	3.05	0	0.001561
	FALSE	High	Sequest HT (A2)	Unambiguous	KPPPNQPcFR	C8(Carbamidomethyl)	1	29	Q9QR99	A0A1W7HCT8; A0A1W7HC07; A0A1X9ZMH5; A0A1W7HCQ0; U3RC00; A0A1W7HCB0; U3REG1; A0A1W7HCQ3; X5GFI7; U3RJN7; A0A1W7HCI8; A0A1D8I0W7; Q82230; U3RGT8; A0A1X9ZMG9; Q9QR99; O56621; U3RBW9; A0A1W7HC36; Q9QRA1; U3REF4; U3RC60; A0A1W7HCL7; U3REG5; A0A1D8I0X4; Q9QRA0; A0A1W7HC03; A0A1W7HCC4; U3RC92	0	2	0.4619	0	1	1	620.816	1240.63	-0.2	-0.00012	CID (Collision Induced Dissociation)	MS2	0	52.368	6.4756	1258	07132019_Danny_10K.raw	0/0	1.97	0	0.01989
	FALSE	High	Sequest HT (A2)	Unambiguous	KPPPNQPcFR	C8(Carbamidomethyl)	1	29	Q9QR99	A0A1W7HCT8; A0A1W7HC07; A0A1X9ZMH5; A0A1W7HCQ0; U3RC00; A0A1W7HCB0; U3REG1; A0A1W7HCQ3; X5GFI7; U3RJN7; A0A1W7HCI8; A0A1D8I0W7; Q82230; U3RGT8; A0A1X9ZMG9; Q9QR99; O56621; U3RBW9; A0A1W7HC36; Q9QRA1; U3REF4; U3RC60; A0A1W7HCL7; U3REG5; A0A1D8I0X4; Q9QRA0; A0A1W7HC03; A0A1W7HCC4; U3RC92	0	3	0.4865	0	1	1	414.214	1240.63	0.85	0.00035	CID (Collision Induced Dissociation)	MS2	1.55175	3.471	6.7437	1357	07132019_Danny_10K.raw	0/0	2.96	0	0.00633
	FALSE	High	Sequest HT (A2)	Unambiguous	KPPPNQPcFR	C8(Carbamidomethyl)	1	29	Q9QR99	A0A1W7HCT8; A0A1W7HC07; A0A1X9ZMH5; A0A1W7HCQ0; U3RC00; A0A1W7HCB0; U3REG1; A0A1W7HCQ3; X5GFI7; U3RJN7; A0A1W7HCI8; A0A1D8I0W7; Q82230; U3RGT8; A0A1X9ZMG9; Q9QR99; O56621; U3RBW9; A0A1W7HC36; Q9QRA1; U3REF4; U3RC60; A0A1W7HCL7; U3REG5; A0A1D8I0X4; Q9QRA0; A0A1W7HC03; A0A1W7HCC4; U3RC92	0	3	0.4029	0	1	1	414.213	1240.63	0.11	5e-05	CID (Collision Induced Dissociation)	MS2	10.2716	23.145	7.2768	1540	07132019_Danny_10K.raw	0/0	2.73	0	0.0227
	FALSE	High	Sequest HT (A2)	Unambiguous	KPPPNQPcFR	C8(Carbamidomethyl)	1	29	Q9QR99	A0A1W7HCT8; A0A1W7HC07; A0A1X9ZMH5; A0A1W7HCQ0; U3RC00; A0A1W7HCB0; U3REG1; A0A1W7HCQ3; X5GFI7; U3RJN7; A0A1W7HCI8; A0A1D8I0W7; Q82230; U3RGT8; A0A1X9ZMG9; Q9QR99; O56621; U3RBW9; A0A1W7HC36; Q9QRA1; U3REF4; U3RC60; A0A1W7HCL7; U3REG5; A0A1D8I0X4; Q9QRA0; A0A1W7HC03; A0A1W7HCC4; U3RC92	0	3	0.404	0	1	1	414.213	1240.63	-0.04	-2e-05	CID (Collision Induced Dissociation)	MS2	12.6091	51.713	7.5387	1608	07132019_Danny_10K.raw	0/0	2.97	0	0.01304
	FALSE	High	Sequest HT (A2)	Unambiguous	KPPPNQPcFR	C8(Carbamidomethyl)	1	29	Q9QR99	A0A1W7HCT8; A0A1W7HC07; A0A1X9ZMH5; A0A1W7HCQ0; U3RC00; A0A1W7HCB0; U3REG1; A0A1W7HCQ3; X5GFI7; U3RJN7; A0A1W7HCI8; A0A1D8I0W7; Q82230; U3RGT8; A0A1X9ZMG9; Q9QR99; O56621; U3RBW9; A0A1W7HC36; Q9QRA1; U3REF4; U3RC60; A0A1W7HCL7; U3REG5; A0A1D8I0X4; Q9QRA0; A0A1W7HC03; A0A1W7HCC4; U3RC92	0	2	0.4339	0	1	1	620.816	1240.63	-0.2	-0.00012	CID (Collision Induced Dissociation)	MS2	1.17248	236.452	8.0561	1730	07132019_Danny_10K.raw	0/0	1.89	0	0.002539
	FALSE	High	Sequest HT (A2)	Unambiguous	KPPPNQPcFR	C8(Carbamidomethyl)	1	29	Q9QR99	A0A1W7HCT8; A0A1W7HC07; A0A1X9ZMH5; A0A1W7HCQ0; U3RC00; A0A1W7HCB0; U3REG1; A0A1W7HCQ3; X5GFI7; U3RJN7; A0A1W7HCI8; A0A1D8I0W7; Q82230; U3RGT8; A0A1X9ZMG9; Q9QR99; O56621; U3RBW9; A0A1W7HC36; Q9QRA1; U3REF4; U3RC60; A0A1W7HCL7; U3REG5; A0A1D8I0X4; Q9QRA0; A0A1W7HC03; A0A1W7HCC4; U3RC92	0	3	0.4055	0	1	1	414.213	1240.63	-0.33	-0.00014	CID (Collision Induced Dissociation)	MS2	13.105	73.891	8.0506	1729	07132019_Danny_10K.raw	0/0	2.91	0	0.007141
	FALSE	High	Sequest HT (A2)	Unambiguous	KPPPNQPcFR	C8(Carbamidomethyl)	1	29	Q9QR99	A0A1W7HCT8; A0A1W7HC07; A0A1X9ZMH5; A0A1W7HCQ0; U3RC00; A0A1W7HCB0; U3REG1; A0A1W7HCQ3; X5GFI7; U3RJN7; A0A1W7HCI8; A0A1D8I0W7; Q82230; U3RGT8; A0A1X9ZMG9; Q9QR99; O56621; U3RBW9; A0A1W7HC36; Q9QRA1; U3REF4; U3RC60; A0A1W7HCL7; U3REG5; A0A1D8I0X4; Q9QRA0; A0A1W7HC03; A0A1W7HCC4; U3RC92	0	3	0.3745	0	1	1	414.214	1240.63	0.33	0.00014	CID (Collision Induced Dissociation)	MS2	13.5889	85.864	7.7963	1670	07132019_Danny_10K.raw	0/0	2.75	0	0.004388
	FALSE	High	Sequest HT (A2)	Unambiguous	KPPPNQPcFR	C8(Carbamidomethyl)	1	29	Q9QR99	A0A1W7HCT8; A0A1W7HC07; A0A1X9ZMH5; A0A1W7HCQ0; U3RC00; A0A1W7HCB0; U3REG1; A0A1W7HCQ3; X5GFI7; U3RJN7; A0A1W7HCI8; A0A1D8I0W7; Q82230; U3RGT8; A0A1X9ZMG9; Q9QR99; O56621; U3RBW9; A0A1W7HC36; Q9QRA1; U3REF4; U3RC60; A0A1W7HCL7; U3REG5; A0A1D8I0X4; Q9QRA0; A0A1W7HC03; A0A1W7HCC4; U3RC92	0	2	0.4565	0	1	1	620.816	1240.63	-0.39	-0.00025	CID (Collision Induced Dissociation)	MS2	16.1002	115.955	7.5418	1609	07132019_Danny_10K.raw	0/0	1.84	0	0.006493
	FALSE	High	Sequest HT (A2)	Unambiguous	KPPPNQPcFR	C8(Carbamidomethyl)	1	29	Q9QR99	A0A1W7HCT8; A0A1W7HC07; A0A1X9ZMH5; A0A1W7HCQ0; U3RC00; A0A1W7HCB0; U3REG1; A0A1W7HCQ3; X5GFI7; U3RJN7; A0A1W7HCI8; A0A1D8I0W7; Q82230; U3RGT8; A0A1X9ZMG9; Q9QR99; O56621; U3RBW9; A0A1W7HC36; Q9QRA1; U3REF4; U3RC60; A0A1W7HCL7; U3REG5; A0A1D8I0X4; Q9QRA0; A0A1W7HC03; A0A1W7HCC4; U3RC92	0	2	0.4286	0	1	1	620.816	1240.62	-0.49	-0.00031	CID (Collision Induced Dissociation)	MS2	1.75998	16.003	6.7445	1358	07132019_Danny_10K.raw	0/0	1.89	0	0.009731
	FALSE	High	Sequest HT (A2)	Unambiguous	KPPPNQPcFR	C8(Carbamidomethyl)	1	29	Q9QR99	A0A1W7HCT8; A0A1W7HC07; A0A1X9ZMH5; A0A1W7HCQ0; U3RC00; A0A1W7HCB0; U3REG1; A0A1W7HCQ3; X5GFI7; U3RJN7; A0A1W7HCI8; A0A1D8I0W7; Q82230; U3RGT8; A0A1X9ZMG9; Q9QR99; O56621; U3RBW9; A0A1W7HC36; Q9QRA1; U3REF4; U3RC60; A0A1W7HCL7; U3REG5; A0A1D8I0X4; Q9QRA0; A0A1W7HC03; A0A1W7HCC4; U3RC92	0	2	0.4889	0	1	1	620.816	1240.63	0	0	CID (Collision Induced Dissociation)	MS2	1.0796	35.25	7.0216	1457	07132019_Danny_10K.raw	0/0	2.25	0	0.001643
	FALSE	High	Sequest HT (A2)	Unambiguous	QEVSQAAPGSPQFMQTIR		2	34	Q9QR99; Q2VA18	A0A1W7HCT8; A0A1W7HC07; A0A1X9ZMH5; A0A1W7HCQ0; U3RC00; Q82335; A0A1W7HCB0; U3REG1; A0A1W7HCQ3; X5GFI7; U3RJN7; Q2VA24; A0A1W7HCI8; A0A1D8I0W7; Q82230; U3RGT8; A0A1X9ZMG9; Q9QR99; O56621; U3RBW9; A0A1W7HC36; Q9QRA1; U3REF4; U3RC60; Q85594; A0A1W7HCL7; U3REG5; A0A1D8I0X4; Q2VA18; Q2VA22; Q9QRA0; A0A1W7HC03; A0A1W7HCC4; U3RC92	0	2	0.6794	0	1	1	987.988	1974.97	-0.27	-0.00027	CID (Collision Induced Dissociation)	MS2	0	1000	35.7223	17931	07132019_Danny_10K.raw	0/0	5.49	0	1.318e-06
	FALSE	High	Sequest HT (A2)	Unambiguous	QEVSQAAPGSPQFMQTIR		2	34	Q9QR99; Q2VA18	A0A1W7HCT8; A0A1W7HC07; A0A1X9ZMH5; A0A1W7HCQ0; U3RC00; Q82335; A0A1W7HCB0; U3REG1; A0A1W7HCQ3; X5GFI7; U3RJN7; Q2VA24; A0A1W7HCI8; A0A1D8I0W7; Q82230; U3RGT8; A0A1X9ZMG9; Q9QR99; O56621; U3RBW9; A0A1W7HC36; Q9QRA1; U3REF4; U3RC60; Q85594; A0A1W7HCL7; U3REG5; A0A1D8I0X4; Q2VA18; Q2VA22; Q9QRA0; A0A1W7HC03; A0A1W7HCC4; U3RC92	0	2	0.5861	0	1	1	987.99	1974.97	1.34	0.00132	CID (Collision Induced Dissociation)	MS2	0	1000	35.997	18103	07132019_Danny_10K.raw	0/0	3.6	0	7.611e-05
	FALSE	High	Sequest HT (A2)	Unambiguous	GHTNSPLGDmLR	M10(Oxidation)	1	31	Q9QR99	A0A1W7HCT8; A0A1W7HC07; A0A1X9ZMH5; A0A1W7HCQ0; U3RC00; Q82335; A0A1W7HCB0; U3REG1; A0A1W7HCQ3; X5GFI7; U3RJN7; A0A1W7HCI8; A0A1D8I0W7; Q82230; U3RGT8; A0A1X9ZMG9; Q9QR99; O56621; U3RBW9; A0A1W7HC36; Q9QRA1; U3REF4; O70641; U3RC60; A0A1W7HCL7; U3REG5; A0A1D8I0X4; Q9QRA0; A0A1W7HC03; A0A1W7HCC4; U3RC92	0	3	0.5648	0	1	1	438.547	1313.63	-0.03	-1e-05	CID (Collision Induced Dissociation)	MS2	13.3447	13.827	9.6478	2560	07132019_Danny_10K.raw	0/0	3.01	0.0003153	0.02701
	FALSE	High	Sequest HT (A2)	Unambiguous	SLAYSNANKEcQK	C11(Carbamidomethyl)	1	39	Q9QR99	A0A1W7HCT8; Q9DKR8; A0A1W7HC07; Q9DKS2; B4YQA5; Q9WI14; A0A1X9ZMH5; A0A1W7HCQ0; Q08833; U3RC00; Q82335; U3REG1; A0A1W7HCQ3; X5GFI7; E5RCL2; U3RJN7; A0A1W7HCI8; Q82440; A0A1D8I0W7; Q82230; U3RGT8; A0A1X9ZMG9; Q9QR99; D5I144; O56621; U3RBW9; A0A1W7HC36; Q9QRA1; U3REF4; U3RC60; U3REG5; A0A1D8I0X4; Q9WS60; Q82343; Q905D6; Q9QRA0; A0A1W7HC03; A0A1W7HCC4; U3RC92	1	2	0.3691	0	1	1	756.859	1512.71	0.24	0.00018	CID (Collision Induced Dissociation)	MS2	0	129.106	5.828	912	07132019_Danny_10K.raw	0/0	2.98	0.0003153	0.02703
	FALSE	High	Sequest HT (A2)	Unambiguous	KPPPNQPcFR	C8(Carbamidomethyl)	1	29	Q9QR99	A0A1W7HCT8; A0A1W7HC07; A0A1X9ZMH5; A0A1W7HCQ0; U3RC00; A0A1W7HCB0; U3REG1; A0A1W7HCQ3; X5GFI7; U3RJN7; A0A1W7HCI8; A0A1D8I0W7; Q82230; U3RGT8; A0A1X9ZMG9; Q9QR99; O56621; U3RBW9; A0A1W7HC36; Q9QRA1; U3REF4; U3RC60; A0A1W7HCL7; U3REG5; A0A1D8I0X4; Q9QRA0; A0A1W7HC03; A0A1W7HCC4; U3RC92	0	2	0.5419	0	1	1	620.817	1240.63	0.2	0.00012	CID (Collision Induced Dissociation)	MS2	4.02935	234.533	7.802	1671	07132019_Danny_10K.raw	0/0	2.27	0.0003153	0.02723
	FALSE	High	Sequest HT (A2)	Unambiguous	GHTNSPLGDmLR	M10(Oxidation)	1	31	Q9QR99	A0A1W7HCT8; A0A1W7HC07; A0A1X9ZMH5; A0A1W7HCQ0; U3RC00; Q82335; A0A1W7HCB0; U3REG1; A0A1W7HCQ3; X5GFI7; U3RJN7; A0A1W7HCI8; A0A1D8I0W7; Q82230; U3RGT8; A0A1X9ZMG9; Q9QR99; O56621; U3RBW9; A0A1W7HC36; Q9QRA1; U3REF4; O70641; U3RC60; A0A1W7HCL7; U3REG5; A0A1D8I0X4; Q9QRA0; A0A1W7HC03; A0A1W7HCC4; U3RC92	0	3	0.5675	0	1	1	438.547	1313.63	-0.31	-0.00013	CID (Collision Induced Dissociation)	MS2	9.91332	2.296	9.3749	2379	07132019_Danny_10K.raw	0/0	3.26	0.0003153	0.02426
	FALSE	High	Sequest HT (A2)	Unambiguous	KPPPNQPcFR	C8(Carbamidomethyl)	1	29	Q9QR99	A0A1W7HCT8; A0A1W7HC07; A0A1X9ZMH5; A0A1W7HCQ0; U3RC00; A0A1W7HCB0; U3REG1; A0A1W7HCQ3; X5GFI7; U3RJN7; A0A1W7HCI8; A0A1D8I0W7; Q82230; U3RGT8; A0A1X9ZMG9; Q9QR99; O56621; U3RBW9; A0A1W7HC36; Q9QRA1; U3REF4; U3RC60; A0A1W7HCL7; U3REG5; A0A1D8I0X4; Q9QRA0; A0A1W7HC03; A0A1W7HCC4; U3RC92	0	3	0.4363	0	1	1	414.214	1240.63	0.55	0.00023	CID (Collision Induced Dissociation)	MS2	13.5196	32.705	6.4746	1257	07132019_Danny_10K.raw	0/0	2.59	0.0005951	0.04005
	FALSE	High	Sequest HT (A2)	Unambiguous	KPPPNQPcFR	C8(Carbamidomethyl)	1	29	Q9QR99	A0A1W7HCT8; A0A1W7HC07; A0A1X9ZMH5; A0A1W7HCQ0; U3RC00; A0A1W7HCB0; U3REG1; A0A1W7HCQ3; X5GFI7; U3RJN7; A0A1W7HCI8; A0A1D8I0W7; Q82230; U3RGT8; A0A1X9ZMG9; Q9QR99; O56621; U3RBW9; A0A1W7HC36; Q9QRA1; U3REF4; U3RC60; A0A1W7HCL7; U3REG5; A0A1D8I0X4; Q9QRA0; A0A1W7HC03; A0A1W7HCC4; U3RC92	0	3	0.4261	0	1	1	414.214	1240.63	1	0.00041	CID (Collision Induced Dissociation)	MS2	1.25105	9.352	7.0205	1456	07132019_Danny_10K.raw	0/0	2.91	0.0005951	0.02947
	FALSE	High	Sequest HT (A2)	Unambiguous	IALETPVWIcPINYSLLASLLPK	C10(Carbamidomethyl)	3	25	A0A1S6KER4; Q9QR99; Q2VA18	A0A1W7HCT8; Q9WNX1; A0A1W7HC07; A0A1X9ZMH5; A0A1W7HCQ0; A0A1W7HCB0; A0A1W7HCQ3; X5GFI7; Q2VA24; A0A1W7HCI8; A0A1D8I0W7; Q82230; A0A1S6KER4; A0A1X9ZMG9; Q9QR99; O56621; Q9QRA1; Q85594; A0A1W7HCL7; A0A1D8I0X4; Q2VA18; Q2VA22; Q9QRA0; A0A1W7HC03; A0A1W7HCC4	0	2	0.7333	0	1	1	1306.23	2611.45	-1.29	-0.00169	CID (Collision Induced Dissociation)	MS2	25.2749	500.778	95.4861	50901	07132019_Danny_10K.raw	0/0	3.45	0.000848	0.05923
	FALSE	High	Sequest HT (A2)	Unambiguous	SLAYSNANKEcQK	C11(Carbamidomethyl)	1	39	Q9QR99	A0A1W7HCT8; Q9DKR8; A0A1W7HC07; Q9DKS2; B4YQA5; Q9WI14; A0A1X9ZMH5; A0A1W7HCQ0; Q08833; U3RC00; Q82335; U3REG1; A0A1W7HCQ3; X5GFI7; E5RCL2; U3RJN7; A0A1W7HCI8; Q82440; A0A1D8I0W7; Q82230; U3RGT8; A0A1X9ZMG9; Q9QR99; D5I144; O56621; U3RBW9; A0A1W7HC36; Q9QRA1; U3REF4; U3RC60; U3REG5; A0A1D8I0X4; Q9WS60; Q82343; Q905D6; Q9QRA0; A0A1W7HC03; A0A1W7HCC4; U3RC92	1	2	0.6793	0	1	1	756.859	1512.71	-0.49	-0.00037	CID (Collision Induced Dissociation)	MS2	29.4132	36.616	6.0836	1020	07132019_Danny_10K.raw	0/0	2.9	0.000848	0.04587
	FALSE	High	Sequest HT (A2)	Unambiguous	GITGYNPLAGPLR		2	33	Q9QR99; Q2VA18	A0A1W7HCT8; A0A1W7HC07; A0A1X9ZMH5; A0A1W7HCQ0; U3RC00; Q82335; A0A1W7HCB0; U3REG1; A0A1W7HCQ3; X5GFI7; U3RJN7; Q2VA24; A0A1W7HCI8; A0A1D8I0W7; Q82230; U3RGT8; A0A1X9ZMG9; Q9QR99; O56621; U3RBW9; A0A1W7HC36; Q9QRA1; U3REF4; U3RC60; A0A1W7HCL7; U3REG5; A0A1D8I0X4; Q2VA18; Q2VA22; Q9QRA0; A0A1W7HC03; A0A1W7HCC4; U3RC92	0	2	0.4406	0	1	1	664.869	1328.73	-1.02	-0.00068	CID (Collision Induced Dissociation)	MS2	41.8654	12.156	40.1017	20745	07132019_Danny_10K.raw	0/0	2.86	0.001387	0.07737
	FALSE	High	Sequest HT (A2)	Unambiguous	IALETPVWIcPINYSLLASLLPK	C10(Carbamidomethyl)	3	25	A0A1S6KER4; Q9QR99; Q2VA18	A0A1W7HCT8; Q9WNX1; A0A1W7HC07; A0A1X9ZMH5; A0A1W7HCQ0; A0A1W7HCB0; A0A1W7HCQ3; X5GFI7; Q2VA24; A0A1W7HCI8; A0A1D8I0W7; Q82230; A0A1S6KER4; A0A1X9ZMG9; Q9QR99; O56621; Q9QRA1; Q85594; A0A1W7HCL7; A0A1D8I0X4; Q2VA18; Q2VA22; Q9QRA0; A0A1W7HC03; A0A1W7HCC4	0	2	0.6691	0	1	1	1306.23	2611.46	0.02	2e-05	CID (Collision Induced Dissociation)	MS2	72.2038	121.811	95.1862	50798	07132019_Danny_10K.raw	0/0	2.69	0.00193	0.08487
	FALSE	High	Sequest HT (A2)	Unambiguous	DcTQPRPPPGPcPLcQDPTHWK	C2(Carbamidomethyl); C12(Carbamidomethyl); C15(Carbamidomethyl)	1	28	Q9QR99	A0A1W7HCT8; A0A1W7HC07; A0A1X9ZMH5; A0A1W7HCQ0; U3RC00; A0A1W7HCB0; U3REG1; A0A1W7HCQ3; X5GFI7; U3RJN7; A0A1W7HCI8; A0A1D8I0W7; Q82230; U3RGT8; Q9QR99; O56621; U3RBW9; A0A1W7HC36; Q9QRA1; U3REF4; U3RC60; A0A1W7HCL7; U3REG5; A0A1D8I0X4; Q9QRA0; A0A1W7HC03; A0A1W7HCC4; U3RC92	0	2	0.3386	0	1	1	1322.59	2644.18	-1.2	-0.00159	CID (Collision Induced Dissociation)	MS2	0	1000	30.9694	14863	07132019_Danny_10K.raw	0/0	2.54	0.002459	0.08968
	FALSE	High	Sequest HT (A2)	Unambiguous	AcQTWTPK	C2(Carbamidomethyl)	1	18	Q9QR99	A0A1W7HCT8; A0A1W7HC07; A0A1X9ZMH5; A0A1W7HCQ0; Q82335; A0A1W7HCB0; A0A1W7HCQ3; X5GFI7; A0A1W7HCI8; Q82230; A0A1X9ZMG9; Q9QR99; A0A1W7HC36; Q9QRA1; A0A1W7HCL7; Q9QRA0; A0A1W7HC03; A0A1W7HCC4	0	2	0.2517	0	1	1	496.237	991.467	0.02	1e-05	CID (Collision Induced Dissociation)	MS2	27.0772	2.461	9.3146	2329	07132019_Danny_10K.raw	0/0	2.98	0.003233	0.09887
	FALSE	High	Sequest HT (A2)	Unambiguous	KPPPNQPcFR	C8(Carbamidomethyl)	1	29	Q9QR99	A0A1W7HCT8; A0A1W7HC07; A0A1X9ZMH5; A0A1W7HCQ0; U3RC00; A0A1W7HCB0; U3REG1; A0A1W7HCQ3; X5GFI7; U3RJN7; A0A1W7HCI8; A0A1D8I0W7; Q82230; U3RGT8; A0A1X9ZMG9; Q9QR99; O56621; U3RBW9; A0A1W7HC36; Q9QRA1; U3REF4; U3RC60; A0A1W7HCL7; U3REG5; A0A1D8I0X4; Q9QRA0; A0A1W7HC03; A0A1W7HCC4; U3RC92	0	2	0.432	0	1	1	620.816	1240.63	-0.39	-0.00025	CID (Collision Induced Dissociation)	MS2	27.8145	70.994	7.2786	1541	07132019_Danny_10K.raw	0/0	1.69	0.004448	0.1341
FALSE	High	None	A0A1W7HC07	Gag polyprotein OS=Human T-lymphotropic virus 1 OX=11908 GN=gag PE=4 SV=1	0	152.391	69.697	22	116	9	1	429	47.5	8.05	436.31	22
	Checked	Confidence	Identifying Node	PSM Ambiguity	Annotated Sequence	Modifications	# Protein Groups	# Proteins	Master Protein Accessions	Protein Accessions	# Missed Cleavages	Charge	DeltaScore	DeltaCn	Rank	Search Engine Rank	m/z [Da]	MH+ [Da]	DeltaM [ppm]	Deltam/z [Da]	Activation Type	MS Order	Isolation Interference [%]	Ion Inject Time [ms]	RT [min]	First Scan	Spectrum File	Ions Matched	XCorr	Percolator q-Value	Percolator PEP
	FALSE	High	Sequest HT (A2)	Unambiguous	LKPTIPEPEPEEDALLLDLPTDIPHPK		1	6	Q9QR99	A0A1W7HC07; X5GFI7; Q9QR99; O56621; Q9QRA1; Q9QRA0	0	3	0.6005	0	1	1	1006.54	3017.61	-0.37	-0.00037	CID (Collision Induced Dissociation)	MS2	8.76923	28.004	57.9612	31839	07132019_Danny_10K.raw	0/0	4.08	0	0.004775
	FALSE	High	Sequest HT (A2)	Unambiguous	LKPTIPEPEPEEDALLLDLPTDIPHPK		1	6	Q9QR99	A0A1W7HC07; X5GFI7; Q9QR99; O56621; Q9QRA1; Q9QRA0	0	2	0.6856	0	1	1	1509.31	3017.62	2.37	0.00357	CID (Collision Induced Dissociation)	MS2	0	271.445	57.4491	31545	07132019_Danny_10K.raw	0/0	4.04	0	0.004347
	FALSE	High	Sequest HT (A2)	Unambiguous	LKPTIPEPEPEEDALLLDLPTDIPHPK		1	6	Q9QR99	A0A1W7HC07; X5GFI7; Q9QR99; O56621; Q9QRA1; Q9QRA0	0	3	0.6402	0	1	1	1006.54	3017.61	1.45	0.00146	CID (Collision Induced Dissociation)	MS2	4.14593	8.509	57.3641	31476	07132019_Danny_10K.raw	0/0	3.53	0	6.448e-05
	FALSE	High	Sequest HT (A2)	Unambiguous	REYQQLWLAAFAALPGSAK		2	24	Q9QR99; Q2VA18	A0A1W7HCT8; A0A1W7HC07; A0A1X9ZMH5; A0A1W7HCQ0; Q82335; A0A1W7HCB0; A0A1W7HCQ3; X5GFI7; Q2VA24; A0A1W7HCI8; A0A1D8I0W7; Q82230; A0A1X9ZMG9; Q9QR99; O56621; A0A1W7HC36; Q9QRA1; A0A1W7HCL7; A0A1D8I0X4; Q2VA18; Q2VA22; Q9QRA0; A0A1W7HC03; A0A1W7HCC4	1	2	0.6014	0	1	1	1060.57	2120.13	0.68	0.00072	CID (Collision Induced Dissociation)	MS2	52.6025	62.448	62.1416	34430	07132019_Danny_10K.raw	0/0	4.29	0	1.735e-05
	FALSE	High	Sequest HT (A2)	Unambiguous	REYQQLWLAAFAALPGSAK		2	24	Q9QR99; Q2VA18	A0A1W7HCT8; A0A1W7HC07; A0A1X9ZMH5; A0A1W7HCQ0; Q82335; A0A1W7HCB0; A0A1W7HCQ3; X5GFI7; Q2VA24; A0A1W7HCI8; A0A1D8I0W7; Q82230; A0A1X9ZMG9; Q9QR99; O56621; A0A1W7HC36; Q9QRA1; A0A1W7HCL7; A0A1D8I0X4; Q2VA18; Q2VA22; Q9QRA0; A0A1W7HC03; A0A1W7HCC4	1	3	0.5728	0	1	1	707.381	2120.13	0.01	1e-05	CID (Collision Induced Dissociation)	MS2	0	11.256	62.3929	34579	07132019_Danny_10K.raw	0/0	4.05	0	0.0001135
	FALSE	High	Sequest HT (A2)	Unambiguous	REYQQLWLAAFAALPGSAK		2	24	Q9QR99; Q2VA18	A0A1W7HCT8; A0A1W7HC07; A0A1X9ZMH5; A0A1W7HCQ0; Q82335; A0A1W7HCB0; A0A1W7HCQ3; X5GFI7; Q2VA24; A0A1W7HCI8; A0A1D8I0W7; Q82230; A0A1X9ZMG9; Q9QR99; O56621; A0A1W7HC36; Q9QRA1; A0A1W7HCL7; A0A1D8I0X4; Q2VA18; Q2VA22; Q9QRA0; A0A1W7HC03; A0A1W7HCC4	1	3	0.573	0	1	1	707.381	2120.13	-0.59	-0.00042	CID (Collision Induced Dissociation)	MS2	7.712	42.503	62.1106	34410	07132019_Danny_10K.raw	0/0	4.59	0	0.0001903
	FALSE	High	Sequest HT (A2)	Unambiguous	LNIALDNGLPEGTPKDPILR		1	20	Q9QR99	A0A1W7HCT8; A0A1W7HC07; A0A1X9ZMH5; A0A1W7HCQ0; Q82335; A0A1W7HCB0; X5GFI7; A0A1W7HCI8; A0A1D8I0W7; Q82230; A0A1X9ZMG9; Q9QR99; O56621; A0A1W7HC36; Q9QRA1; A0A1W7HCL7; A0A1D8I0X4; Q9QRA0; A0A1W7HC03; A0A1W7HCC4	1	3	0.7236	0	1	1	716.068	2146.19	0.87	0.00062	CID (Collision Induced Dissociation)	MS2	56.9445	25.87	47.0051	25008	07132019_Danny_10K.raw	0/0	2.75	0	0.002616
	FALSE	High	Sequest HT (A2)	Unambiguous	DLQAIKQEVSQAAPGSPQFmQTIR	M20(Oxidation)	2	34	Q9QR99; Q2VA18	A0A1W7HCT8; A0A1W7HC07; A0A1X9ZMH5; A0A1W7HCQ0; U3RC00; Q82335; A0A1W7HCB0; U3REG1; A0A1W7HCQ3; X5GFI7; U3RJN7; Q2VA24; A0A1W7HCI8; A0A1D8I0W7; Q82230; U3RGT8; A0A1X9ZMG9; Q9QR99; O56621; U3RBW9; A0A1W7HC36; Q9QRA1; U3REF4; U3RC60; Q85594; A0A1W7HCL7; U3REG5; A0A1D8I0X4; Q2VA18; Q2VA22; Q9QRA0; A0A1W7HC03; A0A1W7HCC4; U3RC92	1	3	0.6659	0	1	1	887.122	2659.35	0.8	0.0007	CID (Collision Induced Dissociation)	MS2	0	43.07	47.0869	25060	07132019_Danny_10K.raw	0/0	4.31	0	1.108e-05
	FALSE	High	Sequest HT (A2)	Unambiguous	DLQAIKQEVSQAAPGSPQFmQTIR	M20(Oxidation)	2	34	Q9QR99; Q2VA18	A0A1W7HCT8; A0A1W7HC07; A0A1X9ZMH5; A0A1W7HCQ0; U3RC00; Q82335; A0A1W7HCB0; U3REG1; A0A1W7HCQ3; X5GFI7; U3RJN7; Q2VA24; A0A1W7HCI8; A0A1D8I0W7; Q82230; U3RGT8; A0A1X9ZMG9; Q9QR99; O56621; U3RBW9; A0A1W7HC36; Q9QRA1; U3REF4; U3RC60; Q85594; A0A1W7HCL7; U3REG5; A0A1D8I0X4; Q2VA18; Q2VA22; Q9QRA0; A0A1W7HC03; A0A1W7HCC4; U3RC92	1	2	0.7316	0	1	1	1330.18	2659.35	0.11	0.00015	CID (Collision Induced Dissociation)	MS2	0	279.407	47.1535	25106	07132019_Danny_10K.raw	0/0	5.29	0	5.883e-07
	FALSE	High	Sequest HT (A2)	Unambiguous	DLQAIKQEVSQAAPGSPQFmQTIR	M20(Oxidation)	2	34	Q9QR99; Q2VA18	A0A1W7HCT8; A0A1W7HC07; A0A1X9ZMH5; A0A1W7HCQ0; U3RC00; Q82335; A0A1W7HCB0; U3REG1; A0A1W7HCQ3; X5GFI7; U3RJN7; Q2VA24; A0A1W7HCI8; A0A1D8I0W7; Q82230; U3RGT8; A0A1X9ZMG9; Q9QR99; O56621; U3RBW9; A0A1W7HC36; Q9QRA1; U3REF4; U3RC60; Q85594; A0A1W7HCL7; U3REG5; A0A1D8I0X4; Q2VA18; Q2VA22; Q9QRA0; A0A1W7HC03; A0A1W7HCC4; U3RC92	1	3	0.5767	0	1	1	887.123	2659.35	0.86	0.00077	CID (Collision Induced Dissociation)	MS2	0	0.895	47.3525	25235	07132019_Danny_10K.raw	0/0	3.26	0	0.0001132
	FALSE	High	Sequest HT (A2)	Unambiguous	DLQAIKQEVSQAAPGSPQFmQTIR	M20(Oxidation)	2	34	Q9QR99; Q2VA18	A0A1W7HCT8; A0A1W7HC07; A0A1X9ZMH5; A0A1W7HCQ0; U3RC00; Q82335; A0A1W7HCB0; U3REG1; A0A1W7HCQ3; X5GFI7; U3RJN7; Q2VA24; A0A1W7HCI8; A0A1D8I0W7; Q82230; U3RGT8; A0A1X9ZMG9; Q9QR99; O56621; U3RBW9; A0A1W7HC36; Q9QRA1; U3REF4; U3RC60; Q85594; A0A1W7HCL7; U3REG5; A0A1D8I0X4; Q2VA18; Q2VA22; Q9QRA0; A0A1W7HC03; A0A1W7HCC4; U3RC92	1	2	0.6064	0	1	1	1330.18	2659.35	-0.99	-0.00132	CID (Collision Induced Dissociation)	MS2	0	9.932	47.4014	25279	07132019_Danny_10K.raw	0/0	4.98	0	1.273e-05
	FALSE	High	Sequest HT (A2)	Unambiguous	DLQAIKQEVSQAAPGSPQFmQTIR	M20(Oxidation)	2	34	Q9QR99; Q2VA18	A0A1W7HCT8; A0A1W7HC07; A0A1X9ZMH5; A0A1W7HCQ0; U3RC00; Q82335; A0A1W7HCB0; U3REG1; A0A1W7HCQ3; X5GFI7; U3RJN7; Q2VA24; A0A1W7HCI8; A0A1D8I0W7; Q82230; U3RGT8; A0A1X9ZMG9; Q9QR99; O56621; U3RBW9; A0A1W7HC36; Q9QRA1; U3REF4; U3RC60; Q85594; A0A1W7HCL7; U3REG5; A0A1D8I0X4; Q2VA18; Q2VA22; Q9QRA0; A0A1W7HC03; A0A1W7HCC4; U3RC92	1	3	0.6686	0	1	1	887.121	2659.35	-0.51	-0.00045	CID (Collision Induced Dissociation)	MS2	0	3.297	47.6124	25400	07132019_Danny_10K.raw	0/0	3.53	0	0.001727
	FALSE	High	Sequest HT (A2)	Unambiguous	DLQAIKQEVSQAAPGSPQFmQTIR	M20(Oxidation)	2	34	Q9QR99; Q2VA18	A0A1W7HCT8; A0A1W7HC07; A0A1X9ZMH5; A0A1W7HCQ0; U3RC00; Q82335; A0A1W7HCB0; U3REG1; A0A1W7HCQ3; X5GFI7; U3RJN7; Q2VA24; A0A1W7HCI8; A0A1D8I0W7; Q82230; U3RGT8; A0A1X9ZMG9; Q9QR99; O56621; U3RBW9; A0A1W7HC36; Q9QRA1; U3REF4; U3RC60; Q85594; A0A1W7HCL7; U3REG5; A0A1D8I0X4; Q2VA18; Q2VA22; Q9QRA0; A0A1W7HC03; A0A1W7HCC4; U3RC92	1	2	0.7306	0	1	1	1330.18	2659.35	-0.35	-0.00046	CID (Collision Induced Dissociation)	MS2	0	173.363	47.6886	25440	07132019_Danny_10K.raw	0/0	4.64	0	4.431e-05
	FALSE	High	Sequest HT (A2)	Unambiguous	GLAAHHWLNFLQAAYR		1	31	Q9QR99	A0A1W7HCT8; A0A1W7HC07; Q86918; A0A1X9ZMH5; A0A1W7HCQ0; A0A1W7HCB0; U3REG1; A0A1W7HCQ3; X5GFI7; U3RJN7; A0A1W7HCI8; A0A1D8I0W7; Q82230; A0A1S6KEP5; A0A1X9ZMG9; Q9QR99; O56621; U3RBW9; A0A1S6KF62; A0A1W7HC36; Q9QRA1; U3REF4; U3RC60; Q85594; A0A1W7HCL7; U3REG5; A0A1D8I0X4; A0A1S6KEP2; Q9QRA0; A0A1W7HC03; A0A1W7HCC4	0	3	0.7219	0	1	1	623.329	1867.97	-0.18	-0.00011	CID (Collision Induced Dissociation)	MS2	35.7041	1.373	44.3079	23500	07132019_Danny_10K.raw	0/0	4.53	0	5.272e-05
	FALSE	High	Sequest HT (A2)	Unambiguous	GLAAHHWLNFLQAAYR		1	31	Q9QR99	A0A1W7HCT8; A0A1W7HC07; Q86918; A0A1X9ZMH5; A0A1W7HCQ0; A0A1W7HCB0; U3REG1; A0A1W7HCQ3; X5GFI7; U3RJN7; A0A1W7HCI8; A0A1D8I0W7; Q82230; A0A1S6KEP5; A0A1X9ZMG9; Q9QR99; O56621; U3RBW9; A0A1S6KF62; A0A1W7HC36; Q9QRA1; U3REF4; U3RC60; Q85594; A0A1W7HCL7; U3REG5; A0A1D8I0X4; A0A1S6KEP2; Q9QRA0; A0A1W7HC03; A0A1W7HCC4	0	2	0.7494	0	1	1	934.489	1867.97	-0.57	-0.00053	CID (Collision Induced Dissociation)	MS2	5.821	34.77	44.3626	23544	07132019_Danny_10K.raw	0/0	4.07	0	1.587e-05
	FALSE	High	Sequest HT (A2)	Unambiguous	GLAAHHWLNFLQAAYR		1	31	Q9QR99	A0A1W7HCT8; A0A1W7HC07; Q86918; A0A1X9ZMH5; A0A1W7HCQ0; A0A1W7HCB0; U3REG1; A0A1W7HCQ3; X5GFI7; U3RJN7; A0A1W7HCI8; A0A1D8I0W7; Q82230; A0A1S6KEP5; A0A1X9ZMG9; Q9QR99; O56621; U3RBW9; A0A1S6KF62; A0A1W7HC36; Q9QRA1; U3REF4; U3RC60; Q85594; A0A1W7HCL7; U3REG5; A0A1D8I0X4; A0A1S6KEP2; Q9QRA0; A0A1W7HC03; A0A1W7HCC4	0	3	0.7696	0	1	1	623.328	1867.97	-0.38	-0.00024	CID (Collision Induced Dissociation)	MS2	3.05292	2.234	44.56	23656	07132019_Danny_10K.raw	0/0	5.86	0	5.145e-06
	FALSE	High	Sequest HT (A2)	Unambiguous	GLAAHHWLNFLQAAYR		1	31	Q9QR99	A0A1W7HCT8; A0A1W7HC07; Q86918; A0A1X9ZMH5; A0A1W7HCQ0; A0A1W7HCB0; U3REG1; A0A1W7HCQ3; X5GFI7; U3RJN7; A0A1W7HCI8; A0A1D8I0W7; Q82230; A0A1S6KEP5; A0A1X9ZMG9; Q9QR99; O56621; U3RBW9; A0A1S6KF62; A0A1W7HC36; Q9QRA1; U3REF4; U3RC60; Q85594; A0A1W7HCL7; U3REG5; A0A1D8I0X4; A0A1S6KEP2; Q9QRA0; A0A1W7HC03; A0A1W7HCC4	0	2	0.6963	0	1	1	934.49	1867.97	0.93	0.00087	CID (Collision Induced Dissociation)	MS2	22.2604	83.056	44.6894	23731	07132019_Danny_10K.raw	0/0	4.38	0	2.807e-05
	FALSE	High	Sequest HT (A2)	Unambiguous	LNIALDNGLPEGTPKDPILR		1	20	Q9QR99	A0A1W7HCT8; A0A1W7HC07; A0A1X9ZMH5; A0A1W7HCQ0; Q82335; A0A1W7HCB0; X5GFI7; A0A1W7HCI8; A0A1D8I0W7; Q82230; A0A1X9ZMG9; Q9QR99; O56621; A0A1W7HC36; Q9QRA1; A0A1W7HCL7; A0A1D8I0X4; Q9QRA0; A0A1W7HC03; A0A1W7HCC4	1	3	0.8083	0	1	1	716.069	2146.19	2.75	0.00197	CID (Collision Induced Dissociation)	MS2	0.555011	7.546	45.6999	24162	07132019_Danny_10K.raw	0/0	2.66	0	0.01457
	FALSE	High	Sequest HT (A2)	Unambiguous	LNIALDNGLPEGTPKDPILR		1	20	Q9QR99	A0A1W7HCT8; A0A1W7HC07; A0A1X9ZMH5; A0A1W7HCQ0; Q82335; A0A1W7HCB0; X5GFI7; A0A1W7HCI8; A0A1D8I0W7; Q82230; A0A1X9ZMG9; Q9QR99; O56621; A0A1W7HC36; Q9QRA1; A0A1W7HCL7; A0A1D8I0X4; Q9QRA0; A0A1W7HC03; A0A1W7HCC4	1	2	0.7246	0	1	1	1073.6	2146.19	-0.26	-0.00028	CID (Collision Induced Dissociation)	MS2	0	44.525	45.7024	24165	07132019_Danny_10K.raw	0/0	5.12	0	2.343e-06
	FALSE	High	Sequest HT (A2)	Unambiguous	LNIALDNGLPEGTPKDPILR		1	20	Q9QR99	A0A1W7HCT8; A0A1W7HC07; A0A1X9ZMH5; A0A1W7HCQ0; Q82335; A0A1W7HCB0; X5GFI7; A0A1W7HCI8; A0A1D8I0W7; Q82230; A0A1X9ZMG9; Q9QR99; O56621; A0A1W7HC36; Q9QRA1; A0A1W7HCL7; A0A1D8I0X4; Q9QRA0; A0A1W7HC03; A0A1W7HCC4	1	2	0.7013	0	1	1	1073.6	2146.18	-1.51	-0.00162	CID (Collision Induced Dissociation)	MS2	0	106.156	45.9987	24348	07132019_Danny_10K.raw	0/0	3.75	0	0.006341
	FALSE	High	Sequest HT (A2)	Unambiguous	LNIALDNGLPEGTPKDPILR		1	20	Q9QR99	A0A1W7HCT8; A0A1W7HC07; A0A1X9ZMH5; A0A1W7HCQ0; Q82335; A0A1W7HCB0; X5GFI7; A0A1W7HCI8; A0A1D8I0W7; Q82230; A0A1X9ZMG9; Q9QR99; O56621; A0A1W7HC36; Q9QRA1; A0A1W7HCL7; A0A1D8I0X4; Q9QRA0; A0A1W7HC03; A0A1W7HCC4	1	3	0.686	0	1	1	716.067	2146.19	-0.24	-0.00017	CID (Collision Induced Dissociation)	MS2	100	18.615	46.112	24447	07132019_Danny_10K.raw	0/0	3.28	0	0.01691
	FALSE	High	Sequest HT (A2)	Unambiguous	GLAAHHWLNFLQAAYR		1	31	Q9QR99	A0A1W7HCT8; A0A1W7HC07; Q86918; A0A1X9ZMH5; A0A1W7HCQ0; A0A1W7HCB0; U3REG1; A0A1W7HCQ3; X5GFI7; U3RJN7; A0A1W7HCI8; A0A1D8I0W7; Q82230; A0A1S6KEP5; A0A1X9ZMG9; Q9QR99; O56621; U3RBW9; A0A1S6KF62; A0A1W7HC36; Q9QRA1; U3REF4; U3RC60; Q85594; A0A1W7HCL7; U3REG5; A0A1D8I0X4; A0A1S6KEP2; Q9QRA0; A0A1W7HC03; A0A1W7HCC4	0	3	0.7641	0	1	1	623.328	1867.97	-0.77	-0.00048	CID (Collision Induced Dissociation)	MS2	4.94708	7.482	44.8173	23815	07132019_Danny_10K.raw	0/0	5.13	0	3.213e-06
	FALSE	High	Sequest HT (A2)	Unambiguous	GLAAHHWLNFLQAAYR		1	31	Q9QR99	A0A1W7HCT8; A0A1W7HC07; Q86918; A0A1X9ZMH5; A0A1W7HCQ0; A0A1W7HCB0; U3REG1; A0A1W7HCQ3; X5GFI7; U3RJN7; A0A1W7HCI8; A0A1D8I0W7; Q82230; A0A1S6KEP5; A0A1X9ZMG9; Q9QR99; O56621; U3RBW9; A0A1S6KF62; A0A1W7HC36; Q9QRA1; U3REF4; U3RC60; Q85594; A0A1W7HCL7; U3REG5; A0A1D8I0X4; A0A1S6KEP2; Q9QRA0; A0A1W7HC03; A0A1W7HCC4	0	2	0.0722	0	1	1	934.49	1867.97	1.07	0.00099	CID (Collision Induced Dissociation)	MS2	53.8871	239.903	44.9893	23927	07132019_Danny_10K.raw	0/0	2.63	0	0.0004493
	FALSE	High	Sequest HT (A2)	Unambiguous	EYQQLWLAAFAALPGSAK		2	24	Q9QR99; Q2VA18	A0A1W7HCT8; A0A1W7HC07; A0A1X9ZMH5; A0A1W7HCQ0; Q82335; A0A1W7HCB0; A0A1W7HCQ3; X5GFI7; Q2VA24; A0A1W7HCI8; A0A1D8I0W7; Q82230; A0A1X9ZMG9; Q9QR99; O56621; A0A1W7HC36; Q9QRA1; A0A1W7HCL7; A0A1D8I0X4; Q2VA18; Q2VA22; Q9QRA0; A0A1W7HC03; A0A1W7HCC4	0	2	0.478	0	1	1	982.517	1964.03	-0.8	-0.00079	CID (Collision Induced Dissociation)	MS2	0	42.56	77.2101	43236	07132019_Danny_10K.raw	0/0	2.95	0	0.004262
	FALSE	High	Sequest HT (A2)	Unambiguous	DPSWASILQGLEEPYHAFVER		2	23	Q9QR99; Q2VA18	A0A1W7HCT8; A0A1W7HC07; A0A1X9ZMH5; A0A1W7HCQ0; Q82335; A0A1W7HCB0; A0A1W7HCQ3; X5GFI7; Q2VA24; A0A1W7HCI8; A0A1D8I0W7; Q82230; A0A1X9ZMG9; Q9QR99; O56621; A0A1W7HC36; Q9QRA1; A0A1W7HCL7; Q2VA18; Q2VA22; Q9QRA0; A0A1W7HC03; A0A1W7HCC4	0	3	0.4749	0	1	1	815.402	2444.19	1.64	0.00134	CID (Collision Induced Dissociation)	MS2	38.4144	43.76	81.2628	45272	07132019_Danny_10K.raw	0/0	2.59	0	0.0008234
	FALSE	High	Sequest HT (A2)	Unambiguous	DPSWASILQGLEEPYHAFVER		2	23	Q9QR99; Q2VA18	A0A1W7HCT8; A0A1W7HC07; A0A1X9ZMH5; A0A1W7HCQ0; Q82335; A0A1W7HCB0; A0A1W7HCQ3; X5GFI7; Q2VA24; A0A1W7HCI8; A0A1D8I0W7; Q82230; A0A1X9ZMG9; Q9QR99; O56621; A0A1W7HC36; Q9QRA1; A0A1W7HCL7; Q2VA18; Q2VA22; Q9QRA0; A0A1W7HC03; A0A1W7HCC4	0	3	0.7307	0	1	1	815.402	2444.19	1.04	0.00085	CID (Collision Induced Dissociation)	MS2	2.55765	3.563	80.6732	44997	07132019_Danny_10K.raw	0/0	4.79	0	7.544e-07
	FALSE	High	Sequest HT (A2)	Unambiguous	DPSWASILQGLEEPYHAFVER		2	23	Q9QR99; Q2VA18	A0A1W7HCT8; A0A1W7HC07; A0A1X9ZMH5; A0A1W7HCQ0; Q82335; A0A1W7HCB0; A0A1W7HCQ3; X5GFI7; Q2VA24; A0A1W7HCI8; A0A1D8I0W7; Q82230; A0A1X9ZMG9; Q9QR99; O56621; A0A1W7HC36; Q9QRA1; A0A1W7HCL7; Q2VA18; Q2VA22; Q9QRA0; A0A1W7HC03; A0A1W7HCC4	0	2	0.7407	0	1	1	1222.6	2444.19	0.77	0.00094	CID (Collision Induced Dissociation)	MS2	0	88.396	80.818	45063	07132019_Danny_10K.raw	0/0	4.05	0	1.715e-05
	FALSE	High	Sequest HT (A2)	Unambiguous	DPSWASILQGLEEPYHAFVER		2	23	Q9QR99; Q2VA18	A0A1W7HCT8; A0A1W7HC07; A0A1X9ZMH5; A0A1W7HCQ0; Q82335; A0A1W7HCB0; A0A1W7HCQ3; X5GFI7; Q2VA24; A0A1W7HCI8; A0A1D8I0W7; Q82230; A0A1X9ZMG9; Q9QR99; O56621; A0A1W7HC36; Q9QRA1; A0A1W7HCL7; Q2VA18; Q2VA22; Q9QRA0; A0A1W7HC03; A0A1W7HCC4	0	3	0.7054	0	1	1	815.401	2444.19	-0.16	-0.00013	CID (Collision Induced Dissociation)	MS2	19.6356	16.632	80.9539	45143	07132019_Danny_10K.raw	0/0	3.36	0	4.789e-05
	FALSE	High	Sequest HT (A2)	Unambiguous	DPSWASILQGLEEPYHAFVER		2	23	Q9QR99; Q2VA18	A0A1W7HCT8; A0A1W7HC07; A0A1X9ZMH5; A0A1W7HCQ0; Q82335; A0A1W7HCB0; A0A1W7HCQ3; X5GFI7; Q2VA24; A0A1W7HCI8; A0A1D8I0W7; Q82230; A0A1X9ZMG9; Q9QR99; O56621; A0A1W7HC36; Q9QRA1; A0A1W7HCL7; Q2VA18; Q2VA22; Q9QRA0; A0A1W7HC03; A0A1W7HCC4	0	2	0.6959	0	1	1	1222.6	2444.19	2.77	0.00339	CID (Collision Induced Dissociation)	MS2	0	108.245	81.1323	45221	07132019_Danny_10K.raw	0/0	3.42	0	0.004074
	FALSE	High	Sequest HT (A2)	Unambiguous	DPSWASILQGLEEPYHAFVER		2	23	Q9QR99; Q2VA18	A0A1W7HCT8; A0A1W7HC07; A0A1X9ZMH5; A0A1W7HCQ0; Q82335; A0A1W7HCB0; A0A1W7HCQ3; X5GFI7; Q2VA24; A0A1W7HCI8; A0A1D8I0W7; Q82230; A0A1X9ZMG9; Q9QR99; O56621; A0A1W7HC36; Q9QRA1; A0A1W7HCL7; Q2VA18; Q2VA22; Q9QRA0; A0A1W7HC03; A0A1W7HCC4	0	2	0.7404	0	1	1	1222.6	2444.19	-0.53	-0.00064	CID (Collision Induced Dissociation)	MS2	0	53.907	80.5502	44934	07132019_Danny_10K.raw	0/0	6.01	0	2.71e-06
	FALSE	High	Sequest HT (A2)	Unambiguous	DPSWASILQGLEEPYHAFVER		2	23	Q9QR99; Q2VA18	A0A1W7HCT8; A0A1W7HC07; A0A1X9ZMH5; A0A1W7HCQ0; Q82335; A0A1W7HCB0; A0A1W7HCQ3; X5GFI7; Q2VA24; A0A1W7HCI8; A0A1D8I0W7; Q82230; A0A1X9ZMG9; Q9QR99; O56621; A0A1W7HC36; Q9QRA1; A0A1W7HCL7; Q2VA18; Q2VA22; Q9QRA0; A0A1W7HC03; A0A1W7HCC4	0	3	0.7116	0	1	1	815.402	2444.19	0.97	0.00079	CID (Collision Induced Dissociation)	MS2	19.4112	16.697	79.8367	44605	07132019_Danny_10K.raw	0/0	3.78	0	8.222e-05
	FALSE	High	Sequest HT (A2)	Unambiguous	DPSWASILQGLEEPYHAFVER		2	23	Q9QR99; Q2VA18	A0A1W7HCT8; A0A1W7HC07; A0A1X9ZMH5; A0A1W7HCQ0; Q82335; A0A1W7HCB0; A0A1W7HCQ3; X5GFI7; Q2VA24; A0A1W7HCI8; A0A1D8I0W7; Q82230; A0A1X9ZMG9; Q9QR99; O56621; A0A1W7HC36; Q9QRA1; A0A1W7HCL7; Q2VA18; Q2VA22; Q9QRA0; A0A1W7HC03; A0A1W7HCC4	0	2	0.7956	0	1	1	1222.59	2444.18	-2.22	-0.00272	CID (Collision Induced Dissociation)	MS2	10.2263	45.255	80.0169	44682	07132019_Danny_10K.raw	0/0	5.04	0	2.579e-06
	FALSE	High	Sequest HT (A2)	Unambiguous	DPSWASILQGLEEPYHAFVER		2	23	Q9QR99; Q2VA18	A0A1W7HCT8; A0A1W7HC07; A0A1X9ZMH5; A0A1W7HCQ0; Q82335; A0A1W7HCB0; A0A1W7HCQ3; X5GFI7; Q2VA24; A0A1W7HCI8; A0A1D8I0W7; Q82230; A0A1X9ZMG9; Q9QR99; O56621; A0A1W7HC36; Q9QRA1; A0A1W7HCL7; Q2VA18; Q2VA22; Q9QRA0; A0A1W7HC03; A0A1W7HCC4	0	3	0.709	0	1	1	815.401	2444.19	-0.23	-0.00019	CID (Collision Induced Dissociation)	MS2	0	1.063	80.1163	44727	07132019_Danny_10K.raw	0/0	2.99	0	8.109e-05
	FALSE	High	Sequest HT (A2)	Unambiguous	DPSWASILQGLEEPYHAFVER		2	23	Q9QR99; Q2VA18	A0A1W7HCT8; A0A1W7HC07; A0A1X9ZMH5; A0A1W7HCQ0; Q82335; A0A1W7HCB0; A0A1W7HCQ3; X5GFI7; Q2VA24; A0A1W7HCI8; A0A1D8I0W7; Q82230; A0A1X9ZMG9; Q9QR99; O56621; A0A1W7HC36; Q9QRA1; A0A1W7HCL7; Q2VA18; Q2VA22; Q9QRA0; A0A1W7HC03; A0A1W7HCC4	0	2	0.7745	0	1	1	1222.6	2444.19	-1.22	-0.0015	CID (Collision Induced Dissociation)	MS2	6.21951	44.465	80.2973	44817	07132019_Danny_10K.raw	0/0	5.81	0	1.918e-06
	FALSE	High	Sequest HT (A2)	Unambiguous	DPSWASILQGLEEPYHAFVER		2	23	Q9QR99; Q2VA18	A0A1W7HCT8; A0A1W7HC07; A0A1X9ZMH5; A0A1W7HCQ0; Q82335; A0A1W7HCB0; A0A1W7HCQ3; X5GFI7; Q2VA24; A0A1W7HCI8; A0A1D8I0W7; Q82230; A0A1X9ZMG9; Q9QR99; O56621; A0A1W7HC36; Q9QRA1; A0A1W7HCL7; Q2VA18; Q2VA22; Q9QRA0; A0A1W7HC03; A0A1W7HCC4	0	3	0.7896	0	1	1	815.401	2444.19	-0.23	-0.00019	CID (Collision Induced Dissociation)	MS2	0.514722	0.401	80.3941	44858	07132019_Danny_10K.raw	0/0	4.04	0	3.502e-06
	FALSE	High	Sequest HT (A2)	Unambiguous	IALETPVWIcPINYSLLASLLPK	C10(Carbamidomethyl)	3	25	A0A1S6KER4; Q9QR99; Q2VA18	A0A1W7HCT8; Q9WNX1; A0A1W7HC07; A0A1X9ZMH5; A0A1W7HCQ0; A0A1W7HCB0; A0A1W7HCQ3; X5GFI7; Q2VA24; A0A1W7HCI8; A0A1D8I0W7; Q82230; A0A1S6KER4; A0A1X9ZMG9; Q9QR99; O56621; Q9QRA1; Q85594; A0A1W7HCL7; A0A1D8I0X4; Q2VA18; Q2VA22; Q9QRA0; A0A1W7HC03; A0A1W7HCC4	0	2	0.7773	0	1	1	1306.23	2611.46	-0.26	-0.00035	CID (Collision Induced Dissociation)	MS2	0	4.155	94.4008	50515	07132019_Danny_10K.raw	0/0	4.31	0	2.17e-05
	FALSE	High	Sequest HT (A2)	Unambiguous	IALETPVWIcPINYSLLASLLPK	C10(Carbamidomethyl)	3	25	A0A1S6KER4; Q9QR99; Q2VA18	A0A1W7HCT8; Q9WNX1; A0A1W7HC07; A0A1X9ZMH5; A0A1W7HCQ0; A0A1W7HCB0; A0A1W7HCQ3; X5GFI7; Q2VA24; A0A1W7HCI8; A0A1D8I0W7; Q82230; A0A1S6KER4; A0A1X9ZMG9; Q9QR99; O56621; Q9QRA1; Q85594; A0A1W7HCL7; A0A1D8I0X4; Q2VA18; Q2VA22; Q9QRA0; A0A1W7HC03; A0A1W7HCC4	0	3	0.8743	0	1	1	871.158	2611.46	0.69	0.0006	CID (Collision Induced Dissociation)	MS2	0	3.97	94.4018	50516	07132019_Danny_10K.raw	0/0	5.49	0	2.339e-07
	FALSE	High	Sequest HT (A2)	Unambiguous	IALETPVWIcPINYSLLASLLPK	C10(Carbamidomethyl)	3	25	A0A1S6KER4; Q9QR99; Q2VA18	A0A1W7HCT8; Q9WNX1; A0A1W7HC07; A0A1X9ZMH5; A0A1W7HCQ0; A0A1W7HCB0; A0A1W7HCQ3; X5GFI7; Q2VA24; A0A1W7HCI8; A0A1D8I0W7; Q82230; A0A1S6KER4; A0A1X9ZMG9; Q9QR99; O56621; Q9QRA1; Q85594; A0A1W7HCL7; A0A1D8I0X4; Q2VA18; Q2VA22; Q9QRA0; A0A1W7HC03; A0A1W7HCC4	0	3	0.8456	0	1	1	871.157	2611.46	-0.22	-0.00019	CID (Collision Induced Dissociation)	MS2	0.938722	10.355	94.6659	50603	07132019_Danny_10K.raw	0/0	6.41	0	1.767e-06
	FALSE	High	Sequest HT (A2)	Unambiguous	IALETPVWIcPINYSLLASLLPK	C10(Carbamidomethyl)	3	25	A0A1S6KER4; Q9QR99; Q2VA18	A0A1W7HCT8; Q9WNX1; A0A1W7HC07; A0A1X9ZMH5; A0A1W7HCQ0; A0A1W7HCB0; A0A1W7HCQ3; X5GFI7; Q2VA24; A0A1W7HCI8; A0A1D8I0W7; Q82230; A0A1S6KER4; A0A1X9ZMG9; Q9QR99; O56621; Q9QRA1; Q85594; A0A1W7HCL7; A0A1D8I0X4; Q2VA18; Q2VA22; Q9QRA0; A0A1W7HC03; A0A1W7HCC4	0	2	0.7591	0	1	1	1306.23	2611.45	-0.92	-0.0012	CID (Collision Induced Dissociation)	MS2	0	16.883	94.6668	50604	07132019_Danny_10K.raw	0/0	4.65	0	2.706e-05
	FALSE	High	Sequest HT (A2)	Unambiguous	IALETPVWIcPINYSLLASLLPK	C10(Carbamidomethyl)	3	25	A0A1S6KER4; Q9QR99; Q2VA18	A0A1W7HCT8; Q9WNX1; A0A1W7HC07; A0A1X9ZMH5; A0A1W7HCQ0; A0A1W7HCB0; A0A1W7HCQ3; X5GFI7; Q2VA24; A0A1W7HCI8; A0A1D8I0W7; Q82230; A0A1S6KER4; A0A1X9ZMG9; Q9QR99; O56621; Q9QRA1; Q85594; A0A1W7HCL7; A0A1D8I0X4; Q2VA18; Q2VA22; Q9QRA0; A0A1W7HC03; A0A1W7HCC4	0	3	0.8317	0	1	1	871.157	2611.46	0.41	0.00036	CID (Collision Induced Dissociation)	MS2	0	42.98	94.9248	50714	07132019_Danny_10K.raw	0/0	4.99	0	1.123e-07
	FALSE	High	Sequest HT (A2)	Unambiguous	IALETPVWIcPINYSLLASLLPK	C10(Carbamidomethyl)	3	25	A0A1S6KER4; Q9QR99; Q2VA18	A0A1W7HCT8; Q9WNX1; A0A1W7HC07; A0A1X9ZMH5; A0A1W7HCQ0; A0A1W7HCB0; A0A1W7HCQ3; X5GFI7; Q2VA24; A0A1W7HCI8; A0A1D8I0W7; Q82230; A0A1S6KER4; A0A1X9ZMG9; Q9QR99; O56621; Q9QRA1; Q85594; A0A1W7HCL7; A0A1D8I0X4; Q2VA18; Q2VA22; Q9QRA0; A0A1W7HC03; A0A1W7HCC4	0	3	0.7038	0	1	1	871.158	2611.46	0.55	0.00048	CID (Collision Induced Dissociation)	MS2	57.278	42.98	95.1871	50799	07132019_Danny_10K.raw	0/0	3.68	0	0.001353
	FALSE	High	Sequest HT (A2)	Unambiguous	IALETPVWIcPINYSLLASLLPK	C10(Carbamidomethyl)	3	25	A0A1S6KER4; Q9QR99; Q2VA18	A0A1W7HCT8; Q9WNX1; A0A1W7HC07; A0A1X9ZMH5; A0A1W7HCQ0; A0A1W7HCB0; A0A1W7HCQ3; X5GFI7; Q2VA24; A0A1W7HCI8; A0A1D8I0W7; Q82230; A0A1S6KER4; A0A1X9ZMG9; Q9QR99; O56621; Q9QRA1; Q85594; A0A1W7HCL7; A0A1D8I0X4; Q2VA18; Q2VA22; Q9QRA0; A0A1W7HC03; A0A1W7HCC4	0	2	0.8301	0	1	1	1306.23	2611.46	0.67	0.00087	CID (Collision Induced Dissociation)	MS2	3.08852	80.464	94.924	50713	07132019_Danny_10K.raw	0/0	3.65	0	0.0001167
	FALSE	High	Sequest HT (A2)	Unambiguous	DLQDLLQYLcSSLVASLHHQQLDSLISEAETR	C10(Carbamidomethyl)	2	33	Q9QR99; Q2VA18	A0A1W7HCT8; A0A1W7HC07; A0A1X9ZMH5; A0A1W7HCQ0; U3RC00; Q82335; A0A1W7HCB0; U3REG1; A0A1W7HCQ3; X5GFI7; U3RJN7; Q2VA24; A0A1W7HCI8; A0A1D8I0W7; Q82230; U3RGT8; A0A1X9ZMG9; Q9QR99; O56621; U3RBW9; A0A1W7HC36; Q9QRA1; U3REF4; U3RC60; A0A1W7HCL7; U3REG5; A0A1D8I0X4; Q2VA18; Q2VA22; Q9QRA0; A0A1W7HC03; A0A1W7HCC4; U3RC92	0	3	0.6354	0	1	1	1228.29	3682.85	1.95	0.0024	CID (Collision Induced Dissociation)	MS2	0	87.965	96.6327	51245	07132019_Danny_10K.raw	0/0	5.43	0	0.0003186
	FALSE	High	Sequest HT (A2)	Unambiguous	DLQDLLQYLcSSLVASLHHQQLDSLISEAETR	C10(Carbamidomethyl)	2	33	Q9QR99; Q2VA18	A0A1W7HCT8; A0A1W7HC07; A0A1X9ZMH5; A0A1W7HCQ0; U3RC00; Q82335; A0A1W7HCB0; U3REG1; A0A1W7HCQ3; X5GFI7; U3RJN7; Q2VA24; A0A1W7HCI8; A0A1D8I0W7; Q82230; U3RGT8; A0A1X9ZMG9; Q9QR99; O56621; U3RBW9; A0A1W7HC36; Q9QRA1; U3REF4; U3RC60; A0A1W7HCL7; U3REG5; A0A1D8I0X4; Q2VA18; Q2VA22; Q9QRA0; A0A1W7HC03; A0A1W7HCC4; U3RC92	0	3	0.7686	0	1	1	1228.28	3682.84	-0.23	-0.00029	CID (Collision Induced Dissociation)	MS2	0	23.97	96.9116	51331	07132019_Danny_10K.raw	0/0	6.44	0	9.604e-08
	FALSE	High	Sequest HT (A2)	Unambiguous	DLQDLLQYLcSSLVASLHHQQLDSLISEAETR	C10(Carbamidomethyl)	2	33	Q9QR99; Q2VA18	A0A1W7HCT8; A0A1W7HC07; A0A1X9ZMH5; A0A1W7HCQ0; U3RC00; Q82335; A0A1W7HCB0; U3REG1; A0A1W7HCQ3; X5GFI7; U3RJN7; Q2VA24; A0A1W7HCI8; A0A1D8I0W7; Q82230; U3RGT8; A0A1X9ZMG9; Q9QR99; O56621; U3RBW9; A0A1W7HC36; Q9QRA1; U3REF4; U3RC60; A0A1W7HCL7; U3REG5; A0A1D8I0X4; Q2VA18; Q2VA22; Q9QRA0; A0A1W7HC03; A0A1W7HCC4; U3RC92	0	3	0.6807	0	1	1	1228.28	3682.84	-0.73	-0.0009	CID (Collision Induced Dissociation)	MS2	4.28091	39.58	97.2167	51409	07132019_Danny_10K.raw	0/0	4.04	0	0.01058
	FALSE	High	Sequest HT (A2)	Unambiguous	DLQDLLQYLcSSLVASLHHQQLDSLISEAETR	C10(Carbamidomethyl)	2	33	Q9QR99; Q2VA18	A0A1W7HCT8; A0A1W7HC07; A0A1X9ZMH5; A0A1W7HCQ0; U3RC00; Q82335; A0A1W7HCB0; U3REG1; A0A1W7HCQ3; X5GFI7; U3RJN7; Q2VA24; A0A1W7HCI8; A0A1D8I0W7; Q82230; U3RGT8; A0A1X9ZMG9; Q9QR99; O56621; U3RBW9; A0A1W7HC36; Q9QRA1; U3REF4; U3RC60; A0A1W7HCL7; U3REG5; A0A1D8I0X4; Q2VA18; Q2VA22; Q9QRA0; A0A1W7HC03; A0A1W7HCC4; U3RC92	0	3	0.3629	0	1	1	1228.29	3682.84	1.66	0.00203	CID (Collision Induced Dissociation)	MS2	46.4665	711.211	97.5873	51525	07132019_Danny_10K.raw	0/0	3.5	0	0.007791
	FALSE	High	Sequest HT (A2)	Unambiguous	IALETPVWIcPINYSLLASLLPK	C10(Carbamidomethyl)	3	25	A0A1S6KER4; Q9QR99; Q2VA18	A0A1W7HCT8; Q9WNX1; A0A1W7HC07; A0A1X9ZMH5; A0A1W7HCQ0; A0A1W7HCB0; A0A1W7HCQ3; X5GFI7; Q2VA24; A0A1W7HCI8; A0A1D8I0W7; Q82230; A0A1S6KER4; A0A1X9ZMG9; Q9QR99; O56621; Q9QRA1; Q85594; A0A1W7HCL7; A0A1D8I0X4; Q2VA18; Q2VA22; Q9QRA0; A0A1W7HC03; A0A1W7HCC4	0	3	0.7918	0	1	1	871.157	2611.46	-0.5	-0.00044	CID (Collision Induced Dissociation)	MS2	0	13.81	94.1168	50424	07132019_Danny_10K.raw	0/0	5.62	0	1.711e-08
	FALSE	High	Sequest HT (A2)	Unambiguous	IALETPVWIcPINYSLLASLLPK	C10(Carbamidomethyl)	3	25	A0A1S6KER4; Q9QR99; Q2VA18	A0A1W7HCT8; Q9WNX1; A0A1W7HC07; A0A1X9ZMH5; A0A1W7HCQ0; A0A1W7HCB0; A0A1W7HCQ3; X5GFI7; Q2VA24; A0A1W7HCI8; A0A1D8I0W7; Q82230; A0A1S6KER4; A0A1X9ZMG9; Q9QR99; O56621; Q9QRA1; Q85594; A0A1W7HCL7; A0A1D8I0X4; Q2VA18; Q2VA22; Q9QRA0; A0A1W7HC03; A0A1W7HCC4	0	2	0.7769	0	1	1	1306.23	2611.45	-1.01	-0.00132	CID (Collision Induced Dissociation)	MS2	0	21.68	94.1155	50423	07132019_Danny_10K.raw	0/0	3.99	0	6.273e-05
	FALSE	High	Sequest HT (A2)	Unambiguous	IALETPVWIcPINYSLLASLLPK	C10(Carbamidomethyl)	3	25	A0A1S6KER4; Q9QR99; Q2VA18	A0A1W7HCT8; Q9WNX1; A0A1W7HC07; A0A1X9ZMH5; A0A1W7HCQ0; A0A1W7HCB0; A0A1W7HCQ3; X5GFI7; Q2VA24; A0A1W7HCI8; A0A1D8I0W7; Q82230; A0A1S6KER4; A0A1X9ZMG9; Q9QR99; O56621; Q9QRA1; Q85594; A0A1W7HCL7; A0A1D8I0X4; Q2VA18; Q2VA22; Q9QRA0; A0A1W7HC03; A0A1W7HCC4	0	2	0.75	0	1	1	1306.23	2611.46	0.67	0.00087	CID (Collision Induced Dissociation)	MS2	0	63.127	93.8642	50326	07132019_Danny_10K.raw	0/0	2.88	0	0.02072
	FALSE	High	Sequest HT (A2)	Unambiguous	IALETPVWIcPINYSLLASLLPK	C10(Carbamidomethyl)	3	25	A0A1S6KER4; Q9QR99; Q2VA18	A0A1W7HCT8; Q9WNX1; A0A1W7HC07; A0A1X9ZMH5; A0A1W7HCQ0; A0A1W7HCB0; A0A1W7HCQ3; X5GFI7; Q2VA24; A0A1W7HCI8; A0A1D8I0W7; Q82230; A0A1S6KER4; A0A1X9ZMG9; Q9QR99; O56621; Q9QRA1; Q85594; A0A1W7HCL7; A0A1D8I0X4; Q2VA18; Q2VA22; Q9QRA0; A0A1W7HC03; A0A1W7HCC4	0	3	0.7608	0	1	1	871.157	2611.46	-0.29	-0.00026	CID (Collision Induced Dissociation)	MS2	0	42.98	93.8651	50327	07132019_Danny_10K.raw	0/0	4.18	0	3.409e-05
	FALSE	High	Sequest HT (A2)	Unambiguous	EYQQLWLAAFAALPGSAK		2	24	Q9QR99; Q2VA18	A0A1W7HCT8; A0A1W7HC07; A0A1X9ZMH5; A0A1W7HCQ0; Q82335; A0A1W7HCB0; A0A1W7HCQ3; X5GFI7; Q2VA24; A0A1W7HCI8; A0A1D8I0W7; Q82230; A0A1X9ZMG9; Q9QR99; O56621; A0A1W7HC36; Q9QRA1; A0A1W7HCL7; A0A1D8I0X4; Q2VA18; Q2VA22; Q9QRA0; A0A1W7HC03; A0A1W7HCC4	0	2	0.7312	0	1	1	982.517	1964.03	-0.49	-0.00048	CID (Collision Induced Dissociation)	MS2	0	5.287	74.8325	41982	07132019_Danny_10K.raw	0/0	5.32	0	1.717e-06
	FALSE	High	Sequest HT (A2)	Unambiguous	EYQQLWLAAFAALPGSAK		2	24	Q9QR99; Q2VA18	A0A1W7HCT8; A0A1W7HC07; A0A1X9ZMH5; A0A1W7HCQ0; Q82335; A0A1W7HCB0; A0A1W7HCQ3; X5GFI7; Q2VA24; A0A1W7HCI8; A0A1D8I0W7; Q82230; A0A1X9ZMG9; Q9QR99; O56621; A0A1W7HC36; Q9QRA1; A0A1W7HCL7; A0A1D8I0X4; Q2VA18; Q2VA22; Q9QRA0; A0A1W7HC03; A0A1W7HCC4	0	3	0.6837	0	1	1	655.347	1964.03	-0.34	-0.00022	CID (Collision Induced Dissociation)	MS2	0	16.339	74.8343	41984	07132019_Danny_10K.raw	0/0	5.09	0	2.664e-05
	FALSE	High	Sequest HT (A2)	Unambiguous	EYQQLWLAAFAALPGSAK		2	24	Q9QR99; Q2VA18	A0A1W7HCT8; A0A1W7HC07; A0A1X9ZMH5; A0A1W7HCQ0; Q82335; A0A1W7HCB0; A0A1W7HCQ3; X5GFI7; Q2VA24; A0A1W7HCI8; A0A1D8I0W7; Q82230; A0A1X9ZMG9; Q9QR99; O56621; A0A1W7HC36; Q9QRA1; A0A1W7HCL7; A0A1D8I0X4; Q2VA18; Q2VA22; Q9QRA0; A0A1W7HC03; A0A1W7HCC4	0	3	0.6793	0	1	1	655.347	1964.03	-0.72	-0.00047	CID (Collision Induced Dissociation)	MS2	0	3.508	74.5415	41787	07132019_Danny_10K.raw	0/0	5.52	0	7.872e-06
	FALSE	High	Sequest HT (A2)	Unambiguous	EYQQLWLAAFAALPGSAK		2	24	Q9QR99; Q2VA18	A0A1W7HCT8; A0A1W7HC07; A0A1X9ZMH5; A0A1W7HCQ0; Q82335; A0A1W7HCB0; A0A1W7HCQ3; X5GFI7; Q2VA24; A0A1W7HCI8; A0A1D8I0W7; Q82230; A0A1X9ZMG9; Q9QR99; O56621; A0A1W7HC36; Q9QRA1; A0A1W7HCL7; A0A1D8I0X4; Q2VA18; Q2VA22; Q9QRA0; A0A1W7HC03; A0A1W7HCC4	0	2	0.7697	0	1	1	982.518	1964.03	0.07	7e-05	CID (Collision Induced Dissociation)	MS2	9.75104	12.086	74.2798	41629	07132019_Danny_10K.raw	0/0	6.08	0	2.142e-06
	FALSE	High	Sequest HT (A2)	Unambiguous	EYQQLWLAAFAALPGSAK		2	24	Q9QR99; Q2VA18	A0A1W7HCT8; A0A1W7HC07; A0A1X9ZMH5; A0A1W7HCQ0; Q82335; A0A1W7HCB0; A0A1W7HCQ3; X5GFI7; Q2VA24; A0A1W7HCI8; A0A1D8I0W7; Q82230; A0A1X9ZMG9; Q9QR99; O56621; A0A1W7HC36; Q9QRA1; A0A1W7HCL7; A0A1D8I0X4; Q2VA18; Q2VA22; Q9QRA0; A0A1W7HC03; A0A1W7HCC4	0	3	0.7193	0	1	1	655.346	1964.02	-2.02	-0.00132	CID (Collision Induced Dissociation)	MS2	0	43.97	74.2809	41630	07132019_Danny_10K.raw	0/0	5.45	0	2.901e-08
	FALSE	High	Sequest HT (A2)	Unambiguous	EYQQLWLAAFAALPGSAK		2	24	Q9QR99; Q2VA18	A0A1W7HCT8; A0A1W7HC07; A0A1X9ZMH5; A0A1W7HCQ0; Q82335; A0A1W7HCB0; A0A1W7HCQ3; X5GFI7; Q2VA24; A0A1W7HCI8; A0A1D8I0W7; Q82230; A0A1X9ZMG9; Q9QR99; O56621; A0A1W7HC36; Q9QRA1; A0A1W7HCL7; A0A1D8I0X4; Q2VA18; Q2VA22; Q9QRA0; A0A1W7HC03; A0A1W7HCC4	0	2	0.7243	0	1	1	982.517	1964.03	-0.24	-0.00024	CID (Collision Induced Dissociation)	MS2	1.19871	0.292	74.5397	41785	07132019_Danny_10K.raw	0/0	4.28	0	8.015e-05
	FALSE	High	Sequest HT (A2)	Unambiguous	EYQQLWLAAFAALPGSAK		2	24	Q9QR99; Q2VA18	A0A1W7HCT8; A0A1W7HC07; A0A1X9ZMH5; A0A1W7HCQ0; Q82335; A0A1W7HCB0; A0A1W7HCQ3; X5GFI7; Q2VA24; A0A1W7HCI8; A0A1D8I0W7; Q82230; A0A1X9ZMG9; Q9QR99; O56621; A0A1W7HC36; Q9QRA1; A0A1W7HCL7; A0A1D8I0X4; Q2VA18; Q2VA22; Q9QRA0; A0A1W7HC03; A0A1W7HCC4	0	2	0.6821	0	1	1	982.517	1964.03	-0.24	-0.00024	CID (Collision Induced Dissociation)	MS2	0	36.599	75.1129	42151	07132019_Danny_10K.raw	0/0	5.41	0	1.659e-06
	FALSE	High	Sequest HT (A2)	Unambiguous	EYQQLWLAAFAALPGSAK		2	24	Q9QR99; Q2VA18	A0A1W7HCT8; A0A1W7HC07; A0A1X9ZMH5; A0A1W7HCQ0; Q82335; A0A1W7HCB0; A0A1W7HCQ3; X5GFI7; Q2VA24; A0A1W7HCI8; A0A1D8I0W7; Q82230; A0A1X9ZMG9; Q9QR99; O56621; A0A1W7HC36; Q9QRA1; A0A1W7HCL7; A0A1D8I0X4; Q2VA18; Q2VA22; Q9QRA0; A0A1W7HC03; A0A1W7HCC4	0	2	0.5473	0	1	1	982.521	1964.03	3.55	0.00348	CID (Collision Induced Dissociation)	MS2	0	42.035	76.3501	42785	07132019_Danny_10K.raw	0/0	2.96	0	0.01772
	FALSE	High	Sequest HT (A2)	Unambiguous	EYQQLWLAAFAALPGSAK		2	24	Q9QR99; Q2VA18	A0A1W7HCT8; A0A1W7HC07; A0A1X9ZMH5; A0A1W7HCQ0; Q82335; A0A1W7HCB0; A0A1W7HCQ3; X5GFI7; Q2VA24; A0A1W7HCI8; A0A1D8I0W7; Q82230; A0A1X9ZMG9; Q9QR99; O56621; A0A1W7HC36; Q9QRA1; A0A1W7HCL7; A0A1D8I0X4; Q2VA18; Q2VA22; Q9QRA0; A0A1W7HC03; A0A1W7HCC4	0	3	0.7329	0	1	1	655.347	1964.03	-0.06	-4e-05	CID (Collision Induced Dissociation)	MS2	11.0333	43.775	75.1153	42153	07132019_Danny_10K.raw	0/0	4.38	0	1.631e-06
	FALSE	High	Sequest HT (A2)	Unambiguous	EYQQLWLAAFAALPGSAK		2	24	Q9QR99; Q2VA18	A0A1W7HCT8; A0A1W7HC07; A0A1X9ZMH5; A0A1W7HCQ0; Q82335; A0A1W7HCB0; A0A1W7HCQ3; X5GFI7; Q2VA24; A0A1W7HCI8; A0A1D8I0W7; Q82230; A0A1X9ZMG9; Q9QR99; O56621; A0A1W7HC36; Q9QRA1; A0A1W7HCL7; A0A1D8I0X4; Q2VA18; Q2VA22; Q9QRA0; A0A1W7HC03; A0A1W7HCC4	0	2	0.6758	0	1	1	982.517	1964.03	-0.18	-0.00018	CID (Collision Induced Dissociation)	MS2	21.1528	43.775	75.388	42297	07132019_Danny_10K.raw	0/0	5.09	0	4.314e-07
	FALSE	High	Sequest HT (A2)	Unambiguous	EYQQLWLAAFAALPGSAK		2	24	Q9QR99; Q2VA18	A0A1W7HCT8; A0A1W7HC07; A0A1X9ZMH5; A0A1W7HCQ0; Q82335; A0A1W7HCB0; A0A1W7HCQ3; X5GFI7; Q2VA24; A0A1W7HCI8; A0A1D8I0W7; Q82230; A0A1X9ZMG9; Q9QR99; O56621; A0A1W7HC36; Q9QRA1; A0A1W7HCL7; A0A1D8I0X4; Q2VA18; Q2VA22; Q9QRA0; A0A1W7HC03; A0A1W7HCC4	0	2	0.6769	0	1	1	982.515	1964.02	-2.17	-0.00213	CID (Collision Induced Dissociation)	MS2	15.7982	191.325	75.8389	42542	07132019_Danny_10K.raw	0/0	4.55	0	1.237e-05
	FALSE	High	Sequest HT (A2)	Unambiguous	DcTQPRPPPGPcPLcQDPTHWK	C2(Carbamidomethyl); C12(Carbamidomethyl); C15(Carbamidomethyl)	1	28	Q9QR99	A0A1W7HCT8; A0A1W7HC07; A0A1X9ZMH5; A0A1W7HCQ0; U3RC00; A0A1W7HCB0; U3REG1; A0A1W7HCQ3; X5GFI7; U3RJN7; A0A1W7HCI8; A0A1D8I0W7; Q82230; U3RGT8; Q9QR99; O56621; U3RBW9; A0A1W7HC36; Q9QRA1; U3REF4; U3RC60; A0A1W7HCL7; U3REG5; A0A1D8I0X4; Q9QRA0; A0A1W7HC03; A0A1W7HCC4; U3RC92	0	3	0.1062	0	1	1	882.067	2644.19	0.36	0.00032	CID (Collision Induced Dissociation)	MS2	0	39.29	30.3573	14469	07132019_Danny_10K.raw	0/0	4.52	0	8.564e-07
	FALSE	High	Sequest HT (A2)	Unambiguous	LAVQQFDPTAK		2	45	Q9QR99; Q2VA18	A0A1W7HCT8; Q9DKR8; A0A1W7HC07; Q9DKS2; B4YQA5; Q9WI14; A0A1X9ZMH5; A0A1W7HCQ0; Q08833; U3RC00; Q82335; A0A1W7HCB0; U3REG1; A0A1W7HCQ3; X5GFI7; E5RCL2; U3RJN7; Q2VA24; A0A1W7HCI8; Q82440; A0A1D8I0W7; Q82230; U3RGT8; A0A1X9ZMG9; Q9QR99; D5I144; O56621; U3RBW9; A0A1W7HC36; Q9QRA1; U3REF4; U3RC60; Q85594; A0A1W7HCL7; U3REG5; A0A1D8I0X4; Q9WS60; Q82343; Q2VA18; Q905D6; Q2VA22; Q9QRA0; A0A1W7HC03; A0A…	0	2	0.6238	0	1	1	609.33	1217.65	-0.36	-0.00022	CID (Collision Induced Dissociation)	MS2	12.1557	5.298	28.6247	13297	07132019_Danny_10K.raw	0/0	3.03	0	0.001698
	FALSE	High	Sequest HT (A2)	Unambiguous	LAVQQFDPTAK		2	45	Q9QR99; Q2VA18	A0A1W7HCT8; Q9DKR8; A0A1W7HC07; Q9DKS2; B4YQA5; Q9WI14; A0A1X9ZMH5; A0A1W7HCQ0; Q08833; U3RC00; Q82335; A0A1W7HCB0; U3REG1; A0A1W7HCQ3; X5GFI7; E5RCL2; U3RJN7; Q2VA24; A0A1W7HCI8; Q82440; A0A1D8I0W7; Q82230; U3RGT8; A0A1X9ZMG9; Q9QR99; D5I144; O56621; U3RBW9; A0A1W7HC36; Q9QRA1; U3REF4; U3RC60; Q85594; A0A1W7HCL7; U3REG5; A0A1D8I0X4; Q9WS60; Q82343; Q2VA18; Q905D6; Q2VA22; Q9QRA0; A0A1W7HC03; A0A…	0	2	0.6377	0	1	1	609.33	1217.65	0.04	2e-05	CID (Collision Induced Dissociation)	MS2	19.1587	18.238	28.102	12958	07132019_Danny_10K.raw	0/0	3.34	0	0.0022
	FALSE	High	Sequest HT (A2)	Unambiguous	LAVQQFDPTAK		2	45	Q9QR99; Q2VA18	A0A1W7HCT8; Q9DKR8; A0A1W7HC07; Q9DKS2; B4YQA5; Q9WI14; A0A1X9ZMH5; A0A1W7HCQ0; Q08833; U3RC00; Q82335; A0A1W7HCB0; U3REG1; A0A1W7HCQ3; X5GFI7; E5RCL2; U3RJN7; Q2VA24; A0A1W7HCI8; Q82440; A0A1D8I0W7; Q82230; U3RGT8; A0A1X9ZMG9; Q9QR99; D5I144; O56621; U3RBW9; A0A1W7HC36; Q9QRA1; U3REF4; U3RC60; Q85594; A0A1W7HCL7; U3REG5; A0A1D8I0X4; Q9WS60; Q82343; Q2VA18; Q905D6; Q2VA22; Q9QRA0; A0A1W7HC03; A0A…	0	2	0.6717	0	1	1	609.33	1217.65	-0.06	-4e-05	CID (Collision Induced Dissociation)	MS2	1.86214	0.678	28.3559	13129	07132019_Danny_10K.raw	0/0	3.29	0	0.0008923
	FALSE	High	Sequest HT (A2)	Selected	DcTQPRPPPGPcPLcQDPTHWK	C2(Carbamidomethyl); C12(Carbamidomethyl); C15(Carbamidomethyl)	1	28	Q9QR99	A0A1W7HCT8; A0A1W7HC07; A0A1X9ZMH5; A0A1W7HCQ0; U3RC00; A0A1W7HCB0; U3REG1; A0A1W7HCQ3; X5GFI7; U3RJN7; A0A1W7HCI8; A0A1D8I0W7; Q82230; U3RGT8; Q9QR99; O56621; U3RBW9; A0A1W7HC36; Q9QRA1; U3REF4; U3RC60; A0A1W7HCL7; U3REG5; A0A1D8I0X4; Q9QRA0; A0A1W7HC03; A0A1W7HCC4; U3RC92	0	3		0.029	2	2	882.067	2644.19	0.08	7e-05	CID (Collision Induced Dissociation)	MS2	7.35957	38.45	31.1524	14994	07132019_Danny_10K.raw	0/0	4.35	0	7.513e-07
	FALSE	High	Sequest HT (A2)	Unambiguous	DcTQPRPPPGPcPLcQDPTHWK	C2(Carbamidomethyl); C12(Carbamidomethyl); C15(Carbamidomethyl)	1	28	Q9QR99	A0A1W7HCT8; A0A1W7HC07; A0A1X9ZMH5; A0A1W7HCQ0; U3RC00; A0A1W7HCB0; U3REG1; A0A1W7HCQ3; X5GFI7; U3RJN7; A0A1W7HCI8; A0A1D8I0W7; Q82230; U3RGT8; Q9QR99; O56621; U3RBW9; A0A1W7HC36; Q9QRA1; U3REF4; U3RC60; A0A1W7HCL7; U3REG5; A0A1D8I0X4; Q9QRA0; A0A1W7HC03; A0A1W7HCC4; U3RC92	0	3	0.1146	0	1	1	882.066	2644.18	-0.4	-0.00035	CID (Collision Induced Dissociation)	MS2	0	21.752	30.6372	14650	07132019_Danny_10K.raw	0/0	5.41	0	1.47e-09
	FALSE	High	Sequest HT (A2)	Unambiguous	DcTQPRPPPGPcPLcQDPTHWK	C2(Carbamidomethyl); C12(Carbamidomethyl); C15(Carbamidomethyl)	1	28	Q9QR99	A0A1W7HCT8; A0A1W7HC07; A0A1X9ZMH5; A0A1W7HCQ0; U3RC00; A0A1W7HCB0; U3REG1; A0A1W7HCQ3; X5GFI7; U3RJN7; A0A1W7HCI8; A0A1D8I0W7; Q82230; U3RGT8; Q9QR99; O56621; U3RBW9; A0A1W7HC36; Q9QRA1; U3REF4; U3RC60; A0A1W7HCL7; U3REG5; A0A1D8I0X4; Q9QRA0; A0A1W7HC03; A0A1W7HCC4; U3RC92	0	3	0.1243	0	1	1	882.066	2644.18	-0.68	-0.0006	CID (Collision Induced Dissociation)	MS2	0	5.777	30.8925	14823	07132019_Danny_10K.raw	0/0	5.15	0	3.607e-09
	FALSE	High	Sequest HT (A2)	Unambiguous	LEPGPSSYDFHQLK		2	40	A0A1S6KER4; Q9QR99	A0A1W7HCT8; Q9WNX1; A0A1W7HC07; Q86918; A0A1X9ZMH5; A0A1W7HCQ0; U3RC00; A0A1W7HCB0; U3REG1; A0A1W7HCQ3; X5GFI7; U3RJN7; A0A1W7HCI8; A0A1D8I0W7; Q82230; A0A1S6KER4; A0A1S6KEP5; U3RGT8; A0A1X9ZMG9; Q9QR99; A0A1S6KEQ9; O56621; U3RBW9; A0A1S6KF62; A0A1S6KEQ6; A0A1W7HC36; Q9QRA1; U3REF4; U3RC60; Q85594; A0A1W7HCL7; U3REG5; A0A1D8I0X4; A0A1S6KER6; A0A1S6KEP8; A0A1S6KEP2; Q9QRA0; A0A1W7HC03; A0A1W7HCC4;…	0	2	0.3717	0	1	1	809.398	1617.79	-1.39	-0.00112	CID (Collision Induced Dissociation)	MS2	0	291.271	27.9908	12891	07132019_Danny_10K.raw	0/0	1.13	0	0.005767
	FALSE	High	Sequest HT (A2)	Unambiguous	LEPGPSSYDFHQLKK		2	31	A0A1S6KER4; Q9QR99	A0A1W7HCT8; Q9WNX1; A0A1W7HC07; Q86918; A0A1X9ZMH5; A0A1W7HCQ0; A0A1W7HCB0; A0A1W7HCQ3; X5GFI7; A0A1W7HCI8; A0A1D8I0W7; Q82230; A0A1S6KER4; A0A1S6KEP5; A0A1X9ZMG9; Q9QR99; A0A1S6KEQ9; O56621; A0A1S6KF62; A0A1S6KEQ6; A0A1W7HC36; Q9QRA1; Q85594; A0A1W7HCL7; A0A1D8I0X4; A0A1S6KER6; A0A1S6KEP8; A0A1S6KEP2; Q9QRA0; A0A1W7HC03; A0A1W7HCC4	1	2	0.4834	0	1	1	873.446	1745.88	-0.58	-0.00051	CID (Collision Induced Dissociation)	MS2	40.2777	58.407	21.1218	8545	07132019_Danny_10K.raw	0/0	2.71	0	0.004871
	FALSE	High	Sequest HT (A2)	Unambiguous	QEVSQAAPGSPQFmQTIR	M14(Oxidation)	2	34	Q9QR99; Q2VA18	A0A1W7HCT8; A0A1W7HC07; A0A1X9ZMH5; A0A1W7HCQ0; U3RC00; Q82335; A0A1W7HCB0; U3REG1; A0A1W7HCQ3; X5GFI7; U3RJN7; Q2VA24; A0A1W7HCI8; A0A1D8I0W7; Q82230; U3RGT8; A0A1X9ZMG9; Q9QR99; O56621; U3RBW9; A0A1W7HC36; Q9QRA1; U3REF4; U3RC60; Q85594; A0A1W7HCL7; U3REG5; A0A1D8I0X4; Q2VA18; Q2VA22; Q9QRA0; A0A1W7HC03; A0A1W7HCC4; U3RC92	0	2	0.7633	0	1	1	995.986	1990.96	-0.47	-0.00047	CID (Collision Induced Dissociation)	MS2	0	2.25	26.9837	12215	07132019_Danny_10K.raw	0/0	4.52	0	1.653e-06
	FALSE	High	Sequest HT (A2)	Unambiguous	QEVSQAAPGSPQFmQTIR	M14(Oxidation)	2	34	Q9QR99; Q2VA18	A0A1W7HCT8; A0A1W7HC07; A0A1X9ZMH5; A0A1W7HCQ0; U3RC00; Q82335; A0A1W7HCB0; U3REG1; A0A1W7HCQ3; X5GFI7; U3RJN7; Q2VA24; A0A1W7HCI8; A0A1D8I0W7; Q82230; U3RGT8; A0A1X9ZMG9; Q9QR99; O56621; U3RBW9; A0A1W7HC36; Q9QRA1; U3REF4; U3RC60; Q85594; A0A1W7HCL7; U3REG5; A0A1D8I0X4; Q2VA18; Q2VA22; Q9QRA0; A0A1W7HC03; A0A1W7HCC4; U3RC92	0	3	0.5514	0	1	1	664.326	1990.96	-0.2	-0.00014	CID (Collision Induced Dissociation)	MS2	3.09639	2.18	27.0334	12243	07132019_Danny_10K.raw	0/0	2.92	0	0.005605
	FALSE	High	Sequest HT (A2)	Unambiguous	QEVSQAAPGSPQFmQTIR	M14(Oxidation)	2	34	Q9QR99; Q2VA18	A0A1W7HCT8; A0A1W7HC07; A0A1X9ZMH5; A0A1W7HCQ0; U3RC00; Q82335; A0A1W7HCB0; U3REG1; A0A1W7HCQ3; X5GFI7; U3RJN7; Q2VA24; A0A1W7HCI8; A0A1D8I0W7; Q82230; U3RGT8; A0A1X9ZMG9; Q9QR99; O56621; U3RBW9; A0A1W7HC36; Q9QRA1; U3REF4; U3RC60; Q85594; A0A1W7HCL7; U3REG5; A0A1D8I0X4; Q2VA18; Q2VA22; Q9QRA0; A0A1W7HC03; A0A1W7HCC4; U3RC92	0	2	0.6658	0	1	1	995.986	1990.96	-0.6	-0.00059	CID (Collision Induced Dissociation)	MS2	0	58.01	26.725	12050	07132019_Danny_10K.raw	0/0	4.01	0	2.602e-06
	FALSE	High	Sequest HT (A2)	Unambiguous	QEVSQAAPGSPQFmQTIR	M14(Oxidation)	2	34	Q9QR99; Q2VA18	A0A1W7HCT8; A0A1W7HC07; A0A1X9ZMH5; A0A1W7HCQ0; U3RC00; Q82335; A0A1W7HCB0; U3REG1; A0A1W7HCQ3; X5GFI7; U3RJN7; Q2VA24; A0A1W7HCI8; A0A1D8I0W7; Q82230; U3RGT8; A0A1X9ZMG9; Q9QR99; O56621; U3RBW9; A0A1W7HC36; Q9QRA1; U3REF4; U3RC60; Q85594; A0A1W7HCL7; U3REG5; A0A1D8I0X4; Q2VA18; Q2VA22; Q9QRA0; A0A1W7HC03; A0A1W7HCC4; U3RC92	0	3	0.5403	0	1	1	664.326	1990.96	-1.12	-0.00075	CID (Collision Induced Dissociation)	MS2	23.1046	28.782	26.7619	12078	07132019_Danny_10K.raw	0/0	3.35	0	0.0009882
	FALSE	High	Sequest HT (A2)	Unambiguous	QEVSQAAPGSPQFmQTIR	M14(Oxidation)	2	34	Q9QR99; Q2VA18	A0A1W7HCT8; A0A1W7HC07; A0A1X9ZMH5; A0A1W7HCQ0; U3RC00; Q82335; A0A1W7HCB0; U3REG1; A0A1W7HCQ3; X5GFI7; U3RJN7; Q2VA24; A0A1W7HCI8; A0A1D8I0W7; Q82230; U3RGT8; A0A1X9ZMG9; Q9QR99; O56621; U3RBW9; A0A1W7HC36; Q9QRA1; U3REF4; U3RC60; Q85594; A0A1W7HCL7; U3REG5; A0A1D8I0X4; Q2VA18; Q2VA22; Q9QRA0; A0A1W7HC03; A0A1W7HCC4; U3RC92	0	2	0.7093	0	1	1	995.985	1990.96	-0.9	-0.0009	CID (Collision Induced Dissociation)	MS2	0	46.222	27.2466	12390	07132019_Danny_10K.raw	0/0	3.44	0	2.169e-05
	FALSE	High	Sequest HT (A2)	Unambiguous	DcTQPRPPPGPcPLcQDPTHWKR	C2(Carbamidomethyl); C12(Carbamidomethyl); C15(Carbamidomethyl)	1	28	Q9QR99	A0A1W7HCT8; A0A1W7HC07; A0A1X9ZMH5; A0A1W7HCQ0; U3RC00; A0A1W7HCB0; U3REG1; A0A1W7HCQ3; X5GFI7; U3RJN7; A0A1W7HCI8; A0A1D8I0W7; Q82230; U3RGT8; Q9QR99; O56621; U3RBW9; A0A1W7HC36; Q9QRA1; U3REF4; U3RC60; A0A1W7HCL7; U3REG5; A0A1D8I0X4; Q9QRA0; A0A1W7HC03; A0A1W7HCC4; U3RC92	1	3	0.0883	0	1	1	934.1	2800.29	-0.52	-0.00049	CID (Collision Induced Dissociation)	MS2	0	55.057	26.1755	11704	07132019_Danny_10K.raw	0/0	3.85	0	0.0001066
	FALSE	High	Sequest HT (A2)	Unambiguous	DcTQPRPPPGPcPLcQDPTHWKR	C2(Carbamidomethyl); C12(Carbamidomethyl); C15(Carbamidomethyl)	1	28	Q9QR99	A0A1W7HCT8; A0A1W7HC07; A0A1X9ZMH5; A0A1W7HCQ0; U3RC00; A0A1W7HCB0; U3REG1; A0A1W7HCQ3; X5GFI7; U3RJN7; A0A1W7HCI8; A0A1D8I0W7; Q82230; U3RGT8; Q9QR99; O56621; U3RBW9; A0A1W7HC36; Q9QRA1; U3REF4; U3RC60; A0A1W7HCL7; U3REG5; A0A1D8I0X4; Q9QRA0; A0A1W7HC03; A0A1W7HCC4; U3RC92	1	3	0.1413	0	1	1	934.1	2800.28	-0.85	-0.00079	CID (Collision Induced Dissociation)	MS2	0	307.035	25.9069	11492	07132019_Danny_10K.raw	0/0	5.59	0	4.231e-06
	FALSE	High	Sequest HT (A2)	Unambiguous	LNIALDNGLPEGTPK		2	23	Q9QR99; Q2VA18	A0A1W7HCT8; A0A1W7HC07; A0A1X9ZMH5; A0A1W7HCQ0; Q82335; A0A1W7HCB0; X5GFI7; Q2VA24; A0A1W7HCI8; A0A1D8I0W7; Q82230; A0A1X9ZMG9; Q9QR99; O56621; A0A1W7HC36; Q9QRA1; A0A1W7HCL7; A0A1D8I0X4; Q2VA18; Q2VA22; Q9QRA0; A0A1W7HC03; A0A1W7HCC4	0	2	0.6905	0	1	1	776.422	1551.84	-0.47	-0.00037	CID (Collision Induced Dissociation)	MS2	11.406	15.14	39.6675	20445	07132019_Danny_10K.raw	0/0	4.62	0	1.909e-06
	FALSE	High	Sequest HT (A2)	Unambiguous	LNIALDNGLPEGTPK		2	23	Q9QR99; Q2VA18	A0A1W7HCT8; A0A1W7HC07; A0A1X9ZMH5; A0A1W7HCQ0; Q82335; A0A1W7HCB0; X5GFI7; Q2VA24; A0A1W7HCI8; A0A1D8I0W7; Q82230; A0A1X9ZMG9; Q9QR99; O56621; A0A1W7HC36; Q9QRA1; A0A1W7HCL7; A0A1D8I0X4; Q2VA18; Q2VA22; Q9QRA0; A0A1W7HC03; A0A1W7HCC4	0	2	0.6364	0	1	1	776.422	1551.84	-0.63	-0.00049	CID (Collision Induced Dissociation)	MS2	4.79451	6.96	39.9407	20627	07132019_Danny_10K.raw	0/0	4.07	0	1.956e-05
	FALSE	High	Sequest HT (A2)	Unambiguous	QEVSQAAPGSPQFmQTIR	M14(Oxidation)	2	34	Q9QR99; Q2VA18	A0A1W7HCT8; A0A1W7HC07; A0A1X9ZMH5; A0A1W7HCQ0; U3RC00; Q82335; A0A1W7HCB0; U3REG1; A0A1W7HCQ3; X5GFI7; U3RJN7; Q2VA24; A0A1W7HCI8; A0A1D8I0W7; Q82230; U3RGT8; A0A1X9ZMG9; Q9QR99; O56621; U3RBW9; A0A1W7HC36; Q9QRA1; U3REF4; U3RC60; Q85594; A0A1W7HCL7; U3REG5; A0A1D8I0X4; Q2VA18; Q2VA22; Q9QRA0; A0A1W7HC03; A0A1W7HCC4; U3RC92	0	2	0.3961	0	1	1	995.987	1990.97	1.12	0.00112	CID (Collision Induced Dissociation)	MS2	52.474	236.007	39.2518	20183	07132019_Danny_10K.raw	0/0	2.07	0	0.005152
	FALSE	High	Sequest HT (A2)	Unambiguous	VQANNPQQQGLR		2	32	Q9QR99; Q2VA18	A0A1W7HCT8; A0A1W7HC07; A0A1X9ZMH5; A0A1W7HCQ0; U3RC00; Q82335; A0A1W7HCB0; U3REG1; A0A1W7HCQ3; X5GFI7; U3RJN7; Q2VA24; A0A1W7HCI8; A0A1D8I0W7; Q82230; U3RGT8; A0A1X9ZMG9; Q9QR99; O56621; U3RBW9; A0A1W7HC36; Q9QRA1; U3RC60; A0A1W7HCL7; U3REG5; A0A1D8I0X4; Q2VA18; Q2VA22; Q9QRA0; A0A1W7HC03; A0A1W7HCC4; U3RC92	0	2	0.6366	0	1	1	676.855	1352.7	-0.28	-0.00019	CID (Collision Induced Dissociation)	MS2	6.63709	3.211	9.0158	1954	07132019_Danny_10K.raw	0/0	3.44	0	0.0006414
	FALSE	High	Sequest HT (A2)	Unambiguous	KPPPNQPcFR	C8(Carbamidomethyl)	1	29	Q9QR99	A0A1W7HCT8; A0A1W7HC07; A0A1X9ZMH5; A0A1W7HCQ0; U3RC00; A0A1W7HCB0; U3REG1; A0A1W7HCQ3; X5GFI7; U3RJN7; A0A1W7HCI8; A0A1D8I0W7; Q82230; U3RGT8; A0A1X9ZMG9; Q9QR99; O56621; U3RBW9; A0A1W7HC36; Q9QRA1; U3REF4; U3RC60; A0A1W7HCL7; U3REG5; A0A1D8I0X4; Q9QRA0; A0A1W7HC03; A0A1W7HCC4; U3RC92	0	2	0.4751	0	1	1	620.816	1240.62	-0.49	-0.00031	CID (Collision Induced Dissociation)	MS2	1.80084	210.528	8.3403	1796	07132019_Danny_10K.raw	0/0	1.81	0	0.001156
	FALSE	High	Sequest HT (A2)	Unambiguous	KPPPNQPcFR	C8(Carbamidomethyl)	1	29	Q9QR99	A0A1W7HCT8; A0A1W7HC07; A0A1X9ZMH5; A0A1W7HCQ0; U3RC00; A0A1W7HCB0; U3REG1; A0A1W7HCQ3; X5GFI7; U3RJN7; A0A1W7HCI8; A0A1D8I0W7; Q82230; U3RGT8; A0A1X9ZMG9; Q9QR99; O56621; U3RBW9; A0A1W7HC36; Q9QRA1; U3REF4; U3RC60; A0A1W7HCL7; U3REG5; A0A1D8I0X4; Q9QRA0; A0A1W7HC03; A0A1W7HCC4; U3RC92	0	3	0.5427	0	1	1	414.213	1240.62	-0.7	-0.00029	CID (Collision Induced Dissociation)	MS2	5.99028	74.227	8.3276	1793	07132019_Danny_10K.raw	0/0	2.93	0	0.005071
	FALSE	High	Sequest HT (A2)	Unambiguous	GITGYNPLAGPLR		2	33	Q9QR99; Q2VA18	A0A1W7HCT8; A0A1W7HC07; A0A1X9ZMH5; A0A1W7HCQ0; U3RC00; Q82335; A0A1W7HCB0; U3REG1; A0A1W7HCQ3; X5GFI7; U3RJN7; Q2VA24; A0A1W7HCI8; A0A1D8I0W7; Q82230; U3RGT8; A0A1X9ZMG9; Q9QR99; O56621; U3RBW9; A0A1W7HC36; Q9QRA1; U3REF4; U3RC60; A0A1W7HCL7; U3REG5; A0A1D8I0X4; Q2VA18; Q2VA22; Q9QRA0; A0A1W7HC03; A0A1W7HCC4; U3RC92	0	2	0.6931	0	1	1	664.869	1328.73	-0.46	-0.00031	CID (Collision Induced Dissociation)	MS2	5.04997	1.767	40.6389	21076	07132019_Danny_10K.raw	0/0	2.9	0	0.001011
	FALSE	High	Sequest HT (A2)	Unambiguous	GITGYNPLAGPLR		2	33	Q9QR99; Q2VA18	A0A1W7HCT8; A0A1W7HC07; A0A1X9ZMH5; A0A1W7HCQ0; U3RC00; Q82335; A0A1W7HCB0; U3REG1; A0A1W7HCQ3; X5GFI7; U3RJN7; Q2VA24; A0A1W7HCI8; A0A1D8I0W7; Q82230; U3RGT8; A0A1X9ZMG9; Q9QR99; O56621; U3RBW9; A0A1W7HC36; Q9QRA1; U3REF4; U3RC60; A0A1W7HCL7; U3REG5; A0A1D8I0X4; Q2VA18; Q2VA22; Q9QRA0; A0A1W7HC03; A0A1W7HCC4; U3RC92	0	2	0.6364	0	1	1	664.869	1328.73	-0.46	-0.00031	CID (Collision Induced Dissociation)	MS2	0.535639	0.227	40.3788	20920	07132019_Danny_10K.raw	0/0	3.19	0	0.001901
	FALSE	High	Sequest HT (A2)	Unambiguous	KPPPNQPcFR	C8(Carbamidomethyl)	1	29	Q9QR99	A0A1W7HCT8; A0A1W7HC07; A0A1X9ZMH5; A0A1W7HCQ0; U3RC00; A0A1W7HCB0; U3REG1; A0A1W7HCQ3; X5GFI7; U3RJN7; A0A1W7HCI8; A0A1D8I0W7; Q82230; U3RGT8; A0A1X9ZMG9; Q9QR99; O56621; U3RBW9; A0A1W7HC36; Q9QRA1; U3REF4; U3RC60; A0A1W7HCL7; U3REG5; A0A1D8I0X4; Q9QRA0; A0A1W7HC03; A0A1W7HCC4; U3RC92	0	2	0.5304	0	1	1	620.816	1240.63	-0.1	-6e-05	CID (Collision Induced Dissociation)	MS2	0	823.003	8.9056	1903	07132019_Danny_10K.raw	0/0	1.81	0	0.02092
	FALSE	High	Sequest HT (A2)	Unambiguous	KPPPNQPcFR	C8(Carbamidomethyl)	1	29	Q9QR99	A0A1W7HCT8; A0A1W7HC07; A0A1X9ZMH5; A0A1W7HCQ0; U3RC00; A0A1W7HCB0; U3REG1; A0A1W7HCQ3; X5GFI7; U3RJN7; A0A1W7HCI8; A0A1D8I0W7; Q82230; U3RGT8; A0A1X9ZMG9; Q9QR99; O56621; U3RBW9; A0A1W7HC36; Q9QRA1; U3REF4; U3RC60; A0A1W7HCL7; U3REG5; A0A1D8I0X4; Q9QRA0; A0A1W7HC03; A0A1W7HCC4; U3RC92	0	3	0.3759	0	1	1	414.213	1240.62	-0.48	-0.0002	CID (Collision Induced Dissociation)	MS2	8.85388	354.256	8.8364	1892	07132019_Danny_10K.raw	0/0	2.66	0	0.002479
	FALSE	High	Sequest HT (A2)	Unambiguous	KPPPNQPcFR	C8(Carbamidomethyl)	1	29	Q9QR99	A0A1W7HCT8; A0A1W7HC07; A0A1X9ZMH5; A0A1W7HCQ0; U3RC00; A0A1W7HCB0; U3REG1; A0A1W7HCQ3; X5GFI7; U3RJN7; A0A1W7HCI8; A0A1D8I0W7; Q82230; U3RGT8; A0A1X9ZMG9; Q9QR99; O56621; U3RBW9; A0A1W7HC36; Q9QRA1; U3REF4; U3RC60; A0A1W7HCL7; U3REG5; A0A1D8I0X4; Q9QRA0; A0A1W7HC03; A0A1W7HCC4; U3RC92	0	2	0.4566	0	1	1	620.816	1240.63	-0.1	-6e-05	CID (Collision Induced Dissociation)	MS2	5.09675	403.655	8.607	1853	07132019_Danny_10K.raw	0/0	1.73	0	0.0134
	FALSE	High	Sequest HT (A2)	Unambiguous	KPPPNQPcFR	C8(Carbamidomethyl)	1	29	Q9QR99	A0A1W7HCT8; A0A1W7HC07; A0A1X9ZMH5; A0A1W7HCQ0; U3RC00; A0A1W7HCB0; U3REG1; A0A1W7HCQ3; X5GFI7; U3RJN7; A0A1W7HCI8; A0A1D8I0W7; Q82230; U3RGT8; A0A1X9ZMG9; Q9QR99; O56621; U3RBW9; A0A1W7HC36; Q9QRA1; U3REF4; U3RC60; A0A1W7HCL7; U3REG5; A0A1D8I0X4; Q9QRA0; A0A1W7HC03; A0A1W7HCC4; U3RC92	0	3	0.3417	0	1	1	414.213	1240.63	-0.11	-5e-05	CID (Collision Induced Dissociation)	MS2	7.08845	164.178	8.5799	1848	07132019_Danny_10K.raw	0/0	2.78	0	0.005275
	FALSE	High	Sequest HT (A2)	Unambiguous	GHTNSPLGDmLR	M10(Oxidation)	1	31	Q9QR99	A0A1W7HCT8; A0A1W7HC07; A0A1X9ZMH5; A0A1W7HCQ0; U3RC00; Q82335; A0A1W7HCB0; U3REG1; A0A1W7HCQ3; X5GFI7; U3RJN7; A0A1W7HCI8; A0A1D8I0W7; Q82230; U3RGT8; A0A1X9ZMG9; Q9QR99; O56621; U3RBW9; A0A1W7HC36; Q9QRA1; U3REF4; O70641; U3RC60; A0A1W7HCL7; U3REG5; A0A1D8I0X4; Q9QRA0; A0A1W7HC03; A0A1W7HCC4; U3RC92	0	2	0.8222	0	1	1	657.317	1313.63	0.07	5e-05	CID (Collision Induced Dissociation)	MS2	13.4971	36.084	9.3559	2366	07132019_Danny_10K.raw	0/0	3.43	0	0.0008088
	FALSE	High	Sequest HT (A2)	Unambiguous	GHTNSPLGDmLR	M10(Oxidation)	1	31	Q9QR99	A0A1W7HCT8; A0A1W7HC07; A0A1X9ZMH5; A0A1W7HCQ0; U3RC00; Q82335; A0A1W7HCB0; U3REG1; A0A1W7HCQ3; X5GFI7; U3RJN7; A0A1W7HCI8; A0A1D8I0W7; Q82230; U3RGT8; A0A1X9ZMG9; Q9QR99; O56621; U3RBW9; A0A1W7HC36; Q9QRA1; U3REF4; O70641; U3RC60; A0A1W7HCL7; U3REG5; A0A1D8I0X4; Q9QRA0; A0A1W7HC03; A0A1W7HCC4; U3RC92	0	2	0.7934	0	1	1	657.318	1313.63	1.65	0.00109	CID (Collision Induced Dissociation)	MS2	4.05283	38.66	9.6144	2541	07132019_Danny_10K.raw	0/0	3.05	0	0.001561
	FALSE	High	Sequest HT (A2)	Unambiguous	KPPPNQPcFR	C8(Carbamidomethyl)	1	29	Q9QR99	A0A1W7HCT8; A0A1W7HC07; A0A1X9ZMH5; A0A1W7HCQ0; U3RC00; A0A1W7HCB0; U3REG1; A0A1W7HCQ3; X5GFI7; U3RJN7; A0A1W7HCI8; A0A1D8I0W7; Q82230; U3RGT8; A0A1X9ZMG9; Q9QR99; O56621; U3RBW9; A0A1W7HC36; Q9QRA1; U3REF4; U3RC60; A0A1W7HCL7; U3REG5; A0A1D8I0X4; Q9QRA0; A0A1W7HC03; A0A1W7HCC4; U3RC92	0	2	0.4619	0	1	1	620.816	1240.63	-0.2	-0.00012	CID (Collision Induced Dissociation)	MS2	0	52.368	6.4756	1258	07132019_Danny_10K.raw	0/0	1.97	0	0.01989
	FALSE	High	Sequest HT (A2)	Unambiguous	KPPPNQPcFR	C8(Carbamidomethyl)	1	29	Q9QR99	A0A1W7HCT8; A0A1W7HC07; A0A1X9ZMH5; A0A1W7HCQ0; U3RC00; A0A1W7HCB0; U3REG1; A0A1W7HCQ3; X5GFI7; U3RJN7; A0A1W7HCI8; A0A1D8I0W7; Q82230; U3RGT8; A0A1X9ZMG9; Q9QR99; O56621; U3RBW9; A0A1W7HC36; Q9QRA1; U3REF4; U3RC60; A0A1W7HCL7; U3REG5; A0A1D8I0X4; Q9QRA0; A0A1W7HC03; A0A1W7HCC4; U3RC92	0	3	0.4865	0	1	1	414.214	1240.63	0.85	0.00035	CID (Collision Induced Dissociation)	MS2	1.55175	3.471	6.7437	1357	07132019_Danny_10K.raw	0/0	2.96	0	0.00633
	FALSE	High	Sequest HT (A2)	Unambiguous	KPPPNQPcFR	C8(Carbamidomethyl)	1	29	Q9QR99	A0A1W7HCT8; A0A1W7HC07; A0A1X9ZMH5; A0A1W7HCQ0; U3RC00; A0A1W7HCB0; U3REG1; A0A1W7HCQ3; X5GFI7; U3RJN7; A0A1W7HCI8; A0A1D8I0W7; Q82230; U3RGT8; A0A1X9ZMG9; Q9QR99; O56621; U3RBW9; A0A1W7HC36; Q9QRA1; U3REF4; U3RC60; A0A1W7HCL7; U3REG5; A0A1D8I0X4; Q9QRA0; A0A1W7HC03; A0A1W7HCC4; U3RC92	0	3	0.4029	0	1	1	414.213	1240.63	0.11	5e-05	CID (Collision Induced Dissociation)	MS2	10.2716	23.145	7.2768	1540	07132019_Danny_10K.raw	0/0	2.73	0	0.0227
	FALSE	High	Sequest HT (A2)	Unambiguous	KPPPNQPcFR	C8(Carbamidomethyl)	1	29	Q9QR99	A0A1W7HCT8; A0A1W7HC07; A0A1X9ZMH5; A0A1W7HCQ0; U3RC00; A0A1W7HCB0; U3REG1; A0A1W7HCQ3; X5GFI7; U3RJN7; A0A1W7HCI8; A0A1D8I0W7; Q82230; U3RGT8; A0A1X9ZMG9; Q9QR99; O56621; U3RBW9; A0A1W7HC36; Q9QRA1; U3REF4; U3RC60; A0A1W7HCL7; U3REG5; A0A1D8I0X4; Q9QRA0; A0A1W7HC03; A0A1W7HCC4; U3RC92	0	3	0.404	0	1	1	414.213	1240.63	-0.04	-2e-05	CID (Collision Induced Dissociation)	MS2	12.6091	51.713	7.5387	1608	07132019_Danny_10K.raw	0/0	2.97	0	0.01304
	FALSE	High	Sequest HT (A2)	Unambiguous	KPPPNQPcFR	C8(Carbamidomethyl)	1	29	Q9QR99	A0A1W7HCT8; A0A1W7HC07; A0A1X9ZMH5; A0A1W7HCQ0; U3RC00; A0A1W7HCB0; U3REG1; A0A1W7HCQ3; X5GFI7; U3RJN7; A0A1W7HCI8; A0A1D8I0W7; Q82230; U3RGT8; A0A1X9ZMG9; Q9QR99; O56621; U3RBW9; A0A1W7HC36; Q9QRA1; U3REF4; U3RC60; A0A1W7HCL7; U3REG5; A0A1D8I0X4; Q9QRA0; A0A1W7HC03; A0A1W7HCC4; U3RC92	0	2	0.4339	0	1	1	620.816	1240.63	-0.2	-0.00012	CID (Collision Induced Dissociation)	MS2	1.17248	236.452	8.0561	1730	07132019_Danny_10K.raw	0/0	1.89	0	0.002539
	FALSE	High	Sequest HT (A2)	Unambiguous	KPPPNQPcFR	C8(Carbamidomethyl)	1	29	Q9QR99	A0A1W7HCT8; A0A1W7HC07; A0A1X9ZMH5; A0A1W7HCQ0; U3RC00; A0A1W7HCB0; U3REG1; A0A1W7HCQ3; X5GFI7; U3RJN7; A0A1W7HCI8; A0A1D8I0W7; Q82230; U3RGT8; A0A1X9ZMG9; Q9QR99; O56621; U3RBW9; A0A1W7HC36; Q9QRA1; U3REF4; U3RC60; A0A1W7HCL7; U3REG5; A0A1D8I0X4; Q9QRA0; A0A1W7HC03; A0A1W7HCC4; U3RC92	0	3	0.4055	0	1	1	414.213	1240.63	-0.33	-0.00014	CID (Collision Induced Dissociation)	MS2	13.105	73.891	8.0506	1729	07132019_Danny_10K.raw	0/0	2.91	0	0.007141
	FALSE	High	Sequest HT (A2)	Unambiguous	KPPPNQPcFR	C8(Carbamidomethyl)	1	29	Q9QR99	A0A1W7HCT8; A0A1W7HC07; A0A1X9ZMH5; A0A1W7HCQ0; U3RC00; A0A1W7HCB0; U3REG1; A0A1W7HCQ3; X5GFI7; U3RJN7; A0A1W7HCI8; A0A1D8I0W7; Q82230; U3RGT8; A0A1X9ZMG9; Q9QR99; O56621; U3RBW9; A0A1W7HC36; Q9QRA1; U3REF4; U3RC60; A0A1W7HCL7; U3REG5; A0A1D8I0X4; Q9QRA0; A0A1W7HC03; A0A1W7HCC4; U3RC92	0	3	0.3745	0	1	1	414.214	1240.63	0.33	0.00014	CID (Collision Induced Dissociation)	MS2	13.5889	85.864	7.7963	1670	07132019_Danny_10K.raw	0/0	2.75	0	0.004388
	FALSE	High	Sequest HT (A2)	Unambiguous	KPPPNQPcFR	C8(Carbamidomethyl)	1	29	Q9QR99	A0A1W7HCT8; A0A1W7HC07; A0A1X9ZMH5; A0A1W7HCQ0; U3RC00; A0A1W7HCB0; U3REG1; A0A1W7HCQ3; X5GFI7; U3RJN7; A0A1W7HCI8; A0A1D8I0W7; Q82230; U3RGT8; A0A1X9ZMG9; Q9QR99; O56621; U3RBW9; A0A1W7HC36; Q9QRA1; U3REF4; U3RC60; A0A1W7HCL7; U3REG5; A0A1D8I0X4; Q9QRA0; A0A1W7HC03; A0A1W7HCC4; U3RC92	0	2	0.4565	0	1	1	620.816	1240.63	-0.39	-0.00025	CID (Collision Induced Dissociation)	MS2	16.1002	115.955	7.5418	1609	07132019_Danny_10K.raw	0/0	1.84	0	0.006493
	FALSE	High	Sequest HT (A2)	Unambiguous	KPPPNQPcFR	C8(Carbamidomethyl)	1	29	Q9QR99	A0A1W7HCT8; A0A1W7HC07; A0A1X9ZMH5; A0A1W7HCQ0; U3RC00; A0A1W7HCB0; U3REG1; A0A1W7HCQ3; X5GFI7; U3RJN7; A0A1W7HCI8; A0A1D8I0W7; Q82230; U3RGT8; A0A1X9ZMG9; Q9QR99; O56621; U3RBW9; A0A1W7HC36; Q9QRA1; U3REF4; U3RC60; A0A1W7HCL7; U3REG5; A0A1D8I0X4; Q9QRA0; A0A1W7HC03; A0A1W7HCC4; U3RC92	0	2	0.4286	0	1	1	620.816	1240.62	-0.49	-0.00031	CID (Collision Induced Dissociation)	MS2	1.75998	16.003	6.7445	1358	07132019_Danny_10K.raw	0/0	1.89	0	0.009731
	FALSE	High	Sequest HT (A2)	Unambiguous	KPPPNQPcFR	C8(Carbamidomethyl)	1	29	Q9QR99	A0A1W7HCT8; A0A1W7HC07; A0A1X9ZMH5; A0A1W7HCQ0; U3RC00; A0A1W7HCB0; U3REG1; A0A1W7HCQ3; X5GFI7; U3RJN7; A0A1W7HCI8; A0A1D8I0W7; Q82230; U3RGT8; A0A1X9ZMG9; Q9QR99; O56621; U3RBW9; A0A1W7HC36; Q9QRA1; U3REF4; U3RC60; A0A1W7HCL7; U3REG5; A0A1D8I0X4; Q9QRA0; A0A1W7HC03; A0A1W7HCC4; U3RC92	0	2	0.4889	0	1	1	620.816	1240.63	0	0	CID (Collision Induced Dissociation)	MS2	1.0796	35.25	7.0216	1457	07132019_Danny_10K.raw	0/0	2.25	0	0.001643
	FALSE	High	Sequest HT (A2)	Unambiguous	QEVSQAAPGSPQFMQTIR		2	34	Q9QR99; Q2VA18	A0A1W7HCT8; A0A1W7HC07; A0A1X9ZMH5; A0A1W7HCQ0; U3RC00; Q82335; A0A1W7HCB0; U3REG1; A0A1W7HCQ3; X5GFI7; U3RJN7; Q2VA24; A0A1W7HCI8; A0A1D8I0W7; Q82230; U3RGT8; A0A1X9ZMG9; Q9QR99; O56621; U3RBW9; A0A1W7HC36; Q9QRA1; U3REF4; U3RC60; Q85594; A0A1W7HCL7; U3REG5; A0A1D8I0X4; Q2VA18; Q2VA22; Q9QRA0; A0A1W7HC03; A0A1W7HCC4; U3RC92	0	2	0.6794	0	1	1	987.988	1974.97	-0.27	-0.00027	CID (Collision Induced Dissociation)	MS2	0	1000	35.7223	17931	07132019_Danny_10K.raw	0/0	5.49	0	1.318e-06
	FALSE	High	Sequest HT (A2)	Unambiguous	QEVSQAAPGSPQFMQTIR		2	34	Q9QR99; Q2VA18	A0A1W7HCT8; A0A1W7HC07; A0A1X9ZMH5; A0A1W7HCQ0; U3RC00; Q82335; A0A1W7HCB0; U3REG1; A0A1W7HCQ3; X5GFI7; U3RJN7; Q2VA24; A0A1W7HCI8; A0A1D8I0W7; Q82230; U3RGT8; A0A1X9ZMG9; Q9QR99; O56621; U3RBW9; A0A1W7HC36; Q9QRA1; U3REF4; U3RC60; Q85594; A0A1W7HCL7; U3REG5; A0A1D8I0X4; Q2VA18; Q2VA22; Q9QRA0; A0A1W7HC03; A0A1W7HCC4; U3RC92	0	2	0.5861	0	1	1	987.99	1974.97	1.34	0.00132	CID (Collision Induced Dissociation)	MS2	0	1000	35.997	18103	07132019_Danny_10K.raw	0/0	3.6	0	7.611e-05
	FALSE	High	Sequest HT (A2)	Unambiguous	GHTNSPLGDmLR	M10(Oxidation)	1	31	Q9QR99	A0A1W7HCT8; A0A1W7HC07; A0A1X9ZMH5; A0A1W7HCQ0; U3RC00; Q82335; A0A1W7HCB0; U3REG1; A0A1W7HCQ3; X5GFI7; U3RJN7; A0A1W7HCI8; A0A1D8I0W7; Q82230; U3RGT8; A0A1X9ZMG9; Q9QR99; O56621; U3RBW9; A0A1W7HC36; Q9QRA1; U3REF4; O70641; U3RC60; A0A1W7HCL7; U3REG5; A0A1D8I0X4; Q9QRA0; A0A1W7HC03; A0A1W7HCC4; U3RC92	0	3	0.5648	0	1	1	438.547	1313.63	-0.03	-1e-05	CID (Collision Induced Dissociation)	MS2	13.3447	13.827	9.6478	2560	07132019_Danny_10K.raw	0/0	3.01	0.0003153	0.02701
	FALSE	High	Sequest HT (A2)	Unambiguous	SLAYSNANKEcQK	C11(Carbamidomethyl)	1	39	Q9QR99	A0A1W7HCT8; Q9DKR8; A0A1W7HC07; Q9DKS2; B4YQA5; Q9WI14; A0A1X9ZMH5; A0A1W7HCQ0; Q08833; U3RC00; Q82335; U3REG1; A0A1W7HCQ3; X5GFI7; E5RCL2; U3RJN7; A0A1W7HCI8; Q82440; A0A1D8I0W7; Q82230; U3RGT8; A0A1X9ZMG9; Q9QR99; D5I144; O56621; U3RBW9; A0A1W7HC36; Q9QRA1; U3REF4; U3RC60; U3REG5; A0A1D8I0X4; Q9WS60; Q82343; Q905D6; Q9QRA0; A0A1W7HC03; A0A1W7HCC4; U3RC92	1	2	0.3691	0	1	1	756.859	1512.71	0.24	0.00018	CID (Collision Induced Dissociation)	MS2	0	129.106	5.828	912	07132019_Danny_10K.raw	0/0	2.98	0.0003153	0.02703
	FALSE	High	Sequest HT (A2)	Unambiguous	KPPPNQPcFR	C8(Carbamidomethyl)	1	29	Q9QR99	A0A1W7HCT8; A0A1W7HC07; A0A1X9ZMH5; A0A1W7HCQ0; U3RC00; A0A1W7HCB0; U3REG1; A0A1W7HCQ3; X5GFI7; U3RJN7; A0A1W7HCI8; A0A1D8I0W7; Q82230; U3RGT8; A0A1X9ZMG9; Q9QR99; O56621; U3RBW9; A0A1W7HC36; Q9QRA1; U3REF4; U3RC60; A0A1W7HCL7; U3REG5; A0A1D8I0X4; Q9QRA0; A0A1W7HC03; A0A1W7HCC4; U3RC92	0	2	0.5419	0	1	1	620.817	1240.63	0.2	0.00012	CID (Collision Induced Dissociation)	MS2	4.02935	234.533	7.802	1671	07132019_Danny_10K.raw	0/0	2.27	0.0003153	0.02723
	FALSE	High	Sequest HT (A2)	Unambiguous	GHTNSPLGDmLR	M10(Oxidation)	1	31	Q9QR99	A0A1W7HCT8; A0A1W7HC07; A0A1X9ZMH5; A0A1W7HCQ0; U3RC00; Q82335; A0A1W7HCB0; U3REG1; A0A1W7HCQ3; X5GFI7; U3RJN7; A0A1W7HCI8; A0A1D8I0W7; Q82230; U3RGT8; A0A1X9ZMG9; Q9QR99; O56621; U3RBW9; A0A1W7HC36; Q9QRA1; U3REF4; O70641; U3RC60; A0A1W7HCL7; U3REG5; A0A1D8I0X4; Q9QRA0; A0A1W7HC03; A0A1W7HCC4; U3RC92	0	3	0.5675	0	1	1	438.547	1313.63	-0.31	-0.00013	CID (Collision Induced Dissociation)	MS2	9.91332	2.296	9.3749	2379	07132019_Danny_10K.raw	0/0	3.26	0.0003153	0.02426
	FALSE	High	Sequest HT (A2)	Unambiguous	KPPPNQPcFR	C8(Carbamidomethyl)	1	29	Q9QR99	A0A1W7HCT8; A0A1W7HC07; A0A1X9ZMH5; A0A1W7HCQ0; U3RC00; A0A1W7HCB0; U3REG1; A0A1W7HCQ3; X5GFI7; U3RJN7; A0A1W7HCI8; A0A1D8I0W7; Q82230; U3RGT8; A0A1X9ZMG9; Q9QR99; O56621; U3RBW9; A0A1W7HC36; Q9QRA1; U3REF4; U3RC60; A0A1W7HCL7; U3REG5; A0A1D8I0X4; Q9QRA0; A0A1W7HC03; A0A1W7HCC4; U3RC92	0	3	0.4363	0	1	1	414.214	1240.63	0.55	0.00023	CID (Collision Induced Dissociation)	MS2	13.5196	32.705	6.4746	1257	07132019_Danny_10K.raw	0/0	2.59	0.0005951	0.04005
	FALSE	High	Sequest HT (A2)	Unambiguous	KPPPNQPcFR	C8(Carbamidomethyl)	1	29	Q9QR99	A0A1W7HCT8; A0A1W7HC07; A0A1X9ZMH5; A0A1W7HCQ0; U3RC00; A0A1W7HCB0; U3REG1; A0A1W7HCQ3; X5GFI7; U3RJN7; A0A1W7HCI8; A0A1D8I0W7; Q82230; U3RGT8; A0A1X9ZMG9; Q9QR99; O56621; U3RBW9; A0A1W7HC36; Q9QRA1; U3REF4; U3RC60; A0A1W7HCL7; U3REG5; A0A1D8I0X4; Q9QRA0; A0A1W7HC03; A0A1W7HCC4; U3RC92	0	3	0.4261	0	1	1	414.214	1240.63	1	0.00041	CID (Collision Induced Dissociation)	MS2	1.25105	9.352	7.0205	1456	07132019_Danny_10K.raw	0/0	2.91	0.0005951	0.02947
	FALSE	High	Sequest HT (A2)	Unambiguous	IALETPVWIcPINYSLLASLLPK	C10(Carbamidomethyl)	3	25	A0A1S6KER4; Q9QR99; Q2VA18	A0A1W7HCT8; Q9WNX1; A0A1W7HC07; A0A1X9ZMH5; A0A1W7HCQ0; A0A1W7HCB0; A0A1W7HCQ3; X5GFI7; Q2VA24; A0A1W7HCI8; A0A1D8I0W7; Q82230; A0A1S6KER4; A0A1X9ZMG9; Q9QR99; O56621; Q9QRA1; Q85594; A0A1W7HCL7; A0A1D8I0X4; Q2VA18; Q2VA22; Q9QRA0; A0A1W7HC03; A0A1W7HCC4	0	2	0.7333	0	1	1	1306.23	2611.45	-1.29	-0.00169	CID (Collision Induced Dissociation)	MS2	25.2749	500.778	95.4861	50901	07132019_Danny_10K.raw	0/0	3.45	0.000848	0.05923
	FALSE	High	Sequest HT (A2)	Unambiguous	SLAYSNANKEcQK	C11(Carbamidomethyl)	1	39	Q9QR99	A0A1W7HCT8; Q9DKR8; A0A1W7HC07; Q9DKS2; B4YQA5; Q9WI14; A0A1X9ZMH5; A0A1W7HCQ0; Q08833; U3RC00; Q82335; U3REG1; A0A1W7HCQ3; X5GFI7; E5RCL2; U3RJN7; A0A1W7HCI8; Q82440; A0A1D8I0W7; Q82230; U3RGT8; A0A1X9ZMG9; Q9QR99; D5I144; O56621; U3RBW9; A0A1W7HC36; Q9QRA1; U3REF4; U3RC60; U3REG5; A0A1D8I0X4; Q9WS60; Q82343; Q905D6; Q9QRA0; A0A1W7HC03; A0A1W7HCC4; U3RC92	1	2	0.6793	0	1	1	756.859	1512.71	-0.49	-0.00037	CID (Collision Induced Dissociation)	MS2	29.4132	36.616	6.0836	1020	07132019_Danny_10K.raw	0/0	2.9	0.000848	0.04587
	FALSE	High	Sequest HT (A2)	Unambiguous	GITGYNPLAGPLR		2	33	Q9QR99; Q2VA18	A0A1W7HCT8; A0A1W7HC07; A0A1X9ZMH5; A0A1W7HCQ0; U3RC00; Q82335; A0A1W7HCB0; U3REG1; A0A1W7HCQ3; X5GFI7; U3RJN7; Q2VA24; A0A1W7HCI8; A0A1D8I0W7; Q82230; U3RGT8; A0A1X9ZMG9; Q9QR99; O56621; U3RBW9; A0A1W7HC36; Q9QRA1; U3REF4; U3RC60; A0A1W7HCL7; U3REG5; A0A1D8I0X4; Q2VA18; Q2VA22; Q9QRA0; A0A1W7HC03; A0A1W7HCC4; U3RC92	0	2	0.4406	0	1	1	664.869	1328.73	-1.02	-0.00068	CID (Collision Induced Dissociation)	MS2	41.8654	12.156	40.1017	20745	07132019_Danny_10K.raw	0/0	2.86	0.001387	0.07737
	FALSE	High	Sequest HT (A2)	Unambiguous	IALETPVWIcPINYSLLASLLPK	C10(Carbamidomethyl)	3	25	A0A1S6KER4; Q9QR99; Q2VA18	A0A1W7HCT8; Q9WNX1; A0A1W7HC07; A0A1X9ZMH5; A0A1W7HCQ0; A0A1W7HCB0; A0A1W7HCQ3; X5GFI7; Q2VA24; A0A1W7HCI8; A0A1D8I0W7; Q82230; A0A1S6KER4; A0A1X9ZMG9; Q9QR99; O56621; Q9QRA1; Q85594; A0A1W7HCL7; A0A1D8I0X4; Q2VA18; Q2VA22; Q9QRA0; A0A1W7HC03; A0A1W7HCC4	0	2	0.6691	0	1	1	1306.23	2611.46	0.02	2e-05	CID (Collision Induced Dissociation)	MS2	72.2038	121.811	95.1862	50798	07132019_Danny_10K.raw	0/0	2.69	0.00193	0.08487
	FALSE	High	Sequest HT (A2)	Unambiguous	DcTQPRPPPGPcPLcQDPTHWK	C2(Carbamidomethyl); C12(Carbamidomethyl); C15(Carbamidomethyl)	1	28	Q9QR99	A0A1W7HCT8; A0A1W7HC07; A0A1X9ZMH5; A0A1W7HCQ0; U3RC00; A0A1W7HCB0; U3REG1; A0A1W7HCQ3; X5GFI7; U3RJN7; A0A1W7HCI8; A0A1D8I0W7; Q82230; U3RGT8; Q9QR99; O56621; U3RBW9; A0A1W7HC36; Q9QRA1; U3REF4; U3RC60; A0A1W7HCL7; U3REG5; A0A1D8I0X4; Q9QRA0; A0A1W7HC03; A0A1W7HCC4; U3RC92	0	2	0.3386	0	1	1	1322.59	2644.18	-1.2	-0.00159	CID (Collision Induced Dissociation)	MS2	0	1000	30.9694	14863	07132019_Danny_10K.raw	0/0	2.54	0.002459	0.08968
	FALSE	High	Sequest HT (A2)	Unambiguous	AcQTWTPK	C2(Carbamidomethyl)	1	18	Q9QR99	A0A1W7HCT8; A0A1W7HC07; A0A1X9ZMH5; A0A1W7HCQ0; Q82335; A0A1W7HCB0; A0A1W7HCQ3; X5GFI7; A0A1W7HCI8; Q82230; A0A1X9ZMG9; Q9QR99; A0A1W7HC36; Q9QRA1; A0A1W7HCL7; Q9QRA0; A0A1W7HC03; A0A1W7HCC4	0	2	0.2517	0	1	1	496.237	991.467	0.02	1e-05	CID (Collision Induced Dissociation)	MS2	27.0772	2.461	9.3146	2329	07132019_Danny_10K.raw	0/0	2.98	0.003233	0.09887
	FALSE	High	Sequest HT (A2)	Unambiguous	KPPPNQPcFR	C8(Carbamidomethyl)	1	29	Q9QR99	A0A1W7HCT8; A0A1W7HC07; A0A1X9ZMH5; A0A1W7HCQ0; U3RC00; A0A1W7HCB0; U3REG1; A0A1W7HCQ3; X5GFI7; U3RJN7; A0A1W7HCI8; A0A1D8I0W7; Q82230; U3RGT8; A0A1X9ZMG9; Q9QR99; O56621; U3RBW9; A0A1W7HC36; Q9QRA1; U3REF4; U3RC60; A0A1W7HCL7; U3REG5; A0A1D8I0X4; Q9QRA0; A0A1W7HC03; A0A1W7HCC4; U3RC92	0	2	0.432	0	1	1	620.816	1240.63	-0.39	-0.00025	CID (Collision Induced Dissociation)	MS2	27.8145	70.994	7.2786	1541	07132019_Danny_10K.raw	0/0	1.69	0.004448	0.1341
FALSE	High	None	O56621	Gag polyprotein OS=Human T-lymphotropic virus 1 OX=11908 GN=gag PE=4 SV=1	0	151.386	67.8322	21	115	8	1	429	47.5	8.05	433.33	21
	Checked	Confidence	Identifying Node	PSM Ambiguity	Annotated Sequence	Modifications	# Protein Groups	# Proteins	Master Protein Accessions	Protein Accessions	# Missed Cleavages	Charge	DeltaScore	DeltaCn	Rank	Search Engine Rank	m/z [Da]	MH+ [Da]	DeltaM [ppm]	Deltam/z [Da]	Activation Type	MS Order	Isolation Interference [%]	Ion Inject Time [ms]	RT [min]	First Scan	Spectrum File	Ions Matched	XCorr	Percolator q-Value	Percolator PEP
	FALSE	High	Sequest HT (A2)	Unambiguous	LKPTIPEPEPEEDALLLDLPTDIPHPK		1	6	Q9QR99	A0A1W7HC07; X5GFI7; Q9QR99; O56621; Q9QRA1; Q9QRA0	0	3	0.6005	0	1	1	1006.54	3017.61	-0.37	-0.00037	CID (Collision Induced Dissociation)	MS2	8.76923	28.004	57.9612	31839	07132019_Danny_10K.raw	0/0	4.08	0	0.004775
	FALSE	High	Sequest HT (A2)	Unambiguous	LKPTIPEPEPEEDALLLDLPTDIPHPK		1	6	Q9QR99	A0A1W7HC07; X5GFI7; Q9QR99; O56621; Q9QRA1; Q9QRA0	0	2	0.6856	0	1	1	1509.31	3017.62	2.37	0.00357	CID (Collision Induced Dissociation)	MS2	0	271.445	57.4491	31545	07132019_Danny_10K.raw	0/0	4.04	0	0.004347
	FALSE	High	Sequest HT (A2)	Unambiguous	LKPTIPEPEPEEDALLLDLPTDIPHPK		1	6	Q9QR99	A0A1W7HC07; X5GFI7; Q9QR99; O56621; Q9QRA1; Q9QRA0	0	3	0.6402	0	1	1	1006.54	3017.61	1.45	0.00146	CID (Collision Induced Dissociation)	MS2	4.14593	8.509	57.3641	31476	07132019_Danny_10K.raw	0/0	3.53	0	6.448e-05
	FALSE	High	Sequest HT (A2)	Unambiguous	REYQQLWLAAFAALPGSAK		2	24	Q9QR99; Q2VA18	A0A1W7HCT8; A0A1W7HC07; A0A1X9ZMH5; A0A1W7HCQ0; Q82335; A0A1W7HCB0; A0A1W7HCQ3; X5GFI7; Q2VA24; A0A1W7HCI8; A0A1D8I0W7; Q82230; A0A1X9ZMG9; Q9QR99; O56621; A0A1W7HC36; Q9QRA1; A0A1W7HCL7; A0A1D8I0X4; Q2VA18; Q2VA22; Q9QRA0; A0A1W7HC03; A0A1W7HCC4	1	2	0.6014	0	1	1	1060.57	2120.13	0.68	0.00072	CID (Collision Induced Dissociation)	MS2	52.6025	62.448	62.1416	34430	07132019_Danny_10K.raw	0/0	4.29	0	1.735e-05
	FALSE	High	Sequest HT (A2)	Unambiguous	REYQQLWLAAFAALPGSAK		2	24	Q9QR99; Q2VA18	A0A1W7HCT8; A0A1W7HC07; A0A1X9ZMH5; A0A1W7HCQ0; Q82335; A0A1W7HCB0; A0A1W7HCQ3; X5GFI7; Q2VA24; A0A1W7HCI8; A0A1D8I0W7; Q82230; A0A1X9ZMG9; Q9QR99; O56621; A0A1W7HC36; Q9QRA1; A0A1W7HCL7; A0A1D8I0X4; Q2VA18; Q2VA22; Q9QRA0; A0A1W7HC03; A0A1W7HCC4	1	3	0.5728	0	1	1	707.381	2120.13	0.01	1e-05	CID (Collision Induced Dissociation)	MS2	0	11.256	62.3929	34579	07132019_Danny_10K.raw	0/0	4.05	0	0.0001135
	FALSE	High	Sequest HT (A2)	Unambiguous	REYQQLWLAAFAALPGSAK		2	24	Q9QR99; Q2VA18	A0A1W7HCT8; A0A1W7HC07; A0A1X9ZMH5; A0A1W7HCQ0; Q82335; A0A1W7HCB0; A0A1W7HCQ3; X5GFI7; Q2VA24; A0A1W7HCI8; A0A1D8I0W7; Q82230; A0A1X9ZMG9; Q9QR99; O56621; A0A1W7HC36; Q9QRA1; A0A1W7HCL7; A0A1D8I0X4; Q2VA18; Q2VA22; Q9QRA0; A0A1W7HC03; A0A1W7HCC4	1	3	0.573	0	1	1	707.381	2120.13	-0.59	-0.00042	CID (Collision Induced Dissociation)	MS2	7.712	42.503	62.1106	34410	07132019_Danny_10K.raw	0/0	4.59	0	0.0001903
	FALSE	High	Sequest HT (A2)	Unambiguous	LNIALDNGLPEGTPKDPILR		1	20	Q9QR99	A0A1W7HCT8; A0A1W7HC07; A0A1X9ZMH5; A0A1W7HCQ0; Q82335; A0A1W7HCB0; X5GFI7; A0A1W7HCI8; A0A1D8I0W7; Q82230; A0A1X9ZMG9; Q9QR99; O56621; A0A1W7HC36; Q9QRA1; A0A1W7HCL7; A0A1D8I0X4; Q9QRA0; A0A1W7HC03; A0A1W7HCC4	1	3	0.7236	0	1	1	716.068	2146.19	0.87	0.00062	CID (Collision Induced Dissociation)	MS2	56.9445	25.87	47.0051	25008	07132019_Danny_10K.raw	0/0	2.75	0	0.002616
	FALSE	High	Sequest HT (A2)	Unambiguous	DLQAIKQEVSQAAPGSPQFmQTIR	M20(Oxidation)	2	34	Q9QR99; Q2VA18	A0A1W7HCT8; A0A1W7HC07; A0A1X9ZMH5; A0A1W7HCQ0; U3RC00; Q82335; A0A1W7HCB0; U3REG1; A0A1W7HCQ3; X5GFI7; U3RJN7; Q2VA24; A0A1W7HCI8; A0A1D8I0W7; Q82230; U3RGT8; A0A1X9ZMG9; Q9QR99; O56621; U3RBW9; A0A1W7HC36; Q9QRA1; U3REF4; U3RC60; Q85594; A0A1W7HCL7; U3REG5; A0A1D8I0X4; Q2VA18; Q2VA22; Q9QRA0; A0A1W7HC03; A0A1W7HCC4; U3RC92	1	3	0.6659	0	1	1	887.122	2659.35	0.8	0.0007	CID (Collision Induced Dissociation)	MS2	0	43.07	47.0869	25060	07132019_Danny_10K.raw	0/0	4.31	0	1.108e-05
	FALSE	High	Sequest HT (A2)	Unambiguous	DLQAIKQEVSQAAPGSPQFmQTIR	M20(Oxidation)	2	34	Q9QR99; Q2VA18	A0A1W7HCT8; A0A1W7HC07; A0A1X9ZMH5; A0A1W7HCQ0; U3RC00; Q82335; A0A1W7HCB0; U3REG1; A0A1W7HCQ3; X5GFI7; U3RJN7; Q2VA24; A0A1W7HCI8; A0A1D8I0W7; Q82230; U3RGT8; A0A1X9ZMG9; Q9QR99; O56621; U3RBW9; A0A1W7HC36; Q9QRA1; U3REF4; U3RC60; Q85594; A0A1W7HCL7; U3REG5; A0A1D8I0X4; Q2VA18; Q2VA22; Q9QRA0; A0A1W7HC03; A0A1W7HCC4; U3RC92	1	2	0.7316	0	1	1	1330.18	2659.35	0.11	0.00015	CID (Collision Induced Dissociation)	MS2	0	279.407	47.1535	25106	07132019_Danny_10K.raw	0/0	5.29	0	5.883e-07
	FALSE	High	Sequest HT (A2)	Unambiguous	DLQAIKQEVSQAAPGSPQFmQTIR	M20(Oxidation)	2	34	Q9QR99; Q2VA18	A0A1W7HCT8; A0A1W7HC07; A0A1X9ZMH5; A0A1W7HCQ0; U3RC00; Q82335; A0A1W7HCB0; U3REG1; A0A1W7HCQ3; X5GFI7; U3RJN7; Q2VA24; A0A1W7HCI8; A0A1D8I0W7; Q82230; U3RGT8; A0A1X9ZMG9; Q9QR99; O56621; U3RBW9; A0A1W7HC36; Q9QRA1; U3REF4; U3RC60; Q85594; A0A1W7HCL7; U3REG5; A0A1D8I0X4; Q2VA18; Q2VA22; Q9QRA0; A0A1W7HC03; A0A1W7HCC4; U3RC92	1	3	0.5767	0	1	1	887.123	2659.35	0.86	0.00077	CID (Collision Induced Dissociation)	MS2	0	0.895	47.3525	25235	07132019_Danny_10K.raw	0/0	3.26	0	0.0001132
	FALSE	High	Sequest HT (A2)	Unambiguous	DLQAIKQEVSQAAPGSPQFmQTIR	M20(Oxidation)	2	34	Q9QR99; Q2VA18	A0A1W7HCT8; A0A1W7HC07; A0A1X9ZMH5; A0A1W7HCQ0; U3RC00; Q82335; A0A1W7HCB0; U3REG1; A0A1W7HCQ3; X5GFI7; U3RJN7; Q2VA24; A0A1W7HCI8; A0A1D8I0W7; Q82230; U3RGT8; A0A1X9ZMG9; Q9QR99; O56621; U3RBW9; A0A1W7HC36; Q9QRA1; U3REF4; U3RC60; Q85594; A0A1W7HCL7; U3REG5; A0A1D8I0X4; Q2VA18; Q2VA22; Q9QRA0; A0A1W7HC03; A0A1W7HCC4; U3RC92	1	2	0.6064	0	1	1	1330.18	2659.35	-0.99	-0.00132	CID (Collision Induced Dissociation)	MS2	0	9.932	47.4014	25279	07132019_Danny_10K.raw	0/0	4.98	0	1.273e-05
	FALSE	High	Sequest HT (A2)	Unambiguous	DLQAIKQEVSQAAPGSPQFmQTIR	M20(Oxidation)	2	34	Q9QR99; Q2VA18	A0A1W7HCT8; A0A1W7HC07; A0A1X9ZMH5; A0A1W7HCQ0; U3RC00; Q82335; A0A1W7HCB0; U3REG1; A0A1W7HCQ3; X5GFI7; U3RJN7; Q2VA24; A0A1W7HCI8; A0A1D8I0W7; Q82230; U3RGT8; A0A1X9ZMG9; Q9QR99; O56621; U3RBW9; A0A1W7HC36; Q9QRA1; U3REF4; U3RC60; Q85594; A0A1W7HCL7; U3REG5; A0A1D8I0X4; Q2VA18; Q2VA22; Q9QRA0; A0A1W7HC03; A0A1W7HCC4; U3RC92	1	3	0.6686	0	1	1	887.121	2659.35	-0.51	-0.00045	CID (Collision Induced Dissociation)	MS2	0	3.297	47.6124	25400	07132019_Danny_10K.raw	0/0	3.53	0	0.001727
	FALSE	High	Sequest HT (A2)	Unambiguous	DLQAIKQEVSQAAPGSPQFmQTIR	M20(Oxidation)	2	34	Q9QR99; Q2VA18	A0A1W7HCT8; A0A1W7HC07; A0A1X9ZMH5; A0A1W7HCQ0; U3RC00; Q82335; A0A1W7HCB0; U3REG1; A0A1W7HCQ3; X5GFI7; U3RJN7; Q2VA24; A0A1W7HCI8; A0A1D8I0W7; Q82230; U3RGT8; A0A1X9ZMG9; Q9QR99; O56621; U3RBW9; A0A1W7HC36; Q9QRA1; U3REF4; U3RC60; Q85594; A0A1W7HCL7; U3REG5; A0A1D8I0X4; Q2VA18; Q2VA22; Q9QRA0; A0A1W7HC03; A0A1W7HCC4; U3RC92	1	2	0.7306	0	1	1	1330.18	2659.35	-0.35	-0.00046	CID (Collision Induced Dissociation)	MS2	0	173.363	47.6886	25440	07132019_Danny_10K.raw	0/0	4.64	0	4.431e-05
	FALSE	High	Sequest HT (A2)	Unambiguous	GLAAHHWLNFLQAAYR		1	31	Q9QR99	A0A1W7HCT8; A0A1W7HC07; Q86918; A0A1X9ZMH5; A0A1W7HCQ0; A0A1W7HCB0; U3REG1; A0A1W7HCQ3; X5GFI7; U3RJN7; A0A1W7HCI8; A0A1D8I0W7; Q82230; A0A1S6KEP5; A0A1X9ZMG9; Q9QR99; O56621; U3RBW9; A0A1S6KF62; A0A1W7HC36; Q9QRA1; U3REF4; U3RC60; Q85594; A0A1W7HCL7; U3REG5; A0A1D8I0X4; A0A1S6KEP2; Q9QRA0; A0A1W7HC03; A0A1W7HCC4	0	3	0.7219	0	1	1	623.329	1867.97	-0.18	-0.00011	CID (Collision Induced Dissociation)	MS2	35.7041	1.373	44.3079	23500	07132019_Danny_10K.raw	0/0	4.53	0	5.272e-05
	FALSE	High	Sequest HT (A2)	Unambiguous	GLAAHHWLNFLQAAYR		1	31	Q9QR99	A0A1W7HCT8; A0A1W7HC07; Q86918; A0A1X9ZMH5; A0A1W7HCQ0; A0A1W7HCB0; U3REG1; A0A1W7HCQ3; X5GFI7; U3RJN7; A0A1W7HCI8; A0A1D8I0W7; Q82230; A0A1S6KEP5; A0A1X9ZMG9; Q9QR99; O56621; U3RBW9; A0A1S6KF62; A0A1W7HC36; Q9QRA1; U3REF4; U3RC60; Q85594; A0A1W7HCL7; U3REG5; A0A1D8I0X4; A0A1S6KEP2; Q9QRA0; A0A1W7HC03; A0A1W7HCC4	0	2	0.7494	0	1	1	934.489	1867.97	-0.57	-0.00053	CID (Collision Induced Dissociation)	MS2	5.821	34.77	44.3626	23544	07132019_Danny_10K.raw	0/0	4.07	0	1.587e-05
	FALSE	High	Sequest HT (A2)	Unambiguous	GLAAHHWLNFLQAAYR		1	31	Q9QR99	A0A1W7HCT8; A0A1W7HC07; Q86918; A0A1X9ZMH5; A0A1W7HCQ0; A0A1W7HCB0; U3REG1; A0A1W7HCQ3; X5GFI7; U3RJN7; A0A1W7HCI8; A0A1D8I0W7; Q82230; A0A1S6KEP5; A0A1X9ZMG9; Q9QR99; O56621; U3RBW9; A0A1S6KF62; A0A1W7HC36; Q9QRA1; U3REF4; U3RC60; Q85594; A0A1W7HCL7; U3REG5; A0A1D8I0X4; A0A1S6KEP2; Q9QRA0; A0A1W7HC03; A0A1W7HCC4	0	3	0.7696	0	1	1	623.328	1867.97	-0.38	-0.00024	CID (Collision Induced Dissociation)	MS2	3.05292	2.234	44.56	23656	07132019_Danny_10K.raw	0/0	5.86	0	5.145e-06
	FALSE	High	Sequest HT (A2)	Unambiguous	GLAAHHWLNFLQAAYR		1	31	Q9QR99	A0A1W7HCT8; A0A1W7HC07; Q86918; A0A1X9ZMH5; A0A1W7HCQ0; A0A1W7HCB0; U3REG1; A0A1W7HCQ3; X5GFI7; U3RJN7; A0A1W7HCI8; A0A1D8I0W7; Q82230; A0A1S6KEP5; A0A1X9ZMG9; Q9QR99; O56621; U3RBW9; A0A1S6KF62; A0A1W7HC36; Q9QRA1; U3REF4; U3RC60; Q85594; A0A1W7HCL7; U3REG5; A0A1D8I0X4; A0A1S6KEP2; Q9QRA0; A0A1W7HC03; A0A1W7HCC4	0	2	0.6963	0	1	1	934.49	1867.97	0.93	0.00087	CID (Collision Induced Dissociation)	MS2	22.2604	83.056	44.6894	23731	07132019_Danny_10K.raw	0/0	4.38	0	2.807e-05
	FALSE	High	Sequest HT (A2)	Unambiguous	LNIALDNGLPEGTPKDPILR		1	20	Q9QR99	A0A1W7HCT8; A0A1W7HC07; A0A1X9ZMH5; A0A1W7HCQ0; Q82335; A0A1W7HCB0; X5GFI7; A0A1W7HCI8; A0A1D8I0W7; Q82230; A0A1X9ZMG9; Q9QR99; O56621; A0A1W7HC36; Q9QRA1; A0A1W7HCL7; A0A1D8I0X4; Q9QRA0; A0A1W7HC03; A0A1W7HCC4	1	3	0.8083	0	1	1	716.069	2146.19	2.75	0.00197	CID (Collision Induced Dissociation)	MS2	0.555011	7.546	45.6999	24162	07132019_Danny_10K.raw	0/0	2.66	0	0.01457
	FALSE	High	Sequest HT (A2)	Unambiguous	LNIALDNGLPEGTPKDPILR		1	20	Q9QR99	A0A1W7HCT8; A0A1W7HC07; A0A1X9ZMH5; A0A1W7HCQ0; Q82335; A0A1W7HCB0; X5GFI7; A0A1W7HCI8; A0A1D8I0W7; Q82230; A0A1X9ZMG9; Q9QR99; O56621; A0A1W7HC36; Q9QRA1; A0A1W7HCL7; A0A1D8I0X4; Q9QRA0; A0A1W7HC03; A0A1W7HCC4	1	2	0.7246	0	1	1	1073.6	2146.19	-0.26	-0.00028	CID (Collision Induced Dissociation)	MS2	0	44.525	45.7024	24165	07132019_Danny_10K.raw	0/0	5.12	0	2.343e-06
	FALSE	High	Sequest HT (A2)	Unambiguous	LNIALDNGLPEGTPKDPILR		1	20	Q9QR99	A0A1W7HCT8; A0A1W7HC07; A0A1X9ZMH5; A0A1W7HCQ0; Q82335; A0A1W7HCB0; X5GFI7; A0A1W7HCI8; A0A1D8I0W7; Q82230; A0A1X9ZMG9; Q9QR99; O56621; A0A1W7HC36; Q9QRA1; A0A1W7HCL7; A0A1D8I0X4; Q9QRA0; A0A1W7HC03; A0A1W7HCC4	1	2	0.7013	0	1	1	1073.6	2146.18	-1.51	-0.00162	CID (Collision Induced Dissociation)	MS2	0	106.156	45.9987	24348	07132019_Danny_10K.raw	0/0	3.75	0	0.006341
	FALSE	High	Sequest HT (A2)	Unambiguous	LNIALDNGLPEGTPKDPILR		1	20	Q9QR99	A0A1W7HCT8; A0A1W7HC07; A0A1X9ZMH5; A0A1W7HCQ0; Q82335; A0A1W7HCB0; X5GFI7; A0A1W7HCI8; A0A1D8I0W7; Q82230; A0A1X9ZMG9; Q9QR99; O56621; A0A1W7HC36; Q9QRA1; A0A1W7HCL7; A0A1D8I0X4; Q9QRA0; A0A1W7HC03; A0A1W7HCC4	1	3	0.686	0	1	1	716.067	2146.19	-0.24	-0.00017	CID (Collision Induced Dissociation)	MS2	100	18.615	46.112	24447	07132019_Danny_10K.raw	0/0	3.28	0	0.01691
	FALSE	High	Sequest HT (A2)	Unambiguous	GLAAHHWLNFLQAAYR		1	31	Q9QR99	A0A1W7HCT8; A0A1W7HC07; Q86918; A0A1X9ZMH5; A0A1W7HCQ0; A0A1W7HCB0; U3REG1; A0A1W7HCQ3; X5GFI7; U3RJN7; A0A1W7HCI8; A0A1D8I0W7; Q82230; A0A1S6KEP5; A0A1X9ZMG9; Q9QR99; O56621; U3RBW9; A0A1S6KF62; A0A1W7HC36; Q9QRA1; U3REF4; U3RC60; Q85594; A0A1W7HCL7; U3REG5; A0A1D8I0X4; A0A1S6KEP2; Q9QRA0; A0A1W7HC03; A0A1W7HCC4	0	3	0.7641	0	1	1	623.328	1867.97	-0.77	-0.00048	CID (Collision Induced Dissociation)	MS2	4.94708	7.482	44.8173	23815	07132019_Danny_10K.raw	0/0	5.13	0	3.213e-06
	FALSE	High	Sequest HT (A2)	Unambiguous	GLAAHHWLNFLQAAYR		1	31	Q9QR99	A0A1W7HCT8; A0A1W7HC07; Q86918; A0A1X9ZMH5; A0A1W7HCQ0; A0A1W7HCB0; U3REG1; A0A1W7HCQ3; X5GFI7; U3RJN7; A0A1W7HCI8; A0A1D8I0W7; Q82230; A0A1S6KEP5; A0A1X9ZMG9; Q9QR99; O56621; U3RBW9; A0A1S6KF62; A0A1W7HC36; Q9QRA1; U3REF4; U3RC60; Q85594; A0A1W7HCL7; U3REG5; A0A1D8I0X4; A0A1S6KEP2; Q9QRA0; A0A1W7HC03; A0A1W7HCC4	0	2	0.0722	0	1	1	934.49	1867.97	1.07	0.00099	CID (Collision Induced Dissociation)	MS2	53.8871	239.903	44.9893	23927	07132019_Danny_10K.raw	0/0	2.63	0	0.0004493
	FALSE	High	Sequest HT (A2)	Unambiguous	EYQQLWLAAFAALPGSAK		2	24	Q9QR99; Q2VA18	A0A1W7HCT8; A0A1W7HC07; A0A1X9ZMH5; A0A1W7HCQ0; Q82335; A0A1W7HCB0; A0A1W7HCQ3; X5GFI7; Q2VA24; A0A1W7HCI8; A0A1D8I0W7; Q82230; A0A1X9ZMG9; Q9QR99; O56621; A0A1W7HC36; Q9QRA1; A0A1W7HCL7; A0A1D8I0X4; Q2VA18; Q2VA22; Q9QRA0; A0A1W7HC03; A0A1W7HCC4	0	2	0.478	0	1	1	982.517	1964.03	-0.8	-0.00079	CID (Collision Induced Dissociation)	MS2	0	42.56	77.2101	43236	07132019_Danny_10K.raw	0/0	2.95	0	0.004262
	FALSE	High	Sequest HT (A2)	Unambiguous	DPSWASILQGLEEPYHAFVER		2	23	Q9QR99; Q2VA18	A0A1W7HCT8; A0A1W7HC07; A0A1X9ZMH5; A0A1W7HCQ0; Q82335; A0A1W7HCB0; A0A1W7HCQ3; X5GFI7; Q2VA24; A0A1W7HCI8; A0A1D8I0W7; Q82230; A0A1X9ZMG9; Q9QR99; O56621; A0A1W7HC36; Q9QRA1; A0A1W7HCL7; Q2VA18; Q2VA22; Q9QRA0; A0A1W7HC03; A0A1W7HCC4	0	3	0.4749	0	1	1	815.402	2444.19	1.64	0.00134	CID (Collision Induced Dissociation)	MS2	38.4144	43.76	81.2628	45272	07132019_Danny_10K.raw	0/0	2.59	0	0.0008234
	FALSE	High	Sequest HT (A2)	Unambiguous	DPSWASILQGLEEPYHAFVER		2	23	Q9QR99; Q2VA18	A0A1W7HCT8; A0A1W7HC07; A0A1X9ZMH5; A0A1W7HCQ0; Q82335; A0A1W7HCB0; A0A1W7HCQ3; X5GFI7; Q2VA24; A0A1W7HCI8; A0A1D8I0W7; Q82230; A0A1X9ZMG9; Q9QR99; O56621; A0A1W7HC36; Q9QRA1; A0A1W7HCL7; Q2VA18; Q2VA22; Q9QRA0; A0A1W7HC03; A0A1W7HCC4	0	3	0.7307	0	1	1	815.402	2444.19	1.04	0.00085	CID (Collision Induced Dissociation)	MS2	2.55765	3.563	80.6732	44997	07132019_Danny_10K.raw	0/0	4.79	0	7.544e-07
	FALSE	High	Sequest HT (A2)	Unambiguous	DPSWASILQGLEEPYHAFVER		2	23	Q9QR99; Q2VA18	A0A1W7HCT8; A0A1W7HC07; A0A1X9ZMH5; A0A1W7HCQ0; Q82335; A0A1W7HCB0; A0A1W7HCQ3; X5GFI7; Q2VA24; A0A1W7HCI8; A0A1D8I0W7; Q82230; A0A1X9ZMG9; Q9QR99; O56621; A0A1W7HC36; Q9QRA1; A0A1W7HCL7; Q2VA18; Q2VA22; Q9QRA0; A0A1W7HC03; A0A1W7HCC4	0	2	0.7407	0	1	1	1222.6	2444.19	0.77	0.00094	CID (Collision Induced Dissociation)	MS2	0	88.396	80.818	45063	07132019_Danny_10K.raw	0/0	4.05	0	1.715e-05
	FALSE	High	Sequest HT (A2)	Unambiguous	DPSWASILQGLEEPYHAFVER		2	23	Q9QR99; Q2VA18	A0A1W7HCT8; A0A1W7HC07; A0A1X9ZMH5; A0A1W7HCQ0; Q82335; A0A1W7HCB0; A0A1W7HCQ3; X5GFI7; Q2VA24; A0A1W7HCI8; A0A1D8I0W7; Q82230; A0A1X9ZMG9; Q9QR99; O56621; A0A1W7HC36; Q9QRA1; A0A1W7HCL7; Q2VA18; Q2VA22; Q9QRA0; A0A1W7HC03; A0A1W7HCC4	0	3	0.7054	0	1	1	815.401	2444.19	-0.16	-0.00013	CID (Collision Induced Dissociation)	MS2	19.6356	16.632	80.9539	45143	07132019_Danny_10K.raw	0/0	3.36	0	4.789e-05
	FALSE	High	Sequest HT (A2)	Unambiguous	DPSWASILQGLEEPYHAFVER		2	23	Q9QR99; Q2VA18	A0A1W7HCT8; A0A1W7HC07; A0A1X9ZMH5; A0A1W7HCQ0; Q82335; A0A1W7HCB0; A0A1W7HCQ3; X5GFI7; Q2VA24; A0A1W7HCI8; A0A1D8I0W7; Q82230; A0A1X9ZMG9; Q9QR99; O56621; A0A1W7HC36; Q9QRA1; A0A1W7HCL7; Q2VA18; Q2VA22; Q9QRA0; A0A1W7HC03; A0A1W7HCC4	0	2	0.6959	0	1	1	1222.6	2444.19	2.77	0.00339	CID (Collision Induced Dissociation)	MS2	0	108.245	81.1323	45221	07132019_Danny_10K.raw	0/0	3.42	0	0.004074
	FALSE	High	Sequest HT (A2)	Unambiguous	DPSWASILQGLEEPYHAFVER		2	23	Q9QR99; Q2VA18	A0A1W7HCT8; A0A1W7HC07; A0A1X9ZMH5; A0A1W7HCQ0; Q82335; A0A1W7HCB0; A0A1W7HCQ3; X5GFI7; Q2VA24; A0A1W7HCI8; A0A1D8I0W7; Q82230; A0A1X9ZMG9; Q9QR99; O56621; A0A1W7HC36; Q9QRA1; A0A1W7HCL7; Q2VA18; Q2VA22; Q9QRA0; A0A1W7HC03; A0A1W7HCC4	0	2	0.7404	0	1	1	1222.6	2444.19	-0.53	-0.00064	CID (Collision Induced Dissociation)	MS2	0	53.907	80.5502	44934	07132019_Danny_10K.raw	0/0	6.01	0	2.71e-06
	FALSE	High	Sequest HT (A2)	Unambiguous	DPSWASILQGLEEPYHAFVER		2	23	Q9QR99; Q2VA18	A0A1W7HCT8; A0A1W7HC07; A0A1X9ZMH5; A0A1W7HCQ0; Q82335; A0A1W7HCB0; A0A1W7HCQ3; X5GFI7; Q2VA24; A0A1W7HCI8; A0A1D8I0W7; Q82230; A0A1X9ZMG9; Q9QR99; O56621; A0A1W7HC36; Q9QRA1; A0A1W7HCL7; Q2VA18; Q2VA22; Q9QRA0; A0A1W7HC03; A0A1W7HCC4	0	3	0.7116	0	1	1	815.402	2444.19	0.97	0.00079	CID (Collision Induced Dissociation)	MS2	19.4112	16.697	79.8367	44605	07132019_Danny_10K.raw	0/0	3.78	0	8.222e-05
	FALSE	High	Sequest HT (A2)	Unambiguous	DPSWASILQGLEEPYHAFVER		2	23	Q9QR99; Q2VA18	A0A1W7HCT8; A0A1W7HC07; A0A1X9ZMH5; A0A1W7HCQ0; Q82335; A0A1W7HCB0; A0A1W7HCQ3; X5GFI7; Q2VA24; A0A1W7HCI8; A0A1D8I0W7; Q82230; A0A1X9ZMG9; Q9QR99; O56621; A0A1W7HC36; Q9QRA1; A0A1W7HCL7; Q2VA18; Q2VA22; Q9QRA0; A0A1W7HC03; A0A1W7HCC4	0	2	0.7956	0	1	1	1222.59	2444.18	-2.22	-0.00272	CID (Collision Induced Dissociation)	MS2	10.2263	45.255	80.0169	44682	07132019_Danny_10K.raw	0/0	5.04	0	2.579e-06
	FALSE	High	Sequest HT (A2)	Unambiguous	DPSWASILQGLEEPYHAFVER		2	23	Q9QR99; Q2VA18	A0A1W7HCT8; A0A1W7HC07; A0A1X9ZMH5; A0A1W7HCQ0; Q82335; A0A1W7HCB0; A0A1W7HCQ3; X5GFI7; Q2VA24; A0A1W7HCI8; A0A1D8I0W7; Q82230; A0A1X9ZMG9; Q9QR99; O56621; A0A1W7HC36; Q9QRA1; A0A1W7HCL7; Q2VA18; Q2VA22; Q9QRA0; A0A1W7HC03; A0A1W7HCC4	0	3	0.709	0	1	1	815.401	2444.19	-0.23	-0.00019	CID (Collision Induced Dissociation)	MS2	0	1.063	80.1163	44727	07132019_Danny_10K.raw	0/0	2.99	0	8.109e-05
	FALSE	High	Sequest HT (A2)	Unambiguous	DPSWASILQGLEEPYHAFVER		2	23	Q9QR99; Q2VA18	A0A1W7HCT8; A0A1W7HC07; A0A1X9ZMH5; A0A1W7HCQ0; Q82335; A0A1W7HCB0; A0A1W7HCQ3; X5GFI7; Q2VA24; A0A1W7HCI8; A0A1D8I0W7; Q82230; A0A1X9ZMG9; Q9QR99; O56621; A0A1W7HC36; Q9QRA1; A0A1W7HCL7; Q2VA18; Q2VA22; Q9QRA0; A0A1W7HC03; A0A1W7HCC4	0	2	0.7745	0	1	1	1222.6	2444.19	-1.22	-0.0015	CID (Collision Induced Dissociation)	MS2	6.21951	44.465	80.2973	44817	07132019_Danny_10K.raw	0/0	5.81	0	1.918e-06
	FALSE	High	Sequest HT (A2)	Unambiguous	DPSWASILQGLEEPYHAFVER		2	23	Q9QR99; Q2VA18	A0A1W7HCT8; A0A1W7HC07; A0A1X9ZMH5; A0A1W7HCQ0; Q82335; A0A1W7HCB0; A0A1W7HCQ3; X5GFI7; Q2VA24; A0A1W7HCI8; A0A1D8I0W7; Q82230; A0A1X9ZMG9; Q9QR99; O56621; A0A1W7HC36; Q9QRA1; A0A1W7HCL7; Q2VA18; Q2VA22; Q9QRA0; A0A1W7HC03; A0A1W7HCC4	0	3	0.7896	0	1	1	815.401	2444.19	-0.23	-0.00019	CID (Collision Induced Dissociation)	MS2	0.514722	0.401	80.3941	44858	07132019_Danny_10K.raw	0/0	4.04	0	3.502e-06
	FALSE	High	Sequest HT (A2)	Unambiguous	IALETPVWIcPINYSLLASLLPK	C10(Carbamidomethyl)	3	25	A0A1S6KER4; Q9QR99; Q2VA18	A0A1W7HCT8; Q9WNX1; A0A1W7HC07; A0A1X9ZMH5; A0A1W7HCQ0; A0A1W7HCB0; A0A1W7HCQ3; X5GFI7; Q2VA24; A0A1W7HCI8; A0A1D8I0W7; Q82230; A0A1S6KER4; A0A1X9ZMG9; Q9QR99; O56621; Q9QRA1; Q85594; A0A1W7HCL7; A0A1D8I0X4; Q2VA18; Q2VA22; Q9QRA0; A0A1W7HC03; A0A1W7HCC4	0	2	0.7773	0	1	1	1306.23	2611.46	-0.26	-0.00035	CID (Collision Induced Dissociation)	MS2	0	4.155	94.4008	50515	07132019_Danny_10K.raw	0/0	4.31	0	2.17e-05
	FALSE	High	Sequest HT (A2)	Unambiguous	IALETPVWIcPINYSLLASLLPK	C10(Carbamidomethyl)	3	25	A0A1S6KER4; Q9QR99; Q2VA18	A0A1W7HCT8; Q9WNX1; A0A1W7HC07; A0A1X9ZMH5; A0A1W7HCQ0; A0A1W7HCB0; A0A1W7HCQ3; X5GFI7; Q2VA24; A0A1W7HCI8; A0A1D8I0W7; Q82230; A0A1S6KER4; A0A1X9ZMG9; Q9QR99; O56621; Q9QRA1; Q85594; A0A1W7HCL7; A0A1D8I0X4; Q2VA18; Q2VA22; Q9QRA0; A0A1W7HC03; A0A1W7HCC4	0	3	0.8743	0	1	1	871.158	2611.46	0.69	0.0006	CID (Collision Induced Dissociation)	MS2	0	3.97	94.4018	50516	07132019_Danny_10K.raw	0/0	5.49	0	2.339e-07
	FALSE	High	Sequest HT (A2)	Unambiguous	IALETPVWIcPINYSLLASLLPK	C10(Carbamidomethyl)	3	25	A0A1S6KER4; Q9QR99; Q2VA18	A0A1W7HCT8; Q9WNX1; A0A1W7HC07; A0A1X9ZMH5; A0A1W7HCQ0; A0A1W7HCB0; A0A1W7HCQ3; X5GFI7; Q2VA24; A0A1W7HCI8; A0A1D8I0W7; Q82230; A0A1S6KER4; A0A1X9ZMG9; Q9QR99; O56621; Q9QRA1; Q85594; A0A1W7HCL7; A0A1D8I0X4; Q2VA18; Q2VA22; Q9QRA0; A0A1W7HC03; A0A1W7HCC4	0	3	0.8456	0	1	1	871.157	2611.46	-0.22	-0.00019	CID (Collision Induced Dissociation)	MS2	0.938722	10.355	94.6659	50603	07132019_Danny_10K.raw	0/0	6.41	0	1.767e-06
	FALSE	High	Sequest HT (A2)	Unambiguous	IALETPVWIcPINYSLLASLLPK	C10(Carbamidomethyl)	3	25	A0A1S6KER4; Q9QR99; Q2VA18	A0A1W7HCT8; Q9WNX1; A0A1W7HC07; A0A1X9ZMH5; A0A1W7HCQ0; A0A1W7HCB0; A0A1W7HCQ3; X5GFI7; Q2VA24; A0A1W7HCI8; A0A1D8I0W7; Q82230; A0A1S6KER4; A0A1X9ZMG9; Q9QR99; O56621; Q9QRA1; Q85594; A0A1W7HCL7; A0A1D8I0X4; Q2VA18; Q2VA22; Q9QRA0; A0A1W7HC03; A0A1W7HCC4	0	2	0.7591	0	1	1	1306.23	2611.45	-0.92	-0.0012	CID (Collision Induced Dissociation)	MS2	0	16.883	94.6668	50604	07132019_Danny_10K.raw	0/0	4.65	0	2.706e-05
	FALSE	High	Sequest HT (A2)	Unambiguous	IALETPVWIcPINYSLLASLLPK	C10(Carbamidomethyl)	3	25	A0A1S6KER4; Q9QR99; Q2VA18	A0A1W7HCT8; Q9WNX1; A0A1W7HC07; A0A1X9ZMH5; A0A1W7HCQ0; A0A1W7HCB0; A0A1W7HCQ3; X5GFI7; Q2VA24; A0A1W7HCI8; A0A1D8I0W7; Q82230; A0A1S6KER4; A0A1X9ZMG9; Q9QR99; O56621; Q9QRA1; Q85594; A0A1W7HCL7; A0A1D8I0X4; Q2VA18; Q2VA22; Q9QRA0; A0A1W7HC03; A0A1W7HCC4	0	3	0.8317	0	1	1	871.157	2611.46	0.41	0.00036	CID (Collision Induced Dissociation)	MS2	0	42.98	94.9248	50714	07132019_Danny_10K.raw	0/0	4.99	0	1.123e-07
	FALSE	High	Sequest HT (A2)	Unambiguous	IALETPVWIcPINYSLLASLLPK	C10(Carbamidomethyl)	3	25	A0A1S6KER4; Q9QR99; Q2VA18	A0A1W7HCT8; Q9WNX1; A0A1W7HC07; A0A1X9ZMH5; A0A1W7HCQ0; A0A1W7HCB0; A0A1W7HCQ3; X5GFI7; Q2VA24; A0A1W7HCI8; A0A1D8I0W7; Q82230; A0A1S6KER4; A0A1X9ZMG9; Q9QR99; O56621; Q9QRA1; Q85594; A0A1W7HCL7; A0A1D8I0X4; Q2VA18; Q2VA22; Q9QRA0; A0A1W7HC03; A0A1W7HCC4	0	3	0.7038	0	1	1	871.158	2611.46	0.55	0.00048	CID (Collision Induced Dissociation)	MS2	57.278	42.98	95.1871	50799	07132019_Danny_10K.raw	0/0	3.68	0	0.001353
	FALSE	High	Sequest HT (A2)	Unambiguous	IALETPVWIcPINYSLLASLLPK	C10(Carbamidomethyl)	3	25	A0A1S6KER4; Q9QR99; Q2VA18	A0A1W7HCT8; Q9WNX1; A0A1W7HC07; A0A1X9ZMH5; A0A1W7HCQ0; A0A1W7HCB0; A0A1W7HCQ3; X5GFI7; Q2VA24; A0A1W7HCI8; A0A1D8I0W7; Q82230; A0A1S6KER4; A0A1X9ZMG9; Q9QR99; O56621; Q9QRA1; Q85594; A0A1W7HCL7; A0A1D8I0X4; Q2VA18; Q2VA22; Q9QRA0; A0A1W7HC03; A0A1W7HCC4	0	2	0.8301	0	1	1	1306.23	2611.46	0.67	0.00087	CID (Collision Induced Dissociation)	MS2	3.08852	80.464	94.924	50713	07132019_Danny_10K.raw	0/0	3.65	0	0.0001167
	FALSE	High	Sequest HT (A2)	Unambiguous	DLQDLLQYLcSSLVASLHHQQLDSLISEAETR	C10(Carbamidomethyl)	2	33	Q9QR99; Q2VA18	A0A1W7HCT8; A0A1W7HC07; A0A1X9ZMH5; A0A1W7HCQ0; U3RC00; Q82335; A0A1W7HCB0; U3REG1; A0A1W7HCQ3; X5GFI7; U3RJN7; Q2VA24; A0A1W7HCI8; A0A1D8I0W7; Q82230; U3RGT8; A0A1X9ZMG9; Q9QR99; O56621; U3RBW9; A0A1W7HC36; Q9QRA1; U3REF4; U3RC60; A0A1W7HCL7; U3REG5; A0A1D8I0X4; Q2VA18; Q2VA22; Q9QRA0; A0A1W7HC03; A0A1W7HCC4; U3RC92	0	3	0.6354	0	1	1	1228.29	3682.85	1.95	0.0024	CID (Collision Induced Dissociation)	MS2	0	87.965	96.6327	51245	07132019_Danny_10K.raw	0/0	5.43	0	0.0003186
	FALSE	High	Sequest HT (A2)	Unambiguous	DLQDLLQYLcSSLVASLHHQQLDSLISEAETR	C10(Carbamidomethyl)	2	33	Q9QR99; Q2VA18	A0A1W7HCT8; A0A1W7HC07; A0A1X9ZMH5; A0A1W7HCQ0; U3RC00; Q82335; A0A1W7HCB0; U3REG1; A0A1W7HCQ3; X5GFI7; U3RJN7; Q2VA24; A0A1W7HCI8; A0A1D8I0W7; Q82230; U3RGT8; A0A1X9ZMG9; Q9QR99; O56621; U3RBW9; A0A1W7HC36; Q9QRA1; U3REF4; U3RC60; A0A1W7HCL7; U3REG5; A0A1D8I0X4; Q2VA18; Q2VA22; Q9QRA0; A0A1W7HC03; A0A1W7HCC4; U3RC92	0	3	0.7686	0	1	1	1228.28	3682.84	-0.23	-0.00029	CID (Collision Induced Dissociation)	MS2	0	23.97	96.9116	51331	07132019_Danny_10K.raw	0/0	6.44	0	9.604e-08
	FALSE	High	Sequest HT (A2)	Unambiguous	DLQDLLQYLcSSLVASLHHQQLDSLISEAETR	C10(Carbamidomethyl)	2	33	Q9QR99; Q2VA18	A0A1W7HCT8; A0A1W7HC07; A0A1X9ZMH5; A0A1W7HCQ0; U3RC00; Q82335; A0A1W7HCB0; U3REG1; A0A1W7HCQ3; X5GFI7; U3RJN7; Q2VA24; A0A1W7HCI8; A0A1D8I0W7; Q82230; U3RGT8; A0A1X9ZMG9; Q9QR99; O56621; U3RBW9; A0A1W7HC36; Q9QRA1; U3REF4; U3RC60; A0A1W7HCL7; U3REG5; A0A1D8I0X4; Q2VA18; Q2VA22; Q9QRA0; A0A1W7HC03; A0A1W7HCC4; U3RC92	0	3	0.6807	0	1	1	1228.28	3682.84	-0.73	-0.0009	CID (Collision Induced Dissociation)	MS2	4.28091	39.58	97.2167	51409	07132019_Danny_10K.raw	0/0	4.04	0	0.01058
	FALSE	High	Sequest HT (A2)	Unambiguous	DLQDLLQYLcSSLVASLHHQQLDSLISEAETR	C10(Carbamidomethyl)	2	33	Q9QR99; Q2VA18	A0A1W7HCT8; A0A1W7HC07; A0A1X9ZMH5; A0A1W7HCQ0; U3RC00; Q82335; A0A1W7HCB0; U3REG1; A0A1W7HCQ3; X5GFI7; U3RJN7; Q2VA24; A0A1W7HCI8; A0A1D8I0W7; Q82230; U3RGT8; A0A1X9ZMG9; Q9QR99; O56621; U3RBW9; A0A1W7HC36; Q9QRA1; U3REF4; U3RC60; A0A1W7HCL7; U3REG5; A0A1D8I0X4; Q2VA18; Q2VA22; Q9QRA0; A0A1W7HC03; A0A1W7HCC4; U3RC92	0	3	0.3629	0	1	1	1228.29	3682.84	1.66	0.00203	CID (Collision Induced Dissociation)	MS2	46.4665	711.211	97.5873	51525	07132019_Danny_10K.raw	0/0	3.5	0	0.007791
	FALSE	High	Sequest HT (A2)	Unambiguous	IALETPVWIcPINYSLLASLLPK	C10(Carbamidomethyl)	3	25	A0A1S6KER4; Q9QR99; Q2VA18	A0A1W7HCT8; Q9WNX1; A0A1W7HC07; A0A1X9ZMH5; A0A1W7HCQ0; A0A1W7HCB0; A0A1W7HCQ3; X5GFI7; Q2VA24; A0A1W7HCI8; A0A1D8I0W7; Q82230; A0A1S6KER4; A0A1X9ZMG9; Q9QR99; O56621; Q9QRA1; Q85594; A0A1W7HCL7; A0A1D8I0X4; Q2VA18; Q2VA22; Q9QRA0; A0A1W7HC03; A0A1W7HCC4	0	3	0.7918	0	1	1	871.157	2611.46	-0.5	-0.00044	CID (Collision Induced Dissociation)	MS2	0	13.81	94.1168	50424	07132019_Danny_10K.raw	0/0	5.62	0	1.711e-08
	FALSE	High	Sequest HT (A2)	Unambiguous	IALETPVWIcPINYSLLASLLPK	C10(Carbamidomethyl)	3	25	A0A1S6KER4; Q9QR99; Q2VA18	A0A1W7HCT8; Q9WNX1; A0A1W7HC07; A0A1X9ZMH5; A0A1W7HCQ0; A0A1W7HCB0; A0A1W7HCQ3; X5GFI7; Q2VA24; A0A1W7HCI8; A0A1D8I0W7; Q82230; A0A1S6KER4; A0A1X9ZMG9; Q9QR99; O56621; Q9QRA1; Q85594; A0A1W7HCL7; A0A1D8I0X4; Q2VA18; Q2VA22; Q9QRA0; A0A1W7HC03; A0A1W7HCC4	0	2	0.7769	0	1	1	1306.23	2611.45	-1.01	-0.00132	CID (Collision Induced Dissociation)	MS2	0	21.68	94.1155	50423	07132019_Danny_10K.raw	0/0	3.99	0	6.273e-05
	FALSE	High	Sequest HT (A2)	Unambiguous	IALETPVWIcPINYSLLASLLPK	C10(Carbamidomethyl)	3	25	A0A1S6KER4; Q9QR99; Q2VA18	A0A1W7HCT8; Q9WNX1; A0A1W7HC07; A0A1X9ZMH5; A0A1W7HCQ0; A0A1W7HCB0; A0A1W7HCQ3; X5GFI7; Q2VA24; A0A1W7HCI8; A0A1D8I0W7; Q82230; A0A1S6KER4; A0A1X9ZMG9; Q9QR99; O56621; Q9QRA1; Q85594; A0A1W7HCL7; A0A1D8I0X4; Q2VA18; Q2VA22; Q9QRA0; A0A1W7HC03; A0A1W7HCC4	0	2	0.75	0	1	1	1306.23	2611.46	0.67	0.00087	CID (Collision Induced Dissociation)	MS2	0	63.127	93.8642	50326	07132019_Danny_10K.raw	0/0	2.88	0	0.02072
	FALSE	High	Sequest HT (A2)	Unambiguous	IALETPVWIcPINYSLLASLLPK	C10(Carbamidomethyl)	3	25	A0A1S6KER4; Q9QR99; Q2VA18	A0A1W7HCT8; Q9WNX1; A0A1W7HC07; A0A1X9ZMH5; A0A1W7HCQ0; A0A1W7HCB0; A0A1W7HCQ3; X5GFI7; Q2VA24; A0A1W7HCI8; A0A1D8I0W7; Q82230; A0A1S6KER4; A0A1X9ZMG9; Q9QR99; O56621; Q9QRA1; Q85594; A0A1W7HCL7; A0A1D8I0X4; Q2VA18; Q2VA22; Q9QRA0; A0A1W7HC03; A0A1W7HCC4	0	3	0.7608	0	1	1	871.157	2611.46	-0.29	-0.00026	CID (Collision Induced Dissociation)	MS2	0	42.98	93.8651	50327	07132019_Danny_10K.raw	0/0	4.18	0	3.409e-05
	FALSE	High	Sequest HT (A2)	Unambiguous	EYQQLWLAAFAALPGSAK		2	24	Q9QR99; Q2VA18	A0A1W7HCT8; A0A1W7HC07; A0A1X9ZMH5; A0A1W7HCQ0; Q82335; A0A1W7HCB0; A0A1W7HCQ3; X5GFI7; Q2VA24; A0A1W7HCI8; A0A1D8I0W7; Q82230; A0A1X9ZMG9; Q9QR99; O56621; A0A1W7HC36; Q9QRA1; A0A1W7HCL7; A0A1D8I0X4; Q2VA18; Q2VA22; Q9QRA0; A0A1W7HC03; A0A1W7HCC4	0	2	0.7312	0	1	1	982.517	1964.03	-0.49	-0.00048	CID (Collision Induced Dissociation)	MS2	0	5.287	74.8325	41982	07132019_Danny_10K.raw	0/0	5.32	0	1.717e-06
	FALSE	High	Sequest HT (A2)	Unambiguous	EYQQLWLAAFAALPGSAK		2	24	Q9QR99; Q2VA18	A0A1W7HCT8; A0A1W7HC07; A0A1X9ZMH5; A0A1W7HCQ0; Q82335; A0A1W7HCB0; A0A1W7HCQ3; X5GFI7; Q2VA24; A0A1W7HCI8; A0A1D8I0W7; Q82230; A0A1X9ZMG9; Q9QR99; O56621; A0A1W7HC36; Q9QRA1; A0A1W7HCL7; A0A1D8I0X4; Q2VA18; Q2VA22; Q9QRA0; A0A1W7HC03; A0A1W7HCC4	0	3	0.6837	0	1	1	655.347	1964.03	-0.34	-0.00022	CID (Collision Induced Dissociation)	MS2	0	16.339	74.8343	41984	07132019_Danny_10K.raw	0/0	5.09	0	2.664e-05
	FALSE	High	Sequest HT (A2)	Unambiguous	EYQQLWLAAFAALPGSAK		2	24	Q9QR99; Q2VA18	A0A1W7HCT8; A0A1W7HC07; A0A1X9ZMH5; A0A1W7HCQ0; Q82335; A0A1W7HCB0; A0A1W7HCQ3; X5GFI7; Q2VA24; A0A1W7HCI8; A0A1D8I0W7; Q82230; A0A1X9ZMG9; Q9QR99; O56621; A0A1W7HC36; Q9QRA1; A0A1W7HCL7; A0A1D8I0X4; Q2VA18; Q2VA22; Q9QRA0; A0A1W7HC03; A0A1W7HCC4	0	3	0.6793	0	1	1	655.347	1964.03	-0.72	-0.00047	CID (Collision Induced Dissociation)	MS2	0	3.508	74.5415	41787	07132019_Danny_10K.raw	0/0	5.52	0	7.872e-06
	FALSE	High	Sequest HT (A2)	Unambiguous	EYQQLWLAAFAALPGSAK		2	24	Q9QR99; Q2VA18	A0A1W7HCT8; A0A1W7HC07; A0A1X9ZMH5; A0A1W7HCQ0; Q82335; A0A1W7HCB0; A0A1W7HCQ3; X5GFI7; Q2VA24; A0A1W7HCI8; A0A1D8I0W7; Q82230; A0A1X9ZMG9; Q9QR99; O56621; A0A1W7HC36; Q9QRA1; A0A1W7HCL7; A0A1D8I0X4; Q2VA18; Q2VA22; Q9QRA0; A0A1W7HC03; A0A1W7HCC4	0	2	0.7697	0	1	1	982.518	1964.03	0.07	7e-05	CID (Collision Induced Dissociation)	MS2	9.75104	12.086	74.2798	41629	07132019_Danny_10K.raw	0/0	6.08	0	2.142e-06
	FALSE	High	Sequest HT (A2)	Unambiguous	EYQQLWLAAFAALPGSAK		2	24	Q9QR99; Q2VA18	A0A1W7HCT8; A0A1W7HC07; A0A1X9ZMH5; A0A1W7HCQ0; Q82335; A0A1W7HCB0; A0A1W7HCQ3; X5GFI7; Q2VA24; A0A1W7HCI8; A0A1D8I0W7; Q82230; A0A1X9ZMG9; Q9QR99; O56621; A0A1W7HC36; Q9QRA1; A0A1W7HCL7; A0A1D8I0X4; Q2VA18; Q2VA22; Q9QRA0; A0A1W7HC03; A0A1W7HCC4	0	3	0.7193	0	1	1	655.346	1964.02	-2.02	-0.00132	CID (Collision Induced Dissociation)	MS2	0	43.97	74.2809	41630	07132019_Danny_10K.raw	0/0	5.45	0	2.901e-08
	FALSE	High	Sequest HT (A2)	Unambiguous	EYQQLWLAAFAALPGSAK		2	24	Q9QR99; Q2VA18	A0A1W7HCT8; A0A1W7HC07; A0A1X9ZMH5; A0A1W7HCQ0; Q82335; A0A1W7HCB0; A0A1W7HCQ3; X5GFI7; Q2VA24; A0A1W7HCI8; A0A1D8I0W7; Q82230; A0A1X9ZMG9; Q9QR99; O56621; A0A1W7HC36; Q9QRA1; A0A1W7HCL7; A0A1D8I0X4; Q2VA18; Q2VA22; Q9QRA0; A0A1W7HC03; A0A1W7HCC4	0	2	0.7243	0	1	1	982.517	1964.03	-0.24	-0.00024	CID (Collision Induced Dissociation)	MS2	1.19871	0.292	74.5397	41785	07132019_Danny_10K.raw	0/0	4.28	0	8.015e-05
	FALSE	High	Sequest HT (A2)	Unambiguous	EYQQLWLAAFAALPGSAK		2	24	Q9QR99; Q2VA18	A0A1W7HCT8; A0A1W7HC07; A0A1X9ZMH5; A0A1W7HCQ0; Q82335; A0A1W7HCB0; A0A1W7HCQ3; X5GFI7; Q2VA24; A0A1W7HCI8; A0A1D8I0W7; Q82230; A0A1X9ZMG9; Q9QR99; O56621; A0A1W7HC36; Q9QRA1; A0A1W7HCL7; A0A1D8I0X4; Q2VA18; Q2VA22; Q9QRA0; A0A1W7HC03; A0A1W7HCC4	0	2	0.6821	0	1	1	982.517	1964.03	-0.24	-0.00024	CID (Collision Induced Dissociation)	MS2	0	36.599	75.1129	42151	07132019_Danny_10K.raw	0/0	5.41	0	1.659e-06
	FALSE	High	Sequest HT (A2)	Unambiguous	EYQQLWLAAFAALPGSAK		2	24	Q9QR99; Q2VA18	A0A1W7HCT8; A0A1W7HC07; A0A1X9ZMH5; A0A1W7HCQ0; Q82335; A0A1W7HCB0; A0A1W7HCQ3; X5GFI7; Q2VA24; A0A1W7HCI8; A0A1D8I0W7; Q82230; A0A1X9ZMG9; Q9QR99; O56621; A0A1W7HC36; Q9QRA1; A0A1W7HCL7; A0A1D8I0X4; Q2VA18; Q2VA22; Q9QRA0; A0A1W7HC03; A0A1W7HCC4	0	2	0.5473	0	1	1	982.521	1964.03	3.55	0.00348	CID (Collision Induced Dissociation)	MS2	0	42.035	76.3501	42785	07132019_Danny_10K.raw	0/0	2.96	0	0.01772
	FALSE	High	Sequest HT (A2)	Unambiguous	EYQQLWLAAFAALPGSAK		2	24	Q9QR99; Q2VA18	A0A1W7HCT8; A0A1W7HC07; A0A1X9ZMH5; A0A1W7HCQ0; Q82335; A0A1W7HCB0; A0A1W7HCQ3; X5GFI7; Q2VA24; A0A1W7HCI8; A0A1D8I0W7; Q82230; A0A1X9ZMG9; Q9QR99; O56621; A0A1W7HC36; Q9QRA1; A0A1W7HCL7; A0A1D8I0X4; Q2VA18; Q2VA22; Q9QRA0; A0A1W7HC03; A0A1W7HCC4	0	3	0.7329	0	1	1	655.347	1964.03	-0.06	-4e-05	CID (Collision Induced Dissociation)	MS2	11.0333	43.775	75.1153	42153	07132019_Danny_10K.raw	0/0	4.38	0	1.631e-06
	FALSE	High	Sequest HT (A2)	Unambiguous	EYQQLWLAAFAALPGSAK		2	24	Q9QR99; Q2VA18	A0A1W7HCT8; A0A1W7HC07; A0A1X9ZMH5; A0A1W7HCQ0; Q82335; A0A1W7HCB0; A0A1W7HCQ3; X5GFI7; Q2VA24; A0A1W7HCI8; A0A1D8I0W7; Q82230; A0A1X9ZMG9; Q9QR99; O56621; A0A1W7HC36; Q9QRA1; A0A1W7HCL7; A0A1D8I0X4; Q2VA18; Q2VA22; Q9QRA0; A0A1W7HC03; A0A1W7HCC4	0	2	0.6758	0	1	1	982.517	1964.03	-0.18	-0.00018	CID (Collision Induced Dissociation)	MS2	21.1528	43.775	75.388	42297	07132019_Danny_10K.raw	0/0	5.09	0	4.314e-07
	FALSE	High	Sequest HT (A2)	Unambiguous	EYQQLWLAAFAALPGSAK		2	24	Q9QR99; Q2VA18	A0A1W7HCT8; A0A1W7HC07; A0A1X9ZMH5; A0A1W7HCQ0; Q82335; A0A1W7HCB0; A0A1W7HCQ3; X5GFI7; Q2VA24; A0A1W7HCI8; A0A1D8I0W7; Q82230; A0A1X9ZMG9; Q9QR99; O56621; A0A1W7HC36; Q9QRA1; A0A1W7HCL7; A0A1D8I0X4; Q2VA18; Q2VA22; Q9QRA0; A0A1W7HC03; A0A1W7HCC4	0	2	0.6769	0	1	1	982.515	1964.02	-2.17	-0.00213	CID (Collision Induced Dissociation)	MS2	15.7982	191.325	75.8389	42542	07132019_Danny_10K.raw	0/0	4.55	0	1.237e-05
	FALSE	High	Sequest HT (A2)	Unambiguous	DcTQPRPPPGPcPLcQDPTHWK	C2(Carbamidomethyl); C12(Carbamidomethyl); C15(Carbamidomethyl)	1	28	Q9QR99	A0A1W7HCT8; A0A1W7HC07; A0A1X9ZMH5; A0A1W7HCQ0; U3RC00; A0A1W7HCB0; U3REG1; A0A1W7HCQ3; X5GFI7; U3RJN7; A0A1W7HCI8; A0A1D8I0W7; Q82230; U3RGT8; Q9QR99; O56621; U3RBW9; A0A1W7HC36; Q9QRA1; U3REF4; U3RC60; A0A1W7HCL7; U3REG5; A0A1D8I0X4; Q9QRA0; A0A1W7HC03; A0A1W7HCC4; U3RC92	0	3	0.1062	0	1	1	882.067	2644.19	0.36	0.00032	CID (Collision Induced Dissociation)	MS2	0	39.29	30.3573	14469	07132019_Danny_10K.raw	0/0	4.52	0	8.564e-07
	FALSE	High	Sequest HT (A2)	Unambiguous	LAVQQFDPTAK		2	45	Q9QR99; Q2VA18	A0A1W7HCT8; Q9DKR8; A0A1W7HC07; Q9DKS2; B4YQA5; Q9WI14; A0A1X9ZMH5; A0A1W7HCQ0; Q08833; U3RC00; Q82335; A0A1W7HCB0; U3REG1; A0A1W7HCQ3; X5GFI7; E5RCL2; U3RJN7; Q2VA24; A0A1W7HCI8; Q82440; A0A1D8I0W7; Q82230; U3RGT8; A0A1X9ZMG9; Q9QR99; D5I144; O56621; U3RBW9; A0A1W7HC36; Q9QRA1; U3REF4; U3RC60; Q85594; A0A1W7HCL7; U3REG5; A0A1D8I0X4; Q9WS60; Q82343; Q2VA18; Q905D6; Q2VA22; Q9QRA0; A0A1W7HC03; A0A…	0	2	0.6238	0	1	1	609.33	1217.65	-0.36	-0.00022	CID (Collision Induced Dissociation)	MS2	12.1557	5.298	28.6247	13297	07132019_Danny_10K.raw	0/0	3.03	0	0.001698
	FALSE	High	Sequest HT (A2)	Unambiguous	LAVQQFDPTAK		2	45	Q9QR99; Q2VA18	A0A1W7HCT8; Q9DKR8; A0A1W7HC07; Q9DKS2; B4YQA5; Q9WI14; A0A1X9ZMH5; A0A1W7HCQ0; Q08833; U3RC00; Q82335; A0A1W7HCB0; U3REG1; A0A1W7HCQ3; X5GFI7; E5RCL2; U3RJN7; Q2VA24; A0A1W7HCI8; Q82440; A0A1D8I0W7; Q82230; U3RGT8; A0A1X9ZMG9; Q9QR99; D5I144; O56621; U3RBW9; A0A1W7HC36; Q9QRA1; U3REF4; U3RC60; Q85594; A0A1W7HCL7; U3REG5; A0A1D8I0X4; Q9WS60; Q82343; Q2VA18; Q905D6; Q2VA22; Q9QRA0; A0A1W7HC03; A0A…	0	2	0.6377	0	1	1	609.33	1217.65	0.04	2e-05	CID (Collision Induced Dissociation)	MS2	19.1587	18.238	28.102	12958	07132019_Danny_10K.raw	0/0	3.34	0	0.0022
	FALSE	High	Sequest HT (A2)	Unambiguous	LAVQQFDPTAK		2	45	Q9QR99; Q2VA18	A0A1W7HCT8; Q9DKR8; A0A1W7HC07; Q9DKS2; B4YQA5; Q9WI14; A0A1X9ZMH5; A0A1W7HCQ0; Q08833; U3RC00; Q82335; A0A1W7HCB0; U3REG1; A0A1W7HCQ3; X5GFI7; E5RCL2; U3RJN7; Q2VA24; A0A1W7HCI8; Q82440; A0A1D8I0W7; Q82230; U3RGT8; A0A1X9ZMG9; Q9QR99; D5I144; O56621; U3RBW9; A0A1W7HC36; Q9QRA1; U3REF4; U3RC60; Q85594; A0A1W7HCL7; U3REG5; A0A1D8I0X4; Q9WS60; Q82343; Q2VA18; Q905D6; Q2VA22; Q9QRA0; A0A1W7HC03; A0A…	0	2	0.6717	0	1	1	609.33	1217.65	-0.06	-4e-05	CID (Collision Induced Dissociation)	MS2	1.86214	0.678	28.3559	13129	07132019_Danny_10K.raw	0/0	3.29	0	0.0008923
	FALSE	High	Sequest HT (A2)	Selected	DcTQPRPPPGPcPLcQDPTHWK	C2(Carbamidomethyl); C12(Carbamidomethyl); C15(Carbamidomethyl)	1	28	Q9QR99	A0A1W7HCT8; A0A1W7HC07; A0A1X9ZMH5; A0A1W7HCQ0; U3RC00; A0A1W7HCB0; U3REG1; A0A1W7HCQ3; X5GFI7; U3RJN7; A0A1W7HCI8; A0A1D8I0W7; Q82230; U3RGT8; Q9QR99; O56621; U3RBW9; A0A1W7HC36; Q9QRA1; U3REF4; U3RC60; A0A1W7HCL7; U3REG5; A0A1D8I0X4; Q9QRA0; A0A1W7HC03; A0A1W7HCC4; U3RC92	0	3		0.029	2	2	882.067	2644.19	0.08	7e-05	CID (Collision Induced Dissociation)	MS2	7.35957	38.45	31.1524	14994	07132019_Danny_10K.raw	0/0	4.35	0	7.513e-07
	FALSE	High	Sequest HT (A2)	Unambiguous	DcTQPRPPPGPcPLcQDPTHWK	C2(Carbamidomethyl); C12(Carbamidomethyl); C15(Carbamidomethyl)	1	28	Q9QR99	A0A1W7HCT8; A0A1W7HC07; A0A1X9ZMH5; A0A1W7HCQ0; U3RC00; A0A1W7HCB0; U3REG1; A0A1W7HCQ3; X5GFI7; U3RJN7; A0A1W7HCI8; A0A1D8I0W7; Q82230; U3RGT8; Q9QR99; O56621; U3RBW9; A0A1W7HC36; Q9QRA1; U3REF4; U3RC60; A0A1W7HCL7; U3REG5; A0A1D8I0X4; Q9QRA0; A0A1W7HC03; A0A1W7HCC4; U3RC92	0	3	0.1146	0	1	1	882.066	2644.18	-0.4	-0.00035	CID (Collision Induced Dissociation)	MS2	0	21.752	30.6372	14650	07132019_Danny_10K.raw	0/0	5.41	0	1.47e-09
	FALSE	High	Sequest HT (A2)	Unambiguous	DcTQPRPPPGPcPLcQDPTHWK	C2(Carbamidomethyl); C12(Carbamidomethyl); C15(Carbamidomethyl)	1	28	Q9QR99	A0A1W7HCT8; A0A1W7HC07; A0A1X9ZMH5; A0A1W7HCQ0; U3RC00; A0A1W7HCB0; U3REG1; A0A1W7HCQ3; X5GFI7; U3RJN7; A0A1W7HCI8; A0A1D8I0W7; Q82230; U3RGT8; Q9QR99; O56621; U3RBW9; A0A1W7HC36; Q9QRA1; U3REF4; U3RC60; A0A1W7HCL7; U3REG5; A0A1D8I0X4; Q9QRA0; A0A1W7HC03; A0A1W7HCC4; U3RC92	0	3	0.1243	0	1	1	882.066	2644.18	-0.68	-0.0006	CID (Collision Induced Dissociation)	MS2	0	5.777	30.8925	14823	07132019_Danny_10K.raw	0/0	5.15	0	3.607e-09
	FALSE	High	Sequest HT (A2)	Unambiguous	LEPGPSSYDFHQLK		2	40	A0A1S6KER4; Q9QR99	A0A1W7HCT8; Q9WNX1; A0A1W7HC07; Q86918; A0A1X9ZMH5; A0A1W7HCQ0; U3RC00; A0A1W7HCB0; U3REG1; A0A1W7HCQ3; X5GFI7; U3RJN7; A0A1W7HCI8; A0A1D8I0W7; Q82230; A0A1S6KER4; A0A1S6KEP5; U3RGT8; A0A1X9ZMG9; Q9QR99; A0A1S6KEQ9; O56621; U3RBW9; A0A1S6KF62; A0A1S6KEQ6; A0A1W7HC36; Q9QRA1; U3REF4; U3RC60; Q85594; A0A1W7HCL7; U3REG5; A0A1D8I0X4; A0A1S6KER6; A0A1S6KEP8; A0A1S6KEP2; Q9QRA0; A0A1W7HC03; A0A1W7HCC4;…	0	2	0.3717	0	1	1	809.398	1617.79	-1.39	-0.00112	CID (Collision Induced Dissociation)	MS2	0	291.271	27.9908	12891	07132019_Danny_10K.raw	0/0	1.13	0	0.005767
	FALSE	High	Sequest HT (A2)	Unambiguous	LEPGPSSYDFHQLKK		2	31	A0A1S6KER4; Q9QR99	A0A1W7HCT8; Q9WNX1; A0A1W7HC07; Q86918; A0A1X9ZMH5; A0A1W7HCQ0; A0A1W7HCB0; A0A1W7HCQ3; X5GFI7; A0A1W7HCI8; A0A1D8I0W7; Q82230; A0A1S6KER4; A0A1S6KEP5; A0A1X9ZMG9; Q9QR99; A0A1S6KEQ9; O56621; A0A1S6KF62; A0A1S6KEQ6; A0A1W7HC36; Q9QRA1; Q85594; A0A1W7HCL7; A0A1D8I0X4; A0A1S6KER6; A0A1S6KEP8; A0A1S6KEP2; Q9QRA0; A0A1W7HC03; A0A1W7HCC4	1	2	0.4834	0	1	1	873.446	1745.88	-0.58	-0.00051	CID (Collision Induced Dissociation)	MS2	40.2777	58.407	21.1218	8545	07132019_Danny_10K.raw	0/0	2.71	0	0.004871
	FALSE	High	Sequest HT (A2)	Unambiguous	QEVSQAAPGSPQFmQTIR	M14(Oxidation)	2	34	Q9QR99; Q2VA18	A0A1W7HCT8; A0A1W7HC07; A0A1X9ZMH5; A0A1W7HCQ0; U3RC00; Q82335; A0A1W7HCB0; U3REG1; A0A1W7HCQ3; X5GFI7; U3RJN7; Q2VA24; A0A1W7HCI8; A0A1D8I0W7; Q82230; U3RGT8; A0A1X9ZMG9; Q9QR99; O56621; U3RBW9; A0A1W7HC36; Q9QRA1; U3REF4; U3RC60; Q85594; A0A1W7HCL7; U3REG5; A0A1D8I0X4; Q2VA18; Q2VA22; Q9QRA0; A0A1W7HC03; A0A1W7HCC4; U3RC92	0	2	0.7633	0	1	1	995.986	1990.96	-0.47	-0.00047	CID (Collision Induced Dissociation)	MS2	0	2.25	26.9837	12215	07132019_Danny_10K.raw	0/0	4.52	0	1.653e-06
	FALSE	High	Sequest HT (A2)	Unambiguous	QEVSQAAPGSPQFmQTIR	M14(Oxidation)	2	34	Q9QR99; Q2VA18	A0A1W7HCT8; A0A1W7HC07; A0A1X9ZMH5; A0A1W7HCQ0; U3RC00; Q82335; A0A1W7HCB0; U3REG1; A0A1W7HCQ3; X5GFI7; U3RJN7; Q2VA24; A0A1W7HCI8; A0A1D8I0W7; Q82230; U3RGT8; A0A1X9ZMG9; Q9QR99; O56621; U3RBW9; A0A1W7HC36; Q9QRA1; U3REF4; U3RC60; Q85594; A0A1W7HCL7; U3REG5; A0A1D8I0X4; Q2VA18; Q2VA22; Q9QRA0; A0A1W7HC03; A0A1W7HCC4; U3RC92	0	3	0.5514	0	1	1	664.326	1990.96	-0.2	-0.00014	CID (Collision Induced Dissociation)	MS2	3.09639	2.18	27.0334	12243	07132019_Danny_10K.raw	0/0	2.92	0	0.005605
	FALSE	High	Sequest HT (A2)	Unambiguous	QEVSQAAPGSPQFmQTIR	M14(Oxidation)	2	34	Q9QR99; Q2VA18	A0A1W7HCT8; A0A1W7HC07; A0A1X9ZMH5; A0A1W7HCQ0; U3RC00; Q82335; A0A1W7HCB0; U3REG1; A0A1W7HCQ3; X5GFI7; U3RJN7; Q2VA24; A0A1W7HCI8; A0A1D8I0W7; Q82230; U3RGT8; A0A1X9ZMG9; Q9QR99; O56621; U3RBW9; A0A1W7HC36; Q9QRA1; U3REF4; U3RC60; Q85594; A0A1W7HCL7; U3REG5; A0A1D8I0X4; Q2VA18; Q2VA22; Q9QRA0; A0A1W7HC03; A0A1W7HCC4; U3RC92	0	2	0.6658	0	1	1	995.986	1990.96	-0.6	-0.00059	CID (Collision Induced Dissociation)	MS2	0	58.01	26.725	12050	07132019_Danny_10K.raw	0/0	4.01	0	2.602e-06
	FALSE	High	Sequest HT (A2)	Unambiguous	QEVSQAAPGSPQFmQTIR	M14(Oxidation)	2	34	Q9QR99; Q2VA18	A0A1W7HCT8; A0A1W7HC07; A0A1X9ZMH5; A0A1W7HCQ0; U3RC00; Q82335; A0A1W7HCB0; U3REG1; A0A1W7HCQ3; X5GFI7; U3RJN7; Q2VA24; A0A1W7HCI8; A0A1D8I0W7; Q82230; U3RGT8; A0A1X9ZMG9; Q9QR99; O56621; U3RBW9; A0A1W7HC36; Q9QRA1; U3REF4; U3RC60; Q85594; A0A1W7HCL7; U3REG5; A0A1D8I0X4; Q2VA18; Q2VA22; Q9QRA0; A0A1W7HC03; A0A1W7HCC4; U3RC92	0	3	0.5403	0	1	1	664.326	1990.96	-1.12	-0.00075	CID (Collision Induced Dissociation)	MS2	23.1046	28.782	26.7619	12078	07132019_Danny_10K.raw	0/0	3.35	0	0.0009882
	FALSE	High	Sequest HT (A2)	Unambiguous	QEVSQAAPGSPQFmQTIR	M14(Oxidation)	2	34	Q9QR99; Q2VA18	A0A1W7HCT8; A0A1W7HC07; A0A1X9ZMH5; A0A1W7HCQ0; U3RC00; Q82335; A0A1W7HCB0; U3REG1; A0A1W7HCQ3; X5GFI7; U3RJN7; Q2VA24; A0A1W7HCI8; A0A1D8I0W7; Q82230; U3RGT8; A0A1X9ZMG9; Q9QR99; O56621; U3RBW9; A0A1W7HC36; Q9QRA1; U3REF4; U3RC60; Q85594; A0A1W7HCL7; U3REG5; A0A1D8I0X4; Q2VA18; Q2VA22; Q9QRA0; A0A1W7HC03; A0A1W7HCC4; U3RC92	0	2	0.7093	0	1	1	995.985	1990.96	-0.9	-0.0009	CID (Collision Induced Dissociation)	MS2	0	46.222	27.2466	12390	07132019_Danny_10K.raw	0/0	3.44	0	2.169e-05
	FALSE	High	Sequest HT (A2)	Unambiguous	DcTQPRPPPGPcPLcQDPTHWKR	C2(Carbamidomethyl); C12(Carbamidomethyl); C15(Carbamidomethyl)	1	28	Q9QR99	A0A1W7HCT8; A0A1W7HC07; A0A1X9ZMH5; A0A1W7HCQ0; U3RC00; A0A1W7HCB0; U3REG1; A0A1W7HCQ3; X5GFI7; U3RJN7; A0A1W7HCI8; A0A1D8I0W7; Q82230; U3RGT8; Q9QR99; O56621; U3RBW9; A0A1W7HC36; Q9QRA1; U3REF4; U3RC60; A0A1W7HCL7; U3REG5; A0A1D8I0X4; Q9QRA0; A0A1W7HC03; A0A1W7HCC4; U3RC92	1	3	0.0883	0	1	1	934.1	2800.29	-0.52	-0.00049	CID (Collision Induced Dissociation)	MS2	0	55.057	26.1755	11704	07132019_Danny_10K.raw	0/0	3.85	0	0.0001066
	FALSE	High	Sequest HT (A2)	Unambiguous	DcTQPRPPPGPcPLcQDPTHWKR	C2(Carbamidomethyl); C12(Carbamidomethyl); C15(Carbamidomethyl)	1	28	Q9QR99	A0A1W7HCT8; A0A1W7HC07; A0A1X9ZMH5; A0A1W7HCQ0; U3RC00; A0A1W7HCB0; U3REG1; A0A1W7HCQ3; X5GFI7; U3RJN7; A0A1W7HCI8; A0A1D8I0W7; Q82230; U3RGT8; Q9QR99; O56621; U3RBW9; A0A1W7HC36; Q9QRA1; U3REF4; U3RC60; A0A1W7HCL7; U3REG5; A0A1D8I0X4; Q9QRA0; A0A1W7HC03; A0A1W7HCC4; U3RC92	1	3	0.1413	0	1	1	934.1	2800.28	-0.85	-0.00079	CID (Collision Induced Dissociation)	MS2	0	307.035	25.9069	11492	07132019_Danny_10K.raw	0/0	5.59	0	4.231e-06
	FALSE	High	Sequest HT (A2)	Unambiguous	LNIALDNGLPEGTPK		2	23	Q9QR99; Q2VA18	A0A1W7HCT8; A0A1W7HC07; A0A1X9ZMH5; A0A1W7HCQ0; Q82335; A0A1W7HCB0; X5GFI7; Q2VA24; A0A1W7HCI8; A0A1D8I0W7; Q82230; A0A1X9ZMG9; Q9QR99; O56621; A0A1W7HC36; Q9QRA1; A0A1W7HCL7; A0A1D8I0X4; Q2VA18; Q2VA22; Q9QRA0; A0A1W7HC03; A0A1W7HCC4	0	2	0.6905	0	1	1	776.422	1551.84	-0.47	-0.00037	CID (Collision Induced Dissociation)	MS2	11.406	15.14	39.6675	20445	07132019_Danny_10K.raw	0/0	4.62	0	1.909e-06
	FALSE	High	Sequest HT (A2)	Unambiguous	LNIALDNGLPEGTPK		2	23	Q9QR99; Q2VA18	A0A1W7HCT8; A0A1W7HC07; A0A1X9ZMH5; A0A1W7HCQ0; Q82335; A0A1W7HCB0; X5GFI7; Q2VA24; A0A1W7HCI8; A0A1D8I0W7; Q82230; A0A1X9ZMG9; Q9QR99; O56621; A0A1W7HC36; Q9QRA1; A0A1W7HCL7; A0A1D8I0X4; Q2VA18; Q2VA22; Q9QRA0; A0A1W7HC03; A0A1W7HCC4	0	2	0.6364	0	1	1	776.422	1551.84	-0.63	-0.00049	CID (Collision Induced Dissociation)	MS2	4.79451	6.96	39.9407	20627	07132019_Danny_10K.raw	0/0	4.07	0	1.956e-05
	FALSE	High	Sequest HT (A2)	Unambiguous	QEVSQAAPGSPQFmQTIR	M14(Oxidation)	2	34	Q9QR99; Q2VA18	A0A1W7HCT8; A0A1W7HC07; A0A1X9ZMH5; A0A1W7HCQ0; U3RC00; Q82335; A0A1W7HCB0; U3REG1; A0A1W7HCQ3; X5GFI7; U3RJN7; Q2VA24; A0A1W7HCI8; A0A1D8I0W7; Q82230; U3RGT8; A0A1X9ZMG9; Q9QR99; O56621; U3RBW9; A0A1W7HC36; Q9QRA1; U3REF4; U3RC60; Q85594; A0A1W7HCL7; U3REG5; A0A1D8I0X4; Q2VA18; Q2VA22; Q9QRA0; A0A1W7HC03; A0A1W7HCC4; U3RC92	0	2	0.3961	0	1	1	995.987	1990.97	1.12	0.00112	CID (Collision Induced Dissociation)	MS2	52.474	236.007	39.2518	20183	07132019_Danny_10K.raw	0/0	2.07	0	0.005152
	FALSE	High	Sequest HT (A2)	Unambiguous	VQANNPQQQGLR		2	32	Q9QR99; Q2VA18	A0A1W7HCT8; A0A1W7HC07; A0A1X9ZMH5; A0A1W7HCQ0; U3RC00; Q82335; A0A1W7HCB0; U3REG1; A0A1W7HCQ3; X5GFI7; U3RJN7; Q2VA24; A0A1W7HCI8; A0A1D8I0W7; Q82230; U3RGT8; A0A1X9ZMG9; Q9QR99; O56621; U3RBW9; A0A1W7HC36; Q9QRA1; U3RC60; A0A1W7HCL7; U3REG5; A0A1D8I0X4; Q2VA18; Q2VA22; Q9QRA0; A0A1W7HC03; A0A1W7HCC4; U3RC92	0	2	0.6366	0	1	1	676.855	1352.7	-0.28	-0.00019	CID (Collision Induced Dissociation)	MS2	6.63709	3.211	9.0158	1954	07132019_Danny_10K.raw	0/0	3.44	0	0.0006414
	FALSE	High	Sequest HT (A2)	Unambiguous	KPPPNQPcFR	C8(Carbamidomethyl)	1	29	Q9QR99	A0A1W7HCT8; A0A1W7HC07; A0A1X9ZMH5; A0A1W7HCQ0; U3RC00; A0A1W7HCB0; U3REG1; A0A1W7HCQ3; X5GFI7; U3RJN7; A0A1W7HCI8; A0A1D8I0W7; Q82230; U3RGT8; A0A1X9ZMG9; Q9QR99; O56621; U3RBW9; A0A1W7HC36; Q9QRA1; U3REF4; U3RC60; A0A1W7HCL7; U3REG5; A0A1D8I0X4; Q9QRA0; A0A1W7HC03; A0A1W7HCC4; U3RC92	0	2	0.4751	0	1	1	620.816	1240.62	-0.49	-0.00031	CID (Collision Induced Dissociation)	MS2	1.80084	210.528	8.3403	1796	07132019_Danny_10K.raw	0/0	1.81	0	0.001156
	FALSE	High	Sequest HT (A2)	Unambiguous	KPPPNQPcFR	C8(Carbamidomethyl)	1	29	Q9QR99	A0A1W7HCT8; A0A1W7HC07; A0A1X9ZMH5; A0A1W7HCQ0; U3RC00; A0A1W7HCB0; U3REG1; A0A1W7HCQ3; X5GFI7; U3RJN7; A0A1W7HCI8; A0A1D8I0W7; Q82230; U3RGT8; A0A1X9ZMG9; Q9QR99; O56621; U3RBW9; A0A1W7HC36; Q9QRA1; U3REF4; U3RC60; A0A1W7HCL7; U3REG5; A0A1D8I0X4; Q9QRA0; A0A1W7HC03; A0A1W7HCC4; U3RC92	0	3	0.5427	0	1	1	414.213	1240.62	-0.7	-0.00029	CID (Collision Induced Dissociation)	MS2	5.99028	74.227	8.3276	1793	07132019_Danny_10K.raw	0/0	2.93	0	0.005071
	FALSE	High	Sequest HT (A2)	Unambiguous	GITGYNPLAGPLR		2	33	Q9QR99; Q2VA18	A0A1W7HCT8; A0A1W7HC07; A0A1X9ZMH5; A0A1W7HCQ0; U3RC00; Q82335; A0A1W7HCB0; U3REG1; A0A1W7HCQ3; X5GFI7; U3RJN7; Q2VA24; A0A1W7HCI8; A0A1D8I0W7; Q82230; U3RGT8; A0A1X9ZMG9; Q9QR99; O56621; U3RBW9; A0A1W7HC36; Q9QRA1; U3REF4; U3RC60; A0A1W7HCL7; U3REG5; A0A1D8I0X4; Q2VA18; Q2VA22; Q9QRA0; A0A1W7HC03; A0A1W7HCC4; U3RC92	0	2	0.6931	0	1	1	664.869	1328.73	-0.46	-0.00031	CID (Collision Induced Dissociation)	MS2	5.04997	1.767	40.6389	21076	07132019_Danny_10K.raw	0/0	2.9	0	0.001011
	FALSE	High	Sequest HT (A2)	Unambiguous	GITGYNPLAGPLR		2	33	Q9QR99; Q2VA18	A0A1W7HCT8; A0A1W7HC07; A0A1X9ZMH5; A0A1W7HCQ0; U3RC00; Q82335; A0A1W7HCB0; U3REG1; A0A1W7HCQ3; X5GFI7; U3RJN7; Q2VA24; A0A1W7HCI8; A0A1D8I0W7; Q82230; U3RGT8; A0A1X9ZMG9; Q9QR99; O56621; U3RBW9; A0A1W7HC36; Q9QRA1; U3REF4; U3RC60; A0A1W7HCL7; U3REG5; A0A1D8I0X4; Q2VA18; Q2VA22; Q9QRA0; A0A1W7HC03; A0A1W7HCC4; U3RC92	0	2	0.6364	0	1	1	664.869	1328.73	-0.46	-0.00031	CID (Collision Induced Dissociation)	MS2	0.535639	0.227	40.3788	20920	07132019_Danny_10K.raw	0/0	3.19	0	0.001901
	FALSE	High	Sequest HT (A2)	Unambiguous	KPPPNQPcFR	C8(Carbamidomethyl)	1	29	Q9QR99	A0A1W7HCT8; A0A1W7HC07; A0A1X9ZMH5; A0A1W7HCQ0; U3RC00; A0A1W7HCB0; U3REG1; A0A1W7HCQ3; X5GFI7; U3RJN7; A0A1W7HCI8; A0A1D8I0W7; Q82230; U3RGT8; A0A1X9ZMG9; Q9QR99; O56621; U3RBW9; A0A1W7HC36; Q9QRA1; U3REF4; U3RC60; A0A1W7HCL7; U3REG5; A0A1D8I0X4; Q9QRA0; A0A1W7HC03; A0A1W7HCC4; U3RC92	0	2	0.5304	0	1	1	620.816	1240.63	-0.1	-6e-05	CID (Collision Induced Dissociation)	MS2	0	823.003	8.9056	1903	07132019_Danny_10K.raw	0/0	1.81	0	0.02092
	FALSE	High	Sequest HT (A2)	Unambiguous	KPPPNQPcFR	C8(Carbamidomethyl)	1	29	Q9QR99	A0A1W7HCT8; A0A1W7HC07; A0A1X9ZMH5; A0A1W7HCQ0; U3RC00; A0A1W7HCB0; U3REG1; A0A1W7HCQ3; X5GFI7; U3RJN7; A0A1W7HCI8; A0A1D8I0W7; Q82230; U3RGT8; A0A1X9ZMG9; Q9QR99; O56621; U3RBW9; A0A1W7HC36; Q9QRA1; U3REF4; U3RC60; A0A1W7HCL7; U3REG5; A0A1D8I0X4; Q9QRA0; A0A1W7HC03; A0A1W7HCC4; U3RC92	0	3	0.3759	0	1	1	414.213	1240.62	-0.48	-0.0002	CID (Collision Induced Dissociation)	MS2	8.85388	354.256	8.8364	1892	07132019_Danny_10K.raw	0/0	2.66	0	0.002479
	FALSE	High	Sequest HT (A2)	Unambiguous	KPPPNQPcFR	C8(Carbamidomethyl)	1	29	Q9QR99	A0A1W7HCT8; A0A1W7HC07; A0A1X9ZMH5; A0A1W7HCQ0; U3RC00; A0A1W7HCB0; U3REG1; A0A1W7HCQ3; X5GFI7; U3RJN7; A0A1W7HCI8; A0A1D8I0W7; Q82230; U3RGT8; A0A1X9ZMG9; Q9QR99; O56621; U3RBW9; A0A1W7HC36; Q9QRA1; U3REF4; U3RC60; A0A1W7HCL7; U3REG5; A0A1D8I0X4; Q9QRA0; A0A1W7HC03; A0A1W7HCC4; U3RC92	0	2	0.4566	0	1	1	620.816	1240.63	-0.1	-6e-05	CID (Collision Induced Dissociation)	MS2	5.09675	403.655	8.607	1853	07132019_Danny_10K.raw	0/0	1.73	0	0.0134
	FALSE	High	Sequest HT (A2)	Unambiguous	KPPPNQPcFR	C8(Carbamidomethyl)	1	29	Q9QR99	A0A1W7HCT8; A0A1W7HC07; A0A1X9ZMH5; A0A1W7HCQ0; U3RC00; A0A1W7HCB0; U3REG1; A0A1W7HCQ3; X5GFI7; U3RJN7; A0A1W7HCI8; A0A1D8I0W7; Q82230; U3RGT8; A0A1X9ZMG9; Q9QR99; O56621; U3RBW9; A0A1W7HC36; Q9QRA1; U3REF4; U3RC60; A0A1W7HCL7; U3REG5; A0A1D8I0X4; Q9QRA0; A0A1W7HC03; A0A1W7HCC4; U3RC92	0	3	0.3417	0	1	1	414.213	1240.63	-0.11	-5e-05	CID (Collision Induced Dissociation)	MS2	7.08845	164.178	8.5799	1848	07132019_Danny_10K.raw	0/0	2.78	0	0.005275
	FALSE	High	Sequest HT (A2)	Unambiguous	GHTNSPLGDmLR	M10(Oxidation)	1	31	Q9QR99	A0A1W7HCT8; A0A1W7HC07; A0A1X9ZMH5; A0A1W7HCQ0; U3RC00; Q82335; A0A1W7HCB0; U3REG1; A0A1W7HCQ3; X5GFI7; U3RJN7; A0A1W7HCI8; A0A1D8I0W7; Q82230; U3RGT8; A0A1X9ZMG9; Q9QR99; O56621; U3RBW9; A0A1W7HC36; Q9QRA1; U3REF4; O70641; U3RC60; A0A1W7HCL7; U3REG5; A0A1D8I0X4; Q9QRA0; A0A1W7HC03; A0A1W7HCC4; U3RC92	0	2	0.8222	0	1	1	657.317	1313.63	0.07	5e-05	CID (Collision Induced Dissociation)	MS2	13.4971	36.084	9.3559	2366	07132019_Danny_10K.raw	0/0	3.43	0	0.0008088
	FALSE	High	Sequest HT (A2)	Unambiguous	GHTNSPLGDmLR	M10(Oxidation)	1	31	Q9QR99	A0A1W7HCT8; A0A1W7HC07; A0A1X9ZMH5; A0A1W7HCQ0; U3RC00; Q82335; A0A1W7HCB0; U3REG1; A0A1W7HCQ3; X5GFI7; U3RJN7; A0A1W7HCI8; A0A1D8I0W7; Q82230; U3RGT8; A0A1X9ZMG9; Q9QR99; O56621; U3RBW9; A0A1W7HC36; Q9QRA1; U3REF4; O70641; U3RC60; A0A1W7HCL7; U3REG5; A0A1D8I0X4; Q9QRA0; A0A1W7HC03; A0A1W7HCC4; U3RC92	0	2	0.7934	0	1	1	657.318	1313.63	1.65	0.00109	CID (Collision Induced Dissociation)	MS2	4.05283	38.66	9.6144	2541	07132019_Danny_10K.raw	0/0	3.05	0	0.001561
	FALSE	High	Sequest HT (A2)	Unambiguous	KPPPNQPcFR	C8(Carbamidomethyl)	1	29	Q9QR99	A0A1W7HCT8; A0A1W7HC07; A0A1X9ZMH5; A0A1W7HCQ0; U3RC00; A0A1W7HCB0; U3REG1; A0A1W7HCQ3; X5GFI7; U3RJN7; A0A1W7HCI8; A0A1D8I0W7; Q82230; U3RGT8; A0A1X9ZMG9; Q9QR99; O56621; U3RBW9; A0A1W7HC36; Q9QRA1; U3REF4; U3RC60; A0A1W7HCL7; U3REG5; A0A1D8I0X4; Q9QRA0; A0A1W7HC03; A0A1W7HCC4; U3RC92	0	2	0.4619	0	1	1	620.816	1240.63	-0.2	-0.00012	CID (Collision Induced Dissociation)	MS2	0	52.368	6.4756	1258	07132019_Danny_10K.raw	0/0	1.97	0	0.01989
	FALSE	High	Sequest HT (A2)	Unambiguous	KPPPNQPcFR	C8(Carbamidomethyl)	1	29	Q9QR99	A0A1W7HCT8; A0A1W7HC07; A0A1X9ZMH5; A0A1W7HCQ0; U3RC00; A0A1W7HCB0; U3REG1; A0A1W7HCQ3; X5GFI7; U3RJN7; A0A1W7HCI8; A0A1D8I0W7; Q82230; U3RGT8; A0A1X9ZMG9; Q9QR99; O56621; U3RBW9; A0A1W7HC36; Q9QRA1; U3REF4; U3RC60; A0A1W7HCL7; U3REG5; A0A1D8I0X4; Q9QRA0; A0A1W7HC03; A0A1W7HCC4; U3RC92	0	3	0.4865	0	1	1	414.214	1240.63	0.85	0.00035	CID (Collision Induced Dissociation)	MS2	1.55175	3.471	6.7437	1357	07132019_Danny_10K.raw	0/0	2.96	0	0.00633
	FALSE	High	Sequest HT (A2)	Unambiguous	KPPPNQPcFR	C8(Carbamidomethyl)	1	29	Q9QR99	A0A1W7HCT8; A0A1W7HC07; A0A1X9ZMH5; A0A1W7HCQ0; U3RC00; A0A1W7HCB0; U3REG1; A0A1W7HCQ3; X5GFI7; U3RJN7; A0A1W7HCI8; A0A1D8I0W7; Q82230; U3RGT8; A0A1X9ZMG9; Q9QR99; O56621; U3RBW9; A0A1W7HC36; Q9QRA1; U3REF4; U3RC60; A0A1W7HCL7; U3REG5; A0A1D8I0X4; Q9QRA0; A0A1W7HC03; A0A1W7HCC4; U3RC92	0	3	0.4029	0	1	1	414.213	1240.63	0.11	5e-05	CID (Collision Induced Dissociation)	MS2	10.2716	23.145	7.2768	1540	07132019_Danny_10K.raw	0/0	2.73	0	0.0227
	FALSE	High	Sequest HT (A2)	Unambiguous	KPPPNQPcFR	C8(Carbamidomethyl)	1	29	Q9QR99	A0A1W7HCT8; A0A1W7HC07; A0A1X9ZMH5; A0A1W7HCQ0; U3RC00; A0A1W7HCB0; U3REG1; A0A1W7HCQ3; X5GFI7; U3RJN7; A0A1W7HCI8; A0A1D8I0W7; Q82230; U3RGT8; A0A1X9ZMG9; Q9QR99; O56621; U3RBW9; A0A1W7HC36; Q9QRA1; U3REF4; U3RC60; A0A1W7HCL7; U3REG5; A0A1D8I0X4; Q9QRA0; A0A1W7HC03; A0A1W7HCC4; U3RC92	0	3	0.404	0	1	1	414.213	1240.63	-0.04	-2e-05	CID (Collision Induced Dissociation)	MS2	12.6091	51.713	7.5387	1608	07132019_Danny_10K.raw	0/0	2.97	0	0.01304
	FALSE	High	Sequest HT (A2)	Unambiguous	KPPPNQPcFR	C8(Carbamidomethyl)	1	29	Q9QR99	A0A1W7HCT8; A0A1W7HC07; A0A1X9ZMH5; A0A1W7HCQ0; U3RC00; A0A1W7HCB0; U3REG1; A0A1W7HCQ3; X5GFI7; U3RJN7; A0A1W7HCI8; A0A1D8I0W7; Q82230; U3RGT8; A0A1X9ZMG9; Q9QR99; O56621; U3RBW9; A0A1W7HC36; Q9QRA1; U3REF4; U3RC60; A0A1W7HCL7; U3REG5; A0A1D8I0X4; Q9QRA0; A0A1W7HC03; A0A1W7HCC4; U3RC92	0	2	0.4339	0	1	1	620.816	1240.63	-0.2	-0.00012	CID (Collision Induced Dissociation)	MS2	1.17248	236.452	8.0561	1730	07132019_Danny_10K.raw	0/0	1.89	0	0.002539
	FALSE	High	Sequest HT (A2)	Unambiguous	KPPPNQPcFR	C8(Carbamidomethyl)	1	29	Q9QR99	A0A1W7HCT8; A0A1W7HC07; A0A1X9ZMH5; A0A1W7HCQ0; U3RC00; A0A1W7HCB0; U3REG1; A0A1W7HCQ3; X5GFI7; U3RJN7; A0A1W7HCI8; A0A1D8I0W7; Q82230; U3RGT8; A0A1X9ZMG9; Q9QR99; O56621; U3RBW9; A0A1W7HC36; Q9QRA1; U3REF4; U3RC60; A0A1W7HCL7; U3REG5; A0A1D8I0X4; Q9QRA0; A0A1W7HC03; A0A1W7HCC4; U3RC92	0	3	0.4055	0	1	1	414.213	1240.63	-0.33	-0.00014	CID (Collision Induced Dissociation)	MS2	13.105	73.891	8.0506	1729	07132019_Danny_10K.raw	0/0	2.91	0	0.007141
	FALSE	High	Sequest HT (A2)	Unambiguous	KPPPNQPcFR	C8(Carbamidomethyl)	1	29	Q9QR99	A0A1W7HCT8; A0A1W7HC07; A0A1X9ZMH5; A0A1W7HCQ0; U3RC00; A0A1W7HCB0; U3REG1; A0A1W7HCQ3; X5GFI7; U3RJN7; A0A1W7HCI8; A0A1D8I0W7; Q82230; U3RGT8; A0A1X9ZMG9; Q9QR99; O56621; U3RBW9; A0A1W7HC36; Q9QRA1; U3REF4; U3RC60; A0A1W7HCL7; U3REG5; A0A1D8I0X4; Q9QRA0; A0A1W7HC03; A0A1W7HCC4; U3RC92	0	3	0.3745	0	1	1	414.214	1240.63	0.33	0.00014	CID (Collision Induced Dissociation)	MS2	13.5889	85.864	7.7963	1670	07132019_Danny_10K.raw	0/0	2.75	0	0.004388
	FALSE	High	Sequest HT (A2)	Unambiguous	KPPPNQPcFR	C8(Carbamidomethyl)	1	29	Q9QR99	A0A1W7HCT8; A0A1W7HC07; A0A1X9ZMH5; A0A1W7HCQ0; U3RC00; A0A1W7HCB0; U3REG1; A0A1W7HCQ3; X5GFI7; U3RJN7; A0A1W7HCI8; A0A1D8I0W7; Q82230; U3RGT8; A0A1X9ZMG9; Q9QR99; O56621; U3RBW9; A0A1W7HC36; Q9QRA1; U3REF4; U3RC60; A0A1W7HCL7; U3REG5; A0A1D8I0X4; Q9QRA0; A0A1W7HC03; A0A1W7HCC4; U3RC92	0	2	0.4565	0	1	1	620.816	1240.63	-0.39	-0.00025	CID (Collision Induced Dissociation)	MS2	16.1002	115.955	7.5418	1609	07132019_Danny_10K.raw	0/0	1.84	0	0.006493
	FALSE	High	Sequest HT (A2)	Unambiguous	KPPPNQPcFR	C8(Carbamidomethyl)	1	29	Q9QR99	A0A1W7HCT8; A0A1W7HC07; A0A1X9ZMH5; A0A1W7HCQ0; U3RC00; A0A1W7HCB0; U3REG1; A0A1W7HCQ3; X5GFI7; U3RJN7; A0A1W7HCI8; A0A1D8I0W7; Q82230; U3RGT8; A0A1X9ZMG9; Q9QR99; O56621; U3RBW9; A0A1W7HC36; Q9QRA1; U3REF4; U3RC60; A0A1W7HCL7; U3REG5; A0A1D8I0X4; Q9QRA0; A0A1W7HC03; A0A1W7HCC4; U3RC92	0	2	0.4286	0	1	1	620.816	1240.62	-0.49	-0.00031	CID (Collision Induced Dissociation)	MS2	1.75998	16.003	6.7445	1358	07132019_Danny_10K.raw	0/0	1.89	0	0.009731
	FALSE	High	Sequest HT (A2)	Unambiguous	KPPPNQPcFR	C8(Carbamidomethyl)	1	29	Q9QR99	A0A1W7HCT8; A0A1W7HC07; A0A1X9ZMH5; A0A1W7HCQ0; U3RC00; A0A1W7HCB0; U3REG1; A0A1W7HCQ3; X5GFI7; U3RJN7; A0A1W7HCI8; A0A1D8I0W7; Q82230; U3RGT8; A0A1X9ZMG9; Q9QR99; O56621; U3RBW9; A0A1W7HC36; Q9QRA1; U3REF4; U3RC60; A0A1W7HCL7; U3REG5; A0A1D8I0X4; Q9QRA0; A0A1W7HC03; A0A1W7HCC4; U3RC92	0	2	0.4889	0	1	1	620.816	1240.63	0	0	CID (Collision Induced Dissociation)	MS2	1.0796	35.25	7.0216	1457	07132019_Danny_10K.raw	0/0	2.25	0	0.001643
	FALSE	High	Sequest HT (A2)	Unambiguous	QEVSQAAPGSPQFMQTIR		2	34	Q9QR99; Q2VA18	A0A1W7HCT8; A0A1W7HC07; A0A1X9ZMH5; A0A1W7HCQ0; U3RC00; Q82335; A0A1W7HCB0; U3REG1; A0A1W7HCQ3; X5GFI7; U3RJN7; Q2VA24; A0A1W7HCI8; A0A1D8I0W7; Q82230; U3RGT8; A0A1X9ZMG9; Q9QR99; O56621; U3RBW9; A0A1W7HC36; Q9QRA1; U3REF4; U3RC60; Q85594; A0A1W7HCL7; U3REG5; A0A1D8I0X4; Q2VA18; Q2VA22; Q9QRA0; A0A1W7HC03; A0A1W7HCC4; U3RC92	0	2	0.6794	0	1	1	987.988	1974.97	-0.27	-0.00027	CID (Collision Induced Dissociation)	MS2	0	1000	35.7223	17931	07132019_Danny_10K.raw	0/0	5.49	0	1.318e-06
	FALSE	High	Sequest HT (A2)	Unambiguous	QEVSQAAPGSPQFMQTIR		2	34	Q9QR99; Q2VA18	A0A1W7HCT8; A0A1W7HC07; A0A1X9ZMH5; A0A1W7HCQ0; U3RC00; Q82335; A0A1W7HCB0; U3REG1; A0A1W7HCQ3; X5GFI7; U3RJN7; Q2VA24; A0A1W7HCI8; A0A1D8I0W7; Q82230; U3RGT8; A0A1X9ZMG9; Q9QR99; O56621; U3RBW9; A0A1W7HC36; Q9QRA1; U3REF4; U3RC60; Q85594; A0A1W7HCL7; U3REG5; A0A1D8I0X4; Q2VA18; Q2VA22; Q9QRA0; A0A1W7HC03; A0A1W7HCC4; U3RC92	0	2	0.5861	0	1	1	987.99	1974.97	1.34	0.00132	CID (Collision Induced Dissociation)	MS2	0	1000	35.997	18103	07132019_Danny_10K.raw	0/0	3.6	0	7.611e-05
	FALSE	High	Sequest HT (A2)	Unambiguous	GHTNSPLGDmLR	M10(Oxidation)	1	31	Q9QR99	A0A1W7HCT8; A0A1W7HC07; A0A1X9ZMH5; A0A1W7HCQ0; U3RC00; Q82335; A0A1W7HCB0; U3REG1; A0A1W7HCQ3; X5GFI7; U3RJN7; A0A1W7HCI8; A0A1D8I0W7; Q82230; U3RGT8; A0A1X9ZMG9; Q9QR99; O56621; U3RBW9; A0A1W7HC36; Q9QRA1; U3REF4; O70641; U3RC60; A0A1W7HCL7; U3REG5; A0A1D8I0X4; Q9QRA0; A0A1W7HC03; A0A1W7HCC4; U3RC92	0	3	0.5648	0	1	1	438.547	1313.63	-0.03	-1e-05	CID (Collision Induced Dissociation)	MS2	13.3447	13.827	9.6478	2560	07132019_Danny_10K.raw	0/0	3.01	0.0003153	0.02701
	FALSE	High	Sequest HT (A2)	Unambiguous	SLAYSNANKEcQK	C11(Carbamidomethyl)	1	39	Q9QR99	A0A1W7HCT8; Q9DKR8; A0A1W7HC07; Q9DKS2; B4YQA5; Q9WI14; A0A1X9ZMH5; A0A1W7HCQ0; Q08833; U3RC00; Q82335; U3REG1; A0A1W7HCQ3; X5GFI7; E5RCL2; U3RJN7; A0A1W7HCI8; Q82440; A0A1D8I0W7; Q82230; U3RGT8; A0A1X9ZMG9; Q9QR99; D5I144; O56621; U3RBW9; A0A1W7HC36; Q9QRA1; U3REF4; U3RC60; U3REG5; A0A1D8I0X4; Q9WS60; Q82343; Q905D6; Q9QRA0; A0A1W7HC03; A0A1W7HCC4; U3RC92	1	2	0.3691	0	1	1	756.859	1512.71	0.24	0.00018	CID (Collision Induced Dissociation)	MS2	0	129.106	5.828	912	07132019_Danny_10K.raw	0/0	2.98	0.0003153	0.02703
	FALSE	High	Sequest HT (A2)	Unambiguous	KPPPNQPcFR	C8(Carbamidomethyl)	1	29	Q9QR99	A0A1W7HCT8; A0A1W7HC07; A0A1X9ZMH5; A0A1W7HCQ0; U3RC00; A0A1W7HCB0; U3REG1; A0A1W7HCQ3; X5GFI7; U3RJN7; A0A1W7HCI8; A0A1D8I0W7; Q82230; U3RGT8; A0A1X9ZMG9; Q9QR99; O56621; U3RBW9; A0A1W7HC36; Q9QRA1; U3REF4; U3RC60; A0A1W7HCL7; U3REG5; A0A1D8I0X4; Q9QRA0; A0A1W7HC03; A0A1W7HCC4; U3RC92	0	2	0.5419	0	1	1	620.817	1240.63	0.2	0.00012	CID (Collision Induced Dissociation)	MS2	4.02935	234.533	7.802	1671	07132019_Danny_10K.raw	0/0	2.27	0.0003153	0.02723
	FALSE	High	Sequest HT (A2)	Unambiguous	GHTNSPLGDmLR	M10(Oxidation)	1	31	Q9QR99	A0A1W7HCT8; A0A1W7HC07; A0A1X9ZMH5; A0A1W7HCQ0; U3RC00; Q82335; A0A1W7HCB0; U3REG1; A0A1W7HCQ3; X5GFI7; U3RJN7; A0A1W7HCI8; A0A1D8I0W7; Q82230; U3RGT8; A0A1X9ZMG9; Q9QR99; O56621; U3RBW9; A0A1W7HC36; Q9QRA1; U3REF4; O70641; U3RC60; A0A1W7HCL7; U3REG5; A0A1D8I0X4; Q9QRA0; A0A1W7HC03; A0A1W7HCC4; U3RC92	0	3	0.5675	0	1	1	438.547	1313.63	-0.31	-0.00013	CID (Collision Induced Dissociation)	MS2	9.91332	2.296	9.3749	2379	07132019_Danny_10K.raw	0/0	3.26	0.0003153	0.02426
	FALSE	High	Sequest HT (A2)	Unambiguous	KPPPNQPcFR	C8(Carbamidomethyl)	1	29	Q9QR99	A0A1W7HCT8; A0A1W7HC07; A0A1X9ZMH5; A0A1W7HCQ0; U3RC00; A0A1W7HCB0; U3REG1; A0A1W7HCQ3; X5GFI7; U3RJN7; A0A1W7HCI8; A0A1D8I0W7; Q82230; U3RGT8; A0A1X9ZMG9; Q9QR99; O56621; U3RBW9; A0A1W7HC36; Q9QRA1; U3REF4; U3RC60; A0A1W7HCL7; U3REG5; A0A1D8I0X4; Q9QRA0; A0A1W7HC03; A0A1W7HCC4; U3RC92	0	3	0.4363	0	1	1	414.214	1240.63	0.55	0.00023	CID (Collision Induced Dissociation)	MS2	13.5196	32.705	6.4746	1257	07132019_Danny_10K.raw	0/0	2.59	0.0005951	0.04005
	FALSE	High	Sequest HT (A2)	Unambiguous	KPPPNQPcFR	C8(Carbamidomethyl)	1	29	Q9QR99	A0A1W7HCT8; A0A1W7HC07; A0A1X9ZMH5; A0A1W7HCQ0; U3RC00; A0A1W7HCB0; U3REG1; A0A1W7HCQ3; X5GFI7; U3RJN7; A0A1W7HCI8; A0A1D8I0W7; Q82230; U3RGT8; A0A1X9ZMG9; Q9QR99; O56621; U3RBW9; A0A1W7HC36; Q9QRA1; U3REF4; U3RC60; A0A1W7HCL7; U3REG5; A0A1D8I0X4; Q9QRA0; A0A1W7HC03; A0A1W7HCC4; U3RC92	0	3	0.4261	0	1	1	414.214	1240.63	1	0.00041	CID (Collision Induced Dissociation)	MS2	1.25105	9.352	7.0205	1456	07132019_Danny_10K.raw	0/0	2.91	0.0005951	0.02947
	FALSE	High	Sequest HT (A2)	Unambiguous	IALETPVWIcPINYSLLASLLPK	C10(Carbamidomethyl)	3	25	A0A1S6KER4; Q9QR99; Q2VA18	A0A1W7HCT8; Q9WNX1; A0A1W7HC07; A0A1X9ZMH5; A0A1W7HCQ0; A0A1W7HCB0; A0A1W7HCQ3; X5GFI7; Q2VA24; A0A1W7HCI8; A0A1D8I0W7; Q82230; A0A1S6KER4; A0A1X9ZMG9; Q9QR99; O56621; Q9QRA1; Q85594; A0A1W7HCL7; A0A1D8I0X4; Q2VA18; Q2VA22; Q9QRA0; A0A1W7HC03; A0A1W7HCC4	0	2	0.7333	0	1	1	1306.23	2611.45	-1.29	-0.00169	CID (Collision Induced Dissociation)	MS2	25.2749	500.778	95.4861	50901	07132019_Danny_10K.raw	0/0	3.45	0.000848	0.05923
	FALSE	High	Sequest HT (A2)	Unambiguous	SLAYSNANKEcQK	C11(Carbamidomethyl)	1	39	Q9QR99	A0A1W7HCT8; Q9DKR8; A0A1W7HC07; Q9DKS2; B4YQA5; Q9WI14; A0A1X9ZMH5; A0A1W7HCQ0; Q08833; U3RC00; Q82335; U3REG1; A0A1W7HCQ3; X5GFI7; E5RCL2; U3RJN7; A0A1W7HCI8; Q82440; A0A1D8I0W7; Q82230; U3RGT8; A0A1X9ZMG9; Q9QR99; D5I144; O56621; U3RBW9; A0A1W7HC36; Q9QRA1; U3REF4; U3RC60; U3REG5; A0A1D8I0X4; Q9WS60; Q82343; Q905D6; Q9QRA0; A0A1W7HC03; A0A1W7HCC4; U3RC92	1	2	0.6793	0	1	1	756.859	1512.71	-0.49	-0.00037	CID (Collision Induced Dissociation)	MS2	29.4132	36.616	6.0836	1020	07132019_Danny_10K.raw	0/0	2.9	0.000848	0.04587
	FALSE	High	Sequest HT (A2)	Unambiguous	GITGYNPLAGPLR		2	33	Q9QR99; Q2VA18	A0A1W7HCT8; A0A1W7HC07; A0A1X9ZMH5; A0A1W7HCQ0; U3RC00; Q82335; A0A1W7HCB0; U3REG1; A0A1W7HCQ3; X5GFI7; U3RJN7; Q2VA24; A0A1W7HCI8; A0A1D8I0W7; Q82230; U3RGT8; A0A1X9ZMG9; Q9QR99; O56621; U3RBW9; A0A1W7HC36; Q9QRA1; U3REF4; U3RC60; A0A1W7HCL7; U3REG5; A0A1D8I0X4; Q2VA18; Q2VA22; Q9QRA0; A0A1W7HC03; A0A1W7HCC4; U3RC92	0	2	0.4406	0	1	1	664.869	1328.73	-1.02	-0.00068	CID (Collision Induced Dissociation)	MS2	41.8654	12.156	40.1017	20745	07132019_Danny_10K.raw	0/0	2.86	0.001387	0.07737
	FALSE	High	Sequest HT (A2)	Unambiguous	IALETPVWIcPINYSLLASLLPK	C10(Carbamidomethyl)	3	25	A0A1S6KER4; Q9QR99; Q2VA18	A0A1W7HCT8; Q9WNX1; A0A1W7HC07; A0A1X9ZMH5; A0A1W7HCQ0; A0A1W7HCB0; A0A1W7HCQ3; X5GFI7; Q2VA24; A0A1W7HCI8; A0A1D8I0W7; Q82230; A0A1S6KER4; A0A1X9ZMG9; Q9QR99; O56621; Q9QRA1; Q85594; A0A1W7HCL7; A0A1D8I0X4; Q2VA18; Q2VA22; Q9QRA0; A0A1W7HC03; A0A1W7HCC4	0	2	0.6691	0	1	1	1306.23	2611.46	0.02	2e-05	CID (Collision Induced Dissociation)	MS2	72.2038	121.811	95.1862	50798	07132019_Danny_10K.raw	0/0	2.69	0.00193	0.08487
	FALSE	High	Sequest HT (A2)	Unambiguous	DcTQPRPPPGPcPLcQDPTHWK	C2(Carbamidomethyl); C12(Carbamidomethyl); C15(Carbamidomethyl)	1	28	Q9QR99	A0A1W7HCT8; A0A1W7HC07; A0A1X9ZMH5; A0A1W7HCQ0; U3RC00; A0A1W7HCB0; U3REG1; A0A1W7HCQ3; X5GFI7; U3RJN7; A0A1W7HCI8; A0A1D8I0W7; Q82230; U3RGT8; Q9QR99; O56621; U3RBW9; A0A1W7HC36; Q9QRA1; U3REF4; U3RC60; A0A1W7HCL7; U3REG5; A0A1D8I0X4; Q9QRA0; A0A1W7HC03; A0A1W7HCC4; U3RC92	0	2	0.3386	0	1	1	1322.59	2644.18	-1.2	-0.00159	CID (Collision Induced Dissociation)	MS2	0	1000	30.9694	14863	07132019_Danny_10K.raw	0/0	2.54	0.002459	0.08968
	FALSE	High	Sequest HT (A2)	Unambiguous	KPPPNQPcFR	C8(Carbamidomethyl)	1	29	Q9QR99	A0A1W7HCT8; A0A1W7HC07; A0A1X9ZMH5; A0A1W7HCQ0; U3RC00; A0A1W7HCB0; U3REG1; A0A1W7HCQ3; X5GFI7; U3RJN7; A0A1W7HCI8; A0A1D8I0W7; Q82230; U3RGT8; A0A1X9ZMG9; Q9QR99; O56621; U3RBW9; A0A1W7HC36; Q9QRA1; U3REF4; U3RC60; A0A1W7HCL7; U3REG5; A0A1D8I0X4; Q9QRA0; A0A1W7HC03; A0A1W7HCC4; U3RC92	0	2	0.432	0	1	1	620.816	1240.63	-0.39	-0.00025	CID (Collision Induced Dissociation)	MS2	27.8145	70.994	7.2786	1541	07132019_Danny_10K.raw	0/0	1.69	0.004448	0.1341
FALSE	High	None	A0A1W7HCI8	Gag polyprotein OS=Human T-lymphotropic virus 1 OX=11908 GN=gag PE=4 SV=1	0	145.838	63.4033	21	113	8	1	429	47.5	8.18	424.66	21
	Checked	Confidence	Identifying Node	PSM Ambiguity	Annotated Sequence	Modifications	# Protein Groups	# Proteins	Master Protein Accessions	Protein Accessions	# Missed Cleavages	Charge	DeltaScore	DeltaCn	Rank	Search Engine Rank	m/z [Da]	MH+ [Da]	DeltaM [ppm]	Deltam/z [Da]	Activation Type	MS Order	Isolation Interference [%]	Ion Inject Time [ms]	RT [min]	First Scan	Spectrum File	Ions Matched	XCorr	Percolator q-Value	Percolator PEP
	FALSE	High	Sequest HT (A2)	Unambiguous	REYQQLWLAAFAALPGSAK		2	24	Q9QR99; Q2VA18	A0A1W7HCT8; A0A1W7HC07; A0A1X9ZMH5; A0A1W7HCQ0; Q82335; A0A1W7HCB0; A0A1W7HCQ3; X5GFI7; Q2VA24; A0A1W7HCI8; A0A1D8I0W7; Q82230; A0A1X9ZMG9; Q9QR99; O56621; A0A1W7HC36; Q9QRA1; A0A1W7HCL7; A0A1D8I0X4; Q2VA18; Q2VA22; Q9QRA0; A0A1W7HC03; A0A1W7HCC4	1	2	0.6014	0	1	1	1060.57	2120.13	0.68	0.00072	CID (Collision Induced Dissociation)	MS2	52.6025	62.448	62.1416	34430	07132019_Danny_10K.raw	0/0	4.29	0	1.735e-05
	FALSE	High	Sequest HT (A2)	Unambiguous	REYQQLWLAAFAALPGSAK		2	24	Q9QR99; Q2VA18	A0A1W7HCT8; A0A1W7HC07; A0A1X9ZMH5; A0A1W7HCQ0; Q82335; A0A1W7HCB0; A0A1W7HCQ3; X5GFI7; Q2VA24; A0A1W7HCI8; A0A1D8I0W7; Q82230; A0A1X9ZMG9; Q9QR99; O56621; A0A1W7HC36; Q9QRA1; A0A1W7HCL7; A0A1D8I0X4; Q2VA18; Q2VA22; Q9QRA0; A0A1W7HC03; A0A1W7HCC4	1	3	0.5728	0	1	1	707.381	2120.13	0.01	1e-05	CID (Collision Induced Dissociation)	MS2	0	11.256	62.3929	34579	07132019_Danny_10K.raw	0/0	4.05	0	0.0001135
	FALSE	High	Sequest HT (A2)	Unambiguous	REYQQLWLAAFAALPGSAK		2	24	Q9QR99; Q2VA18	A0A1W7HCT8; A0A1W7HC07; A0A1X9ZMH5; A0A1W7HCQ0; Q82335; A0A1W7HCB0; A0A1W7HCQ3; X5GFI7; Q2VA24; A0A1W7HCI8; A0A1D8I0W7; Q82230; A0A1X9ZMG9; Q9QR99; O56621; A0A1W7HC36; Q9QRA1; A0A1W7HCL7; A0A1D8I0X4; Q2VA18; Q2VA22; Q9QRA0; A0A1W7HC03; A0A1W7HCC4	1	3	0.573	0	1	1	707.381	2120.13	-0.59	-0.00042	CID (Collision Induced Dissociation)	MS2	7.712	42.503	62.1106	34410	07132019_Danny_10K.raw	0/0	4.59	0	0.0001903
	FALSE	High	Sequest HT (A2)	Unambiguous	LNIALDNGLPEGTPKDPILR		1	20	Q9QR99	A0A1W7HCT8; A0A1W7HC07; A0A1X9ZMH5; A0A1W7HCQ0; Q82335; A0A1W7HCB0; X5GFI7; A0A1W7HCI8; A0A1D8I0W7; Q82230; A0A1X9ZMG9; Q9QR99; O56621; A0A1W7HC36; Q9QRA1; A0A1W7HCL7; A0A1D8I0X4; Q9QRA0; A0A1W7HC03; A0A1W7HCC4	1	3	0.7236	0	1	1	716.068	2146.19	0.87	0.00062	CID (Collision Induced Dissociation)	MS2	56.9445	25.87	47.0051	25008	07132019_Danny_10K.raw	0/0	2.75	0	0.002616
	FALSE	High	Sequest HT (A2)	Unambiguous	DLQAIKQEVSQAAPGSPQFmQTIR	M20(Oxidation)	2	34	Q9QR99; Q2VA18	A0A1W7HCT8; A0A1W7HC07; A0A1X9ZMH5; A0A1W7HCQ0; U3RC00; Q82335; A0A1W7HCB0; U3REG1; A0A1W7HCQ3; X5GFI7; U3RJN7; Q2VA24; A0A1W7HCI8; A0A1D8I0W7; Q82230; U3RGT8; A0A1X9ZMG9; Q9QR99; O56621; U3RBW9; A0A1W7HC36; Q9QRA1; U3REF4; U3RC60; Q85594; A0A1W7HCL7; U3REG5; A0A1D8I0X4; Q2VA18; Q2VA22; Q9QRA0; A0A1W7HC03; A0A1W7HCC4; U3RC92	1	3	0.6659	0	1	1	887.122	2659.35	0.8	0.0007	CID (Collision Induced Dissociation)	MS2	0	43.07	47.0869	25060	07132019_Danny_10K.raw	0/0	4.31	0	1.108e-05
	FALSE	High	Sequest HT (A2)	Unambiguous	DLQAIKQEVSQAAPGSPQFmQTIR	M20(Oxidation)	2	34	Q9QR99; Q2VA18	A0A1W7HCT8; A0A1W7HC07; A0A1X9ZMH5; A0A1W7HCQ0; U3RC00; Q82335; A0A1W7HCB0; U3REG1; A0A1W7HCQ3; X5GFI7; U3RJN7; Q2VA24; A0A1W7HCI8; A0A1D8I0W7; Q82230; U3RGT8; A0A1X9ZMG9; Q9QR99; O56621; U3RBW9; A0A1W7HC36; Q9QRA1; U3REF4; U3RC60; Q85594; A0A1W7HCL7; U3REG5; A0A1D8I0X4; Q2VA18; Q2VA22; Q9QRA0; A0A1W7HC03; A0A1W7HCC4; U3RC92	1	2	0.7316	0	1	1	1330.18	2659.35	0.11	0.00015	CID (Collision Induced Dissociation)	MS2	0	279.407	47.1535	25106	07132019_Danny_10K.raw	0/0	5.29	0	5.883e-07
	FALSE	High	Sequest HT (A2)	Unambiguous	DLQAIKQEVSQAAPGSPQFmQTIR	M20(Oxidation)	2	34	Q9QR99; Q2VA18	A0A1W7HCT8; A0A1W7HC07; A0A1X9ZMH5; A0A1W7HCQ0; U3RC00; Q82335; A0A1W7HCB0; U3REG1; A0A1W7HCQ3; X5GFI7; U3RJN7; Q2VA24; A0A1W7HCI8; A0A1D8I0W7; Q82230; U3RGT8; A0A1X9ZMG9; Q9QR99; O56621; U3RBW9; A0A1W7HC36; Q9QRA1; U3REF4; U3RC60; Q85594; A0A1W7HCL7; U3REG5; A0A1D8I0X4; Q2VA18; Q2VA22; Q9QRA0; A0A1W7HC03; A0A1W7HCC4; U3RC92	1	3	0.5767	0	1	1	887.123	2659.35	0.86	0.00077	CID (Collision Induced Dissociation)	MS2	0	0.895	47.3525	25235	07132019_Danny_10K.raw	0/0	3.26	0	0.0001132
	FALSE	High	Sequest HT (A2)	Unambiguous	DLQAIKQEVSQAAPGSPQFmQTIR	M20(Oxidation)	2	34	Q9QR99; Q2VA18	A0A1W7HCT8; A0A1W7HC07; A0A1X9ZMH5; A0A1W7HCQ0; U3RC00; Q82335; A0A1W7HCB0; U3REG1; A0A1W7HCQ3; X5GFI7; U3RJN7; Q2VA24; A0A1W7HCI8; A0A1D8I0W7; Q82230; U3RGT8; A0A1X9ZMG9; Q9QR99; O56621; U3RBW9; A0A1W7HC36; Q9QRA1; U3REF4; U3RC60; Q85594; A0A1W7HCL7; U3REG5; A0A1D8I0X4; Q2VA18; Q2VA22; Q9QRA0; A0A1W7HC03; A0A1W7HCC4; U3RC92	1	2	0.6064	0	1	1	1330.18	2659.35	-0.99	-0.00132	CID (Collision Induced Dissociation)	MS2	0	9.932	47.4014	25279	07132019_Danny_10K.raw	0/0	4.98	0	1.273e-05
	FALSE	High	Sequest HT (A2)	Unambiguous	DLQAIKQEVSQAAPGSPQFmQTIR	M20(Oxidation)	2	34	Q9QR99; Q2VA18	A0A1W7HCT8; A0A1W7HC07; A0A1X9ZMH5; A0A1W7HCQ0; U3RC00; Q82335; A0A1W7HCB0; U3REG1; A0A1W7HCQ3; X5GFI7; U3RJN7; Q2VA24; A0A1W7HCI8; A0A1D8I0W7; Q82230; U3RGT8; A0A1X9ZMG9; Q9QR99; O56621; U3RBW9; A0A1W7HC36; Q9QRA1; U3REF4; U3RC60; Q85594; A0A1W7HCL7; U3REG5; A0A1D8I0X4; Q2VA18; Q2VA22; Q9QRA0; A0A1W7HC03; A0A1W7HCC4; U3RC92	1	3	0.6686	0	1	1	887.121	2659.35	-0.51	-0.00045	CID (Collision Induced Dissociation)	MS2	0	3.297	47.6124	25400	07132019_Danny_10K.raw	0/0	3.53	0	0.001727
	FALSE	High	Sequest HT (A2)	Unambiguous	DLQAIKQEVSQAAPGSPQFmQTIR	M20(Oxidation)	2	34	Q9QR99; Q2VA18	A0A1W7HCT8; A0A1W7HC07; A0A1X9ZMH5; A0A1W7HCQ0; U3RC00; Q82335; A0A1W7HCB0; U3REG1; A0A1W7HCQ3; X5GFI7; U3RJN7; Q2VA24; A0A1W7HCI8; A0A1D8I0W7; Q82230; U3RGT8; A0A1X9ZMG9; Q9QR99; O56621; U3RBW9; A0A1W7HC36; Q9QRA1; U3REF4; U3RC60; Q85594; A0A1W7HCL7; U3REG5; A0A1D8I0X4; Q2VA18; Q2VA22; Q9QRA0; A0A1W7HC03; A0A1W7HCC4; U3RC92	1	2	0.7306	0	1	1	1330.18	2659.35	-0.35	-0.00046	CID (Collision Induced Dissociation)	MS2	0	173.363	47.6886	25440	07132019_Danny_10K.raw	0/0	4.64	0	4.431e-05
	FALSE	High	Sequest HT (A2)	Unambiguous	GLAAHHWLNFLQAAYR		1	31	Q9QR99	A0A1W7HCT8; A0A1W7HC07; Q86918; A0A1X9ZMH5; A0A1W7HCQ0; A0A1W7HCB0; U3REG1; A0A1W7HCQ3; X5GFI7; U3RJN7; A0A1W7HCI8; A0A1D8I0W7; Q82230; A0A1S6KEP5; A0A1X9ZMG9; Q9QR99; O56621; U3RBW9; A0A1S6KF62; A0A1W7HC36; Q9QRA1; U3REF4; U3RC60; Q85594; A0A1W7HCL7; U3REG5; A0A1D8I0X4; A0A1S6KEP2; Q9QRA0; A0A1W7HC03; A0A1W7HCC4	0	3	0.7219	0	1	1	623.329	1867.97	-0.18	-0.00011	CID (Collision Induced Dissociation)	MS2	35.7041	1.373	44.3079	23500	07132019_Danny_10K.raw	0/0	4.53	0	5.272e-05
	FALSE	High	Sequest HT (A2)	Unambiguous	GLAAHHWLNFLQAAYR		1	31	Q9QR99	A0A1W7HCT8; A0A1W7HC07; Q86918; A0A1X9ZMH5; A0A1W7HCQ0; A0A1W7HCB0; U3REG1; A0A1W7HCQ3; X5GFI7; U3RJN7; A0A1W7HCI8; A0A1D8I0W7; Q82230; A0A1S6KEP5; A0A1X9ZMG9; Q9QR99; O56621; U3RBW9; A0A1S6KF62; A0A1W7HC36; Q9QRA1; U3REF4; U3RC60; Q85594; A0A1W7HCL7; U3REG5; A0A1D8I0X4; A0A1S6KEP2; Q9QRA0; A0A1W7HC03; A0A1W7HCC4	0	2	0.7494	0	1	1	934.489	1867.97	-0.57	-0.00053	CID (Collision Induced Dissociation)	MS2	5.821	34.77	44.3626	23544	07132019_Danny_10K.raw	0/0	4.07	0	1.587e-05
	FALSE	High	Sequest HT (A2)	Unambiguous	GLAAHHWLNFLQAAYR		1	31	Q9QR99	A0A1W7HCT8; A0A1W7HC07; Q86918; A0A1X9ZMH5; A0A1W7HCQ0; A0A1W7HCB0; U3REG1; A0A1W7HCQ3; X5GFI7; U3RJN7; A0A1W7HCI8; A0A1D8I0W7; Q82230; A0A1S6KEP5; A0A1X9ZMG9; Q9QR99; O56621; U3RBW9; A0A1S6KF62; A0A1W7HC36; Q9QRA1; U3REF4; U3RC60; Q85594; A0A1W7HCL7; U3REG5; A0A1D8I0X4; A0A1S6KEP2; Q9QRA0; A0A1W7HC03; A0A1W7HCC4	0	3	0.7696	0	1	1	623.328	1867.97	-0.38	-0.00024	CID (Collision Induced Dissociation)	MS2	3.05292	2.234	44.56	23656	07132019_Danny_10K.raw	0/0	5.86	0	5.145e-06
	FALSE	High	Sequest HT (A2)	Unambiguous	GLAAHHWLNFLQAAYR		1	31	Q9QR99	A0A1W7HCT8; A0A1W7HC07; Q86918; A0A1X9ZMH5; A0A1W7HCQ0; A0A1W7HCB0; U3REG1; A0A1W7HCQ3; X5GFI7; U3RJN7; A0A1W7HCI8; A0A1D8I0W7; Q82230; A0A1S6KEP5; A0A1X9ZMG9; Q9QR99; O56621; U3RBW9; A0A1S6KF62; A0A1W7HC36; Q9QRA1; U3REF4; U3RC60; Q85594; A0A1W7HCL7; U3REG5; A0A1D8I0X4; A0A1S6KEP2; Q9QRA0; A0A1W7HC03; A0A1W7HCC4	0	2	0.6963	0	1	1	934.49	1867.97	0.93	0.00087	CID (Collision Induced Dissociation)	MS2	22.2604	83.056	44.6894	23731	07132019_Danny_10K.raw	0/0	4.38	0	2.807e-05
	FALSE	High	Sequest HT (A2)	Unambiguous	LNIALDNGLPEGTPKDPILR		1	20	Q9QR99	A0A1W7HCT8; A0A1W7HC07; A0A1X9ZMH5; A0A1W7HCQ0; Q82335; A0A1W7HCB0; X5GFI7; A0A1W7HCI8; A0A1D8I0W7; Q82230; A0A1X9ZMG9; Q9QR99; O56621; A0A1W7HC36; Q9QRA1; A0A1W7HCL7; A0A1D8I0X4; Q9QRA0; A0A1W7HC03; A0A1W7HCC4	1	3	0.8083	0	1	1	716.069	2146.19	2.75	0.00197	CID (Collision Induced Dissociation)	MS2	0.555011	7.546	45.6999	24162	07132019_Danny_10K.raw	0/0	2.66	0	0.01457
	FALSE	High	Sequest HT (A2)	Unambiguous	LNIALDNGLPEGTPKDPILR		1	20	Q9QR99	A0A1W7HCT8; A0A1W7HC07; A0A1X9ZMH5; A0A1W7HCQ0; Q82335; A0A1W7HCB0; X5GFI7; A0A1W7HCI8; A0A1D8I0W7; Q82230; A0A1X9ZMG9; Q9QR99; O56621; A0A1W7HC36; Q9QRA1; A0A1W7HCL7; A0A1D8I0X4; Q9QRA0; A0A1W7HC03; A0A1W7HCC4	1	2	0.7246	0	1	1	1073.6	2146.19	-0.26	-0.00028	CID (Collision Induced Dissociation)	MS2	0	44.525	45.7024	24165	07132019_Danny_10K.raw	0/0	5.12	0	2.343e-06
	FALSE	High	Sequest HT (A2)	Unambiguous	LNIALDNGLPEGTPKDPILR		1	20	Q9QR99	A0A1W7HCT8; A0A1W7HC07; A0A1X9ZMH5; A0A1W7HCQ0; Q82335; A0A1W7HCB0; X5GFI7; A0A1W7HCI8; A0A1D8I0W7; Q82230; A0A1X9ZMG9; Q9QR99; O56621; A0A1W7HC36; Q9QRA1; A0A1W7HCL7; A0A1D8I0X4; Q9QRA0; A0A1W7HC03; A0A1W7HCC4	1	2	0.7013	0	1	1	1073.6	2146.18	-1.51	-0.00162	CID (Collision Induced Dissociation)	MS2	0	106.156	45.9987	24348	07132019_Danny_10K.raw	0/0	3.75	0	0.006341
	FALSE	High	Sequest HT (A2)	Unambiguous	LNIALDNGLPEGTPKDPILR		1	20	Q9QR99	A0A1W7HCT8; A0A1W7HC07; A0A1X9ZMH5; A0A1W7HCQ0; Q82335; A0A1W7HCB0; X5GFI7; A0A1W7HCI8; A0A1D8I0W7; Q82230; A0A1X9ZMG9; Q9QR99; O56621; A0A1W7HC36; Q9QRA1; A0A1W7HCL7; A0A1D8I0X4; Q9QRA0; A0A1W7HC03; A0A1W7HCC4	1	3	0.686	0	1	1	716.067	2146.19	-0.24	-0.00017	CID (Collision Induced Dissociation)	MS2	100	18.615	46.112	24447	07132019_Danny_10K.raw	0/0	3.28	0	0.01691
	FALSE	High	Sequest HT (A2)	Unambiguous	GLAAHHWLNFLQAAYR		1	31	Q9QR99	A0A1W7HCT8; A0A1W7HC07; Q86918; A0A1X9ZMH5; A0A1W7HCQ0; A0A1W7HCB0; U3REG1; A0A1W7HCQ3; X5GFI7; U3RJN7; A0A1W7HCI8; A0A1D8I0W7; Q82230; A0A1S6KEP5; A0A1X9ZMG9; Q9QR99; O56621; U3RBW9; A0A1S6KF62; A0A1W7HC36; Q9QRA1; U3REF4; U3RC60; Q85594; A0A1W7HCL7; U3REG5; A0A1D8I0X4; A0A1S6KEP2; Q9QRA0; A0A1W7HC03; A0A1W7HCC4	0	3	0.7641	0	1	1	623.328	1867.97	-0.77	-0.00048	CID (Collision Induced Dissociation)	MS2	4.94708	7.482	44.8173	23815	07132019_Danny_10K.raw	0/0	5.13	0	3.213e-06
	FALSE	High	Sequest HT (A2)	Unambiguous	GLAAHHWLNFLQAAYR		1	31	Q9QR99	A0A1W7HCT8; A0A1W7HC07; Q86918; A0A1X9ZMH5; A0A1W7HCQ0; A0A1W7HCB0; U3REG1; A0A1W7HCQ3; X5GFI7; U3RJN7; A0A1W7HCI8; A0A1D8I0W7; Q82230; A0A1S6KEP5; A0A1X9ZMG9; Q9QR99; O56621; U3RBW9; A0A1S6KF62; A0A1W7HC36; Q9QRA1; U3REF4; U3RC60; Q85594; A0A1W7HCL7; U3REG5; A0A1D8I0X4; A0A1S6KEP2; Q9QRA0; A0A1W7HC03; A0A1W7HCC4	0	2	0.0722	0	1	1	934.49	1867.97	1.07	0.00099	CID (Collision Induced Dissociation)	MS2	53.8871	239.903	44.9893	23927	07132019_Danny_10K.raw	0/0	2.63	0	0.0004493
	FALSE	High	Sequest HT (A2)	Unambiguous	EYQQLWLAAFAALPGSAK		2	24	Q9QR99; Q2VA18	A0A1W7HCT8; A0A1W7HC07; A0A1X9ZMH5; A0A1W7HCQ0; Q82335; A0A1W7HCB0; A0A1W7HCQ3; X5GFI7; Q2VA24; A0A1W7HCI8; A0A1D8I0W7; Q82230; A0A1X9ZMG9; Q9QR99; O56621; A0A1W7HC36; Q9QRA1; A0A1W7HCL7; A0A1D8I0X4; Q2VA18; Q2VA22; Q9QRA0; A0A1W7HC03; A0A1W7HCC4	0	2	0.478	0	1	1	982.517	1964.03	-0.8	-0.00079	CID (Collision Induced Dissociation)	MS2	0	42.56	77.2101	43236	07132019_Danny_10K.raw	0/0	2.95	0	0.004262
	FALSE	High	Sequest HT (A2)	Unambiguous	DPSWASILQGLEEPYHAFVER		2	23	Q9QR99; Q2VA18	A0A1W7HCT8; A0A1W7HC07; A0A1X9ZMH5; A0A1W7HCQ0; Q82335; A0A1W7HCB0; A0A1W7HCQ3; X5GFI7; Q2VA24; A0A1W7HCI8; A0A1D8I0W7; Q82230; A0A1X9ZMG9; Q9QR99; O56621; A0A1W7HC36; Q9QRA1; A0A1W7HCL7; Q2VA18; Q2VA22; Q9QRA0; A0A1W7HC03; A0A1W7HCC4	0	3	0.4749	0	1	1	815.402	2444.19	1.64	0.00134	CID (Collision Induced Dissociation)	MS2	38.4144	43.76	81.2628	45272	07132019_Danny_10K.raw	0/0	2.59	0	0.0008234
	FALSE	High	Sequest HT (A2)	Unambiguous	DPSWASILQGLEEPYHAFVER		2	23	Q9QR99; Q2VA18	A0A1W7HCT8; A0A1W7HC07; A0A1X9ZMH5; A0A1W7HCQ0; Q82335; A0A1W7HCB0; A0A1W7HCQ3; X5GFI7; Q2VA24; A0A1W7HCI8; A0A1D8I0W7; Q82230; A0A1X9ZMG9; Q9QR99; O56621; A0A1W7HC36; Q9QRA1; A0A1W7HCL7; Q2VA18; Q2VA22; Q9QRA0; A0A1W7HC03; A0A1W7HCC4	0	3	0.7307	0	1	1	815.402	2444.19	1.04	0.00085	CID (Collision Induced Dissociation)	MS2	2.55765	3.563	80.6732	44997	07132019_Danny_10K.raw	0/0	4.79	0	7.544e-07
	FALSE	High	Sequest HT (A2)	Unambiguous	DPSWASILQGLEEPYHAFVER		2	23	Q9QR99; Q2VA18	A0A1W7HCT8; A0A1W7HC07; A0A1X9ZMH5; A0A1W7HCQ0; Q82335; A0A1W7HCB0; A0A1W7HCQ3; X5GFI7; Q2VA24; A0A1W7HCI8; A0A1D8I0W7; Q82230; A0A1X9ZMG9; Q9QR99; O56621; A0A1W7HC36; Q9QRA1; A0A1W7HCL7; Q2VA18; Q2VA22; Q9QRA0; A0A1W7HC03; A0A1W7HCC4	0	2	0.7407	0	1	1	1222.6	2444.19	0.77	0.00094	CID (Collision Induced Dissociation)	MS2	0	88.396	80.818	45063	07132019_Danny_10K.raw	0/0	4.05	0	1.715e-05
	FALSE	High	Sequest HT (A2)	Unambiguous	DPSWASILQGLEEPYHAFVER		2	23	Q9QR99; Q2VA18	A0A1W7HCT8; A0A1W7HC07; A0A1X9ZMH5; A0A1W7HCQ0; Q82335; A0A1W7HCB0; A0A1W7HCQ3; X5GFI7; Q2VA24; A0A1W7HCI8; A0A1D8I0W7; Q82230; A0A1X9ZMG9; Q9QR99; O56621; A0A1W7HC36; Q9QRA1; A0A1W7HCL7; Q2VA18; Q2VA22; Q9QRA0; A0A1W7HC03; A0A1W7HCC4	0	3	0.7054	0	1	1	815.401	2444.19	-0.16	-0.00013	CID (Collision Induced Dissociation)	MS2	19.6356	16.632	80.9539	45143	07132019_Danny_10K.raw	0/0	3.36	0	4.789e-05
	FALSE	High	Sequest HT (A2)	Unambiguous	DPSWASILQGLEEPYHAFVER		2	23	Q9QR99; Q2VA18	A0A1W7HCT8; A0A1W7HC07; A0A1X9ZMH5; A0A1W7HCQ0; Q82335; A0A1W7HCB0; A0A1W7HCQ3; X5GFI7; Q2VA24; A0A1W7HCI8; A0A1D8I0W7; Q82230; A0A1X9ZMG9; Q9QR99; O56621; A0A1W7HC36; Q9QRA1; A0A1W7HCL7; Q2VA18; Q2VA22; Q9QRA0; A0A1W7HC03; A0A1W7HCC4	0	2	0.6959	0	1	1	1222.6	2444.19	2.77	0.00339	CID (Collision Induced Dissociation)	MS2	0	108.245	81.1323	45221	07132019_Danny_10K.raw	0/0	3.42	0	0.004074
	FALSE	High	Sequest HT (A2)	Unambiguous	DPSWASILQGLEEPYHAFVER		2	23	Q9QR99; Q2VA18	A0A1W7HCT8; A0A1W7HC07; A0A1X9ZMH5; A0A1W7HCQ0; Q82335; A0A1W7HCB0; A0A1W7HCQ3; X5GFI7; Q2VA24; A0A1W7HCI8; A0A1D8I0W7; Q82230; A0A1X9ZMG9; Q9QR99; O56621; A0A1W7HC36; Q9QRA1; A0A1W7HCL7; Q2VA18; Q2VA22; Q9QRA0; A0A1W7HC03; A0A1W7HCC4	0	2	0.7404	0	1	1	1222.6	2444.19	-0.53	-0.00064	CID (Collision Induced Dissociation)	MS2	0	53.907	80.5502	44934	07132019_Danny_10K.raw	0/0	6.01	0	2.71e-06
	FALSE	High	Sequest HT (A2)	Unambiguous	DPSWASILQGLEEPYHAFVER		2	23	Q9QR99; Q2VA18	A0A1W7HCT8; A0A1W7HC07; A0A1X9ZMH5; A0A1W7HCQ0; Q82335; A0A1W7HCB0; A0A1W7HCQ3; X5GFI7; Q2VA24; A0A1W7HCI8; A0A1D8I0W7; Q82230; A0A1X9ZMG9; Q9QR99; O56621; A0A1W7HC36; Q9QRA1; A0A1W7HCL7; Q2VA18; Q2VA22; Q9QRA0; A0A1W7HC03; A0A1W7HCC4	0	3	0.7116	0	1	1	815.402	2444.19	0.97	0.00079	CID (Collision Induced Dissociation)	MS2	19.4112	16.697	79.8367	44605	07132019_Danny_10K.raw	0/0	3.78	0	8.222e-05
	FALSE	High	Sequest HT (A2)	Unambiguous	DPSWASILQGLEEPYHAFVER		2	23	Q9QR99; Q2VA18	A0A1W7HCT8; A0A1W7HC07; A0A1X9ZMH5; A0A1W7HCQ0; Q82335; A0A1W7HCB0; A0A1W7HCQ3; X5GFI7; Q2VA24; A0A1W7HCI8; A0A1D8I0W7; Q82230; A0A1X9ZMG9; Q9QR99; O56621; A0A1W7HC36; Q9QRA1; A0A1W7HCL7; Q2VA18; Q2VA22; Q9QRA0; A0A1W7HC03; A0A1W7HCC4	0	2	0.7956	0	1	1	1222.59	2444.18	-2.22	-0.00272	CID (Collision Induced Dissociation)	MS2	10.2263	45.255	80.0169	44682	07132019_Danny_10K.raw	0/0	5.04	0	2.579e-06
	FALSE	High	Sequest HT (A2)	Unambiguous	DPSWASILQGLEEPYHAFVER		2	23	Q9QR99; Q2VA18	A0A1W7HCT8; A0A1W7HC07; A0A1X9ZMH5; A0A1W7HCQ0; Q82335; A0A1W7HCB0; A0A1W7HCQ3; X5GFI7; Q2VA24; A0A1W7HCI8; A0A1D8I0W7; Q82230; A0A1X9ZMG9; Q9QR99; O56621; A0A1W7HC36; Q9QRA1; A0A1W7HCL7; Q2VA18; Q2VA22; Q9QRA0; A0A1W7HC03; A0A1W7HCC4	0	3	0.709	0	1	1	815.401	2444.19	-0.23	-0.00019	CID (Collision Induced Dissociation)	MS2	0	1.063	80.1163	44727	07132019_Danny_10K.raw	0/0	2.99	0	8.109e-05
	FALSE	High	Sequest HT (A2)	Unambiguous	DPSWASILQGLEEPYHAFVER		2	23	Q9QR99; Q2VA18	A0A1W7HCT8; A0A1W7HC07; A0A1X9ZMH5; A0A1W7HCQ0; Q82335; A0A1W7HCB0; A0A1W7HCQ3; X5GFI7; Q2VA24; A0A1W7HCI8; A0A1D8I0W7; Q82230; A0A1X9ZMG9; Q9QR99; O56621; A0A1W7HC36; Q9QRA1; A0A1W7HCL7; Q2VA18; Q2VA22; Q9QRA0; A0A1W7HC03; A0A1W7HCC4	0	2	0.7745	0	1	1	1222.6	2444.19	-1.22	-0.0015	CID (Collision Induced Dissociation)	MS2	6.21951	44.465	80.2973	44817	07132019_Danny_10K.raw	0/0	5.81	0	1.918e-06
	FALSE	High	Sequest HT (A2)	Unambiguous	DPSWASILQGLEEPYHAFVER		2	23	Q9QR99; Q2VA18	A0A1W7HCT8; A0A1W7HC07; A0A1X9ZMH5; A0A1W7HCQ0; Q82335; A0A1W7HCB0; A0A1W7HCQ3; X5GFI7; Q2VA24; A0A1W7HCI8; A0A1D8I0W7; Q82230; A0A1X9ZMG9; Q9QR99; O56621; A0A1W7HC36; Q9QRA1; A0A1W7HCL7; Q2VA18; Q2VA22; Q9QRA0; A0A1W7HC03; A0A1W7HCC4	0	3	0.7896	0	1	1	815.401	2444.19	-0.23	-0.00019	CID (Collision Induced Dissociation)	MS2	0.514722	0.401	80.3941	44858	07132019_Danny_10K.raw	0/0	4.04	0	3.502e-06
	FALSE	High	Sequest HT (A2)	Unambiguous	IALETPVWIcPINYSLLASLLPK	C10(Carbamidomethyl)	3	25	A0A1S6KER4; Q9QR99; Q2VA18	A0A1W7HCT8; Q9WNX1; A0A1W7HC07; A0A1X9ZMH5; A0A1W7HCQ0; A0A1W7HCB0; A0A1W7HCQ3; X5GFI7; Q2VA24; A0A1W7HCI8; A0A1D8I0W7; Q82230; A0A1S6KER4; A0A1X9ZMG9; Q9QR99; O56621; Q9QRA1; Q85594; A0A1W7HCL7; A0A1D8I0X4; Q2VA18; Q2VA22; Q9QRA0; A0A1W7HC03; A0A1W7HCC4	0	2	0.7773	0	1	1	1306.23	2611.46	-0.26	-0.00035	CID (Collision Induced Dissociation)	MS2	0	4.155	94.4008	50515	07132019_Danny_10K.raw	0/0	4.31	0	2.17e-05
	FALSE	High	Sequest HT (A2)	Unambiguous	IALETPVWIcPINYSLLASLLPK	C10(Carbamidomethyl)	3	25	A0A1S6KER4; Q9QR99; Q2VA18	A0A1W7HCT8; Q9WNX1; A0A1W7HC07; A0A1X9ZMH5; A0A1W7HCQ0; A0A1W7HCB0; A0A1W7HCQ3; X5GFI7; Q2VA24; A0A1W7HCI8; A0A1D8I0W7; Q82230; A0A1S6KER4; A0A1X9ZMG9; Q9QR99; O56621; Q9QRA1; Q85594; A0A1W7HCL7; A0A1D8I0X4; Q2VA18; Q2VA22; Q9QRA0; A0A1W7HC03; A0A1W7HCC4	0	3	0.8743	0	1	1	871.158	2611.46	0.69	0.0006	CID (Collision Induced Dissociation)	MS2	0	3.97	94.4018	50516	07132019_Danny_10K.raw	0/0	5.49	0	2.339e-07
	FALSE	High	Sequest HT (A2)	Unambiguous	IALETPVWIcPINYSLLASLLPK	C10(Carbamidomethyl)	3	25	A0A1S6KER4; Q9QR99; Q2VA18	A0A1W7HCT8; Q9WNX1; A0A1W7HC07; A0A1X9ZMH5; A0A1W7HCQ0; A0A1W7HCB0; A0A1W7HCQ3; X5GFI7; Q2VA24; A0A1W7HCI8; A0A1D8I0W7; Q82230; A0A1S6KER4; A0A1X9ZMG9; Q9QR99; O56621; Q9QRA1; Q85594; A0A1W7HCL7; A0A1D8I0X4; Q2VA18; Q2VA22; Q9QRA0; A0A1W7HC03; A0A1W7HCC4	0	3	0.8456	0	1	1	871.157	2611.46	-0.22	-0.00019	CID (Collision Induced Dissociation)	MS2	0.938722	10.355	94.6659	50603	07132019_Danny_10K.raw	0/0	6.41	0	1.767e-06
[truncated: 5,991 more rows]
